# Supplementary material for: Multilayered regulation of developmentally programmed pre-anthesis tip degeneration of the barley inflorescence
Source: Plant Cell. 2023 Jun 7;35(11):3973–4001. doi: 10.1093/plcell/koad164 (PMC10615218; doi:10.1093/plcell/koad164)
Supplement: koad164_Supplementary_Data [file koad164_supplementary_data.zip]

Archive with 5 entries (5 files):
- Author_Revisions_Checklist.pdf
- tpc.22.01245Supplemental Data Sets S1S20.xlsx
- tpc.22.01245Supplemental Data Sets S21S45.xlsx
- tpc.22.01245Supplemental Figures and Tables.pdf
- tpc22.01245Peer Review Report.pdf
