# Supplementary material for: Multilayered regulation of developmentally programmed pre-anthesis tip degeneration of the barley inflorescence
Source: Plant Cell. 2023 Jun 7;35(11):3973–4001. doi: 10.1093/plcell/koad164 (PMC10615218; doi:10.1093/plcell/koad164)
Supplement: koad164_Supplementary_Data [file koad164_supplementary_data.zip › tpc.22.01245Supplemental Data Sets S1S20.xlsx]

## Sheet: Supplemental Data Sets S1-S20
Supplemental Datasets. Shanmugaraj et al. (2023). Pre-anthesis spike tip degeneration. Plant cell.
Supplemental Data Sets descriptions
Supplemental Data Set S1. Rachis node number from the main-culm spike developmental study in cv. Bowman and cv. Morex.
Supplemental Data Set S2. Absolute amounts of primary metabolites quantified in cv. Bowman
Supplemental Data Set S3. Expressed transcript counts from RNAseq analysis (cv. Bowman) used for PCA
Supplemental Data Set S4. TPM values for each expressed transcripts in cv. Bowman
Supplemental Data Set S5. Differentially expressed transcripts (log2FC>1) and their description identified between 15 pairwise combinations in cv. Bowman.
Supplemental Data Set S6. Top 20 enriched GO terms for DETs from apical and central pairwise comparisons in cv. Bowman.
Supplemental Data Set S7. GO enrichment analysis for DETs from apical, central, and basal positions across development in cv. Bowman.
Supplemental Data Set S8. List of apical region–specific transcripts identified by ROKU analysis in two-rowed cv. Bowman and their description.
Supplemental Data Set S9. List of central region–specific transcripts identified by ROKU analysis in two-rowed cv. Bowman and their description.
Supplemental Data Set S10. List of basal region–specific transcripts identified by ROKU analysis in two-rowed cv. Bowman and their description.
Supplemental Data Set S11. List of putative PTD transcripts in two-rowed cv. Bowman and their description.
Supplemental Data Set S12. GO enrichment for enriched transcripts in central parts in cv. Bowman.
Supplemental Data Set S13. GO enrichment analysis for enriched transcripts in basal parts in cv. Bowman.
Supplemental Data Set S14. KEGG pathway enrichment analysis for DETs from apical, central, and basal positions across development in cv. Bowman.
Supplemental Data Set S15. Stage-wise GO enrichment analysis for apically enriched putative PTD genes in cv. Bowman.
Supplemental Data Set S16. Top 20 stage-wise cis-motifs among apically enriched genes in cv. Bowman
Supplemental Data Set S17. Apically enriched senescence-, cell death–, and ROS-related genes and their description in cv. Bowman.
Supplemental Data Set S18. Apically enriched ABA biosynthesis signaling/response genes and their description in cv. Bowman.
Supplemental Data Set S19. IDs and description of apically enriched transcription factor gene families in cv. Bowman.
Supplemental Data Set S20. Apically enriched transcription factor genes rank based on their tissue specificity in cv. Bowman.

## Sheet: S1
Genotype	Waddington scale (W)	Number of rachis nodes per main culm spike
Bowman (Two-rowed)		Experiment 1					Experiment 2					Experiment 3
	5	37	37	37	38	37	37	36	38	39	37	37	38	38	39	38
	6.5	38	38	37	37	38	38	38	38	39	38	39	38	38	37	39
	7.5	39	38	39	38	38	38	38	38	38	38	36	37	36	38	37
	8	31	32	31	30	32	34	31	33	31	33	33	30	31	30	32
	10	24	25	25	24	25	26	24	24	26	26	25	27	26	24	26
Morex (Six-rowed)	5.5	37	36	36	36	37	37	37	37	36	36	36	36	35	36	37
	6.5	36	36	35	35	37	36	36	35	35	35	37	36	36	36	37
	8.25	36	36	36	36	35	36	36	35	35	36	36	36	35	35	36
	8.5	31	31	31	31	32	30	32	32	31	32	33	31	33	32	32
	10	26	24	26	25	25	26	28	27	26	25	26	26	25	26	25

## Sheet: S2
		Amino acids and TCA intermediates - Concentration pmol/mg Fresh weight (FW)																															Concentration µmol/g FW
	Replication	His	Asn	Ser	Gly	ETA	Glu	Thr	Ala	GABA	Pro	Lys	Met	Val	Ile	Leu	Phe	Gln	Arg	Cys	Tyr	Trp	Asp	3PGA	PEP	Pyruvate	Citrate	Iso-citrate	Malate	Fumarate	2-OG	T6P	Suc	Glu	Fru
W5.0BW_Apical	I	ND	1062.44	385.4	96.54		3168.84	160.13	366.81	22.06	111.1	24.62	ND		35.47	55.64	49.58		124.98	76.78	ND	ND	2512.26	9.31	7.42	40.01	2632.66	2357.74	2442.73		76.01	0.93	2.945	ND	2.47
	II	ND	915.7	324.92	67.39	15.51	2590.62	144.54	300.32	20.43	93.72	18.73	ND	142.35	27.41	41.61	42.18	547.39	113.41	86.14	ND	ND	1816.22	3.68						21.26		0.88		ND
	III	ND			78.83	16.18						15.33	ND				31.84	454.01	97.01	89.77	ND	ND		9.41	10.32	42.96	3408.49	2987.92	2887.54		103.01	1.24	2.865	ND
	IV	ND		399.14	109.68	20.86	2886.06	140.78	343.62	16.41	96.21	25.51	ND	148.35	30.95	48.01	33.29	583.36	102.24	77.78	ND	ND	2040.95		14.89	62.74	3779.08	3471.47	3783.76	12.24	138.55	1.81	2.389	ND	3.307
	V	ND	1006.23	330.95	88.4		2590.6	136.94	281.16	17.94	93.54	18.58	ND	151.08	30.39	40.52	42.56	618.79	109.85	75.61	ND	ND	1949.1	9.86		38.36	2067.28	1878.81		18.51	80.15		2.742	ND	3.108
W6.5BW_Apical	I	ND	1226.81	631.07	93.18	47.7	6160.25		635.94	29.82	207.95	57.77	ND	315.21	58.19		53.56	1649.35	463.71	56.05	32.77	ND	4070.29							26.39			5.01	ND	5.931
	II	ND	1745.01	788.26	107.96	33.86	6514.36	411.87	704.96	34.42	255.84	68.26	ND	359.48	65.93	107.06	63.52	1842.4	580.26	59.85	39.2	ND	4218.05	99.17	25.1	78.58	6163.71	6024.74	3508.49	31.41	256.24	2.91	8.713	ND
	III	ND	1010.7	732.84	115.99	41.22	6304.94	355.14	661.76	27.89	223.13	61.68	ND	333.21	60.08	104.06	60.77	1725.62	583.14	69.09	39.4	ND	4039.98	94.57	20.39	103.42	6234.88	5894.18	4421.18		236.02	4.09	8.421	ND	6.077
	IV	ND	1834.52	872.54		42.74		418.48	734.13	39.21	279.59	64.68	ND	409.62	72.71	117.3		2044.62		87.71	44.06	ND		109.67	26.46	113.37	6982.74	6555.15	4353.33	33.35	259	3.48	7.657	ND	4.195
	V	ND		851.14	115.06	43.38	6504.9	429.15	733.93	29.36	279.31	97.41	ND	401.76		125.16		1941.9		81.49		ND	4218.26	116.28	34.82	100.54	7549.26	7586	3851.6	35.8	241.91	2.26	9.048	ND
W7.5BW_Apical	I	179.66	7347.09	1545.61	156.64	65.52	9171.14	834.59	542.34	23.58	332.39	494.41	ND	970.48	525.09	665.97	379.89	686.73	1125.69	70.9	346.06	228.71	3889.85	160.29			4146.14	3840.86	1251.16	13.78	81.2	0.12	8.92	ND	4.023
	II	190.8	6776.58	1440.62	207.84	52.61		759.45	524.91	21.95	292.84	418.12	ND		456.46	587.23	310.44	760.92		49.2	280.99		3635.61	209.1	70.47		4868.42	4630.49	1627.32		86.39	0.2	7.1	0.657	5.522
	III	247.35		1548.94			9553.15	865.95	529.26	27.3	291.74	516.8	ND	978.28	530.03	659.95	359.71	675.66	1110.46	68.59	353.66	225.24	4022.28	250.78	79.43	48.86	6090.33	5493.45	1709.51	51.02	128.86	0.25	9.162		5.693
	IV	206.7	6183.34	1719.76	231.1	54.07	10466.6	908.3			318.12	453.83	ND	944.05	448.07	577.42				64.92	291.6			231.95	78.92	73.24	5688.77	5020.67		25.49	130.64	0.27	8.719	0.786	3.613
	V	159.46	7194.76	1757.3		53.96	9355.59	847.53		27.56	369.15	527.99	ND	1023.27	564.83		371.4		1078.75	73.95	335.79	228.83	4489.11	194.84	91.42	56.32	5444.19	5111.22	1771.32		109.66	0.28	8.388	0.177	4.768
W8.0BW_Apical	I	773.05	21565.2	3966.27	537.57	269.16	6198.82	871.06	1287.63	217.14	1500.52	821.72	146.49	2602.16	1881.68	1932.81	925.82	2760.98	1176.15	66.53	630.77	913.82	4183.96		26.58								6.795	7.412	16.524
	II	1032.51	31289.5	5951.37	739.55		12391.9	1440.7	2349.27	344.31	2174.53	1494.48	225.41	4284.14	2898.88	3107.46	1093.79	5360.79	1611.29	81.19	778.63	853.87	8831.67	223.76		69.55	4687.2	4648.85	2558.03		87.07	1.1	8.298	7.398	21.794
	III	872.59	28312.8	5127.43	739.62		8630.72	1160.52	1638.61	351.58	1652.64	1268.34	175.3	3646.19	2621.88	2591.73	1011.42	3494.84	1286.59	50.37	763.04	939.79	5808.7	250.9		78.34	4163.57	4114.37	2698.49	73.04	123.33	0.7	7.543	7.611	19.029
	IV	0				158.87				232.27								1808.06		51.84				231.97	29.45	107.56	4235.25	4068.15	2589.23	42.36	118.88		10.59	9.365	18.496
	V	0				159.21												1280.8		51.11				225.69	25.93	71.42	4697.9	4549.77	4469.36	80.55	145.66	2.95	10.37	8.944	18.002
W5.0BW_Central	I	49.57	1991.01	1073.36	207.45						259.13				86.07		106.47	3827.65	544.58	27.67	46.62	25.22		67.53	26.89	65.54	6322.72		4467.12	46.61	242.55	4.02	6.298	0.34	0.749
	II	52.33		1437.08	245.85		9986.69	635.3	1475.55	72.53	379.73	102.73	45.16	751.95	117.8	184.61	117.43	4403.53	560.59	26.76	50.9	29.75	7165.17	86.85	35.28	73.4	6904.72	6326.7	4940.97	44.24	277.38	3.49	8.44	0.223
	III		2092.3	1316.54	240.39	29.37	9444.65	574.27	1303.26	49.58	291.34	80.51	33.91	680.76	106.43	168.34	98.45	4206.07	581.87	24.4	49.72	28.16	6775.83	81.74	31.66	87.24	6707.18	5948.72	4553.59	36.48	271.83	4.64	7.07		0.943
	IV	50	1749.38	1314.24	232.45	32.96	9845.29	574.45	1362.16	41	322.44	71.95	32.17	676.98	103.75	170.22	96.49	4175.29	528.49	29.88	49.01	24.02	6874.06	79.07	42.89	102.07	7582.35	6803.09	5075.93	48.03	272.01	6	7.331		0.886
	V	60.79		1411.59	253.45	34.97	10249.8	607.37	1453.1	63	343.85	91.37	46.82	748.31	111.61	184.22	109.22	4834.16	654.18	24.62	54.08	30.91	7266.28	87.88	33.46	119.11	7379.95	5890.77	5234.92		306.37	5.01	9.554	0.55	0.894
W6.5BW_Central	I			1554.84	331.29	85.43	10401.7					82.94		761.76	122.76	220.7	130.47	6240.01	1312.72	11.21	72.34	41.39		148.76	18.54	125.82	3564.65	3121.3	3383.26	20.8	281.5	11.24	11.078	0.3
	II	36.61	1345.52	2012.47		92.7	12519.2	860.13	1837.29	78.2	493.44	112.37	68.66	873.65	152.53	247.8	139.87	6632	1615.22	10.58	74.51		7973.78	169.71	19.22	146.29	3934.31	3751.52	3401.6	29.14	274.48	13.32	16.362
	III		1062.77	1972.77		82.44	12672.5	810.36	1853.87	70.47	470.59	103.52	67.39		152.71	261.59	126.92		1729.81	12.65	75.21	49.82	8002.96	156.54	22.69	155.1	4196.22	3891.94	3546.37		310.31	14.71	14.417	0.562	0.951
	IV	27.83	1081.1	1698.09	347.75		10832.8	743.27		69.66	427.6	87.12	61.8	784.32	131.09	220.87	129.03	6070.01	1430.2	14.03	66.91	44.17	6992.54	148.8	20.81	150.41	3859.92	3682.16	3510.46	24.71	278.84	12.73	12.91	0.648	0.95
	V	31.49		1796.97	331.52		11844.8	793.83	1832.77	71.57	492.22	138.47	63.17	882.14	154.38	254.24	145.28	6596.01	1443.91	11.73	79.39		7709.8	142.01	20.47	133.84	3637.25	3341.14	3346.51	26.14	228.94		14.516	0.468	0.78
W7.5BW_Central	I		3551.49	2150.25	239.13		10940.7	1124.84	1544.24		417.08	127.51	49.26	888.45	203.88	261.58	205.58	5552.24	618.98	14.82	116.14	136.79	6537.35			45.19	2222.69	2188.22	2152.42		231.75		16.381	2.429	3.941
	II	89.52	3602.02	2463.92	242.33	361.09	11616.7				436.81	153.71	52.4	939.48	231.14	273.03	197.72	6031.65		9.47	121.25	143.54	6607.59	210.28	16.56	49.06	2724.02	2258.06	2613.37	38.85	191.87	4.12	16.938	2.134	3.294
	III	96.85	3578.02	2160.66	226.51	371.42	10685.9	1182.5	1576.84	123.89	387.33	123.68	45.3	866	213.4	254.23	175.95	5779.91		11.8	121.18	134.59	6168.06	215.92	27.77	53.35	2801.36	2394.83	2948.21	28.97	175.27	4.59	13.785	1.799
	IV	94.63	3344	2457.49	232.33	306.05	11401.3	1248.7	1653.83	118.77	428.02	133.15	65.51	946.62	231.58	270.21	190.92	5797.34	757.42	10.34	120.22	137.66	6657.91	216.71	25.22	55.38	2741.22	2549.34	2743.72	29.06	156.22	4.86	16.948	2.698	3.496
	V		2799.29	2303.96	210.56		10102.2	1119.34	1541.74	113.86	402.6	134.26		840.77	209.93	253.46	176.13	5253.52	798.96	9.53	115.3	132.69		205.47	20.63	42.14	2466.86	2375.03	2657.13	35.79	149.25	4.5	16.914	2.641	3.782
W8.0BW_Central	I	78.12										227.48								10.65		259.45			7.87		1071.49			67.26	89.9		22.835	10.265	13.802
	II											200.21	42.5							17.44		201.6		224.33	9.03	47.14	1907.25	1878.53	2699.52	74.64	163.96	1.81	24.75	11.177	13.984
	III		5539.89	3256.49	241.06	558.8	9341.81	1311.48	1759.76	1008.92	723.25	414.67	43	1046.62	396.71	288.73	184.91	5894.63	635.01	14.34	165.95		4407.6	204.93		40.37	2138.57	2141.7	2956.43	93.95	220	2.44	26.917	12.69	15.718
	IV	95.33	5058.85	3002.07	224.69	433.3	8639.84	1298.79	1685.44	792.78	606.12	258.62	36.82	949.68	281.3	258.17	164.44	5360.07	500.36	11.97	137.6	336.62	4148.33	236.52	10.84		1791.27	1765.52	2765.58	65.03	150.4	1.53	23.56	11.722	14.244
	V	124.28	4741.01	2850.54	218.04	481.75	8457.3	1090.02	1681.01	827.86	912.12	303.59	39.94	937.53	268.93	248.08	165.74	5949.22	572.8	10.6	144.94		3959.67	169.26		39.92	1884.45	1929.98	2788.93	67.49	164.8	1.98	25.632	12.415	15.051
W5.0BW_Basal	I	24.01	4177.67	1395.76	228.31	44.85	8043.3	608.38	1453.06	53.25	310.98	64.64	36.78	909.19	129.27	205.87	114.82	7141.5	434.71	14.75	60.02	28.99	6483.51	136.31	28.08		4708.28	4442.16			169.77	1.84	7.861	0	1.266
	II	25.23	4185.43	1333.66	192.56	42.51	7326.07	570.04	1364.31	50.92		58.23	32.59	796.66	117.36		116.86		388	14.68	56.49	26.56	5719.54	152.64	31.17	137.25	4707.25	4172.98	3335.08	43.35	202.7	2.73		0
	III	28.29	3795.31	1448.02	215.91		8333.55	621.4	1465.74	53.4	275.26	67.14	34.91	871.71	120.33	189.48	98.75	7139.87	420.2	12.94	55.9	24.87	6711.39	150.9	25.33	133.76	4378.16	3769.06	3195.71	26.89	187.34	3.22	8.102	0	0.836
	IV	26.02	3728.01	1702.75	264.51	49.07				68.22	381.85	96.52			146.75	237.4	113.68	8409.94	412.97	19.1	57.25	25.85		180.85	32.27	120.32	5201.93	4585.98	3358.71	36.43	199.57	2.79	8.177	0	1.676
	V	32.37		1737.69	274.26					76.42		96.76				257.19	137.56	8525.34		16.47	68.32	31.61		181.07	29.65	140.71	4814.65	4282.23	3462.79	25.69	213.08	3.43	9.133	0	0.821
W6.5BW_Basal	I	TE	TE	TE	TE	TE	TE	TE	TE	TE	TE	TE	TE	TE	TE	TE	TE	TE	TE	TE	TE	TE	TE	TE	TE	TE	TE	TE	TE	TE	TE	TE	TE	TE	TE
	II	72.41	2762.31	2033.45	336.33	98.73	10075.6	884.09	1867.75	75.1	590.7	86.99	62.26	986.29	173.57		140.23	7888.79	888.44	9.17	84.97	45.52	6974.75	129.13	21.07	123.57	2744.16	2650.79	2923.51	29.57	186.46	6.2	13.31	0.426	1.797
	III	69.76	3045.7	2192.01	347.71	122.71		909.38		98.74	475.21	94.52	61.53	1254.11	204.11	324.45	134.91		979.34	7.73	87.81	39.41		131.97	20.77	144.66	2960.38	2661.6	2978.47	32.01	212.38	6.89	11.79	0.201	0.971
	IV		2731.81	1937.69	338.99	91.39	9689.84	830.34	1744.96	71.29	493.02	79.48	52.1	1047.93	173.13	276.75	145.59	8889.82	957.58	9.37	80.83	37.66	6785.08	123.65	23.62	120.56	2753.57	2520.04	2689.02	33.79	176.83	6.77	10.996		1.085
	V	84.66		2028.57	337.78	114	10733.6	871.68	2011.86	83.7	618.54	114.66	55.55	1141.4	201.01	302.49	147.41	8463.66	1041.34	7.48	97.39		7504.37	135.44	25.55	111.8	2910.03	2578.28	3086.55	28.11	162	4.57	13.323	0.568	0.852
W7.5BW_Basal	I	62.8	4891.86	2251.13	209.22		10171.1	1151.12	1662.18		475.76	127.48	30.54	1080.78	252.43	311.25	201.78	7448.47	725.99	7.95	122.06	115.19	6507.24	185.36	26.71	51.38	2551.07	2369.86	2885.31	35.43	127.76	3.21	14.848	3.96
	II	108.4	5089.39	2692.48		390.96	11622	1401.87		203.33		154.16	36.6	1156.92	265.9	324.73	205.9	7801.68	1107.14	10.03	127.9	102.45		203.51	26.42	63.43	2731.74	2660.37	3072.08	33.61	151.87	4.18	15.07	2.917	5.347
	III	TE	TE	TE	TE	TE	TE	TE	TE	TE	TE	TE	TE	TE	TE	TE	TE	TE	TE	TE	TE	TE	TE	205.87	22.15	54.96	2676.64	2368.32	3021.22	48.73	167.11	4.68	15.113	2.233	4.351
	IV	65.99	4180.88	2171.57	196.38	500.99	9094.42	1105.39	1586.36	214.07	403.95	121.98	42.8	972.96	238.53	279.79	181.85	6322.66	709.29	9.96	116.09	114.53	5730.47	167.01		55.13	2462.75	2301.83	2812.59	43.54	150.03	3.97	14.523	2.373	3.918
	V	98.01		2434.31	208.34	503.64	9262.84	1176.72	1661.26	208.78	449.75	115.57	41.56	986.4	233.08	281.98	196.28	6725.77	800.64	11.51	117.89	122.33	5594.4	191.97	22.49	46.83	2607.09	2470.79	2915.16	44.37	151.33	4.55	15.57	2.107	3.824
W8.0BW_Basal	I	158.65		3029.5	272.43	734.13	9333.42	1378.07	1949.61	1063.25	758.3	460.76	35.47	1261.41		339.8	186.86	7243.69	872.64	9.49	163.92	428.41	4868.67	165.73	13.68	28.98	1595.94	1646.94	2568.87	59.6	129.67	1.41	19.826	11.384	14.745
	II	119.56	5317.28	2354.17	223.99			1054.13				315.58		977.53	303.42	261.6	146.33		754.65	10.91	142.7	353.96		248.14	13.01	29.05	1977.73	1988.05	3038.35	62.16	132.94	1.98	20.182	10.184	13.072
	III		6120	2692.07	218.95	689.44	8869.02	1289.35	1702.39		629.53	595.57	36.74	1152.79		307.44	184.69	6287.58	788.02	10.47	168.97		4558.32	217.62	9.19	31.71	1952.29	1885.67	2888.05	56.16	133.11	2.17	20.527	11.017	13.213
	IV		6003.13	3096.79	244.68	626.74	9909.21	1521.14	1936.87	1025.66	673.63	345.44	31.1	1202.78	358.23	307.55	171.24	7008.37	802.85	8.45	142.89	378.45	5138.93	232.73	16.53	35.83	1819.95	1782.4	2891.45	57.9	142.26	1.37	20.88	12.383	14.826
	V	126.86	5460.81	2469.79	215.86			1058.16		879.07		334.29	34.72	1019.27	315.03	261.8	172.75	6423.23	752.74	10.62	155.19	395.7		208.75	14.78	32.23	1816.48	1824.42	2777.4	64.9	151.14	1.55	19.552	11.146	14.405
	ND	Not detected
	TE	Technical Error

## Sheet: S3
	Count (Bowman)
Transcript ID	W5.0_Apical_1	W5.0_Apical_2	W5.0_Apical_3	W5.0_Basal_1	W5.0_Basal_2	W5.0_Basal_3	W5.0_Central_1	W5.0_Central_2	W5.0_Central_3	W6.5_Apical_1	W6.5_Apical_2	W6.5_Apical_3	W6.5_Basal_1	W6.5_Basal_2	W6.5_Basal_3	W6.5_Central_1	W6.5_Central_2	W6.5_Central_3	W7.5_Apical_1	W7.5_Apical_2	W7.5_Apical_3	W7.5_Basal_1	W7.5_Basal_2	W7.5_Basal_3	W7.5_Central_1	W7.5_Central_2	W7.5_Central_3
BaRT2v18chr1HG000020.1	41	33	43	38	77	65	58	43	59	44	43	33	108	88	50	90	49	76	59	89	53	104	120	157	65	105	104
BaRT2v18chr1HG000020.2	424	500	545	424	558	563	472	596	503	646	596	637	1109	1008	825	973	805	827	929	847	1090	1906	1749	2272	1340	1272	1622
BaRT2v18chr1HG000030.1	64	67	86	95	124	109	72	83	95	78	89	96	198	147	137	130	111	167	144	97	146	285	371	399	234	243	307
BaRT2v18chr1HG000040.1	26	33	25	26	20	54	16	34	22	30	7	55	24	0	15	6	13	28	31	21	73	10	8	14	7	6	8
BaRT2v18chr1HG000040.2	187	217	233	192	187	157	201	194	202	230	264	201	170	167	233	185	174	162	454	430	355	122	110	141	122	123	147
BaRT2v18chr1HG000050.1	189	259	180	218	274	220	170	137	114	191	190	203	182	189	247	154	129	212	431	310	358	132	131	118	140	103	171
BaRT2v18chr1HG000050.11	0	13	59	99	48	176	22	12	95	77	89	46	91	163	87	27	35	83	93	0	76	79	99	126	89	69	31
BaRT2v18chr1HG000050.12	275	408	375	357	321	295	307	491	268	321	354	320	270	361	361	429	307	391	499	551	461	311	308	420	341	324	461
BaRT2v18chr1HG000050.15	196	108	131	121	125	145	119	99	224	145	205	150	140	142	152	114	127	152	104	62	168	88	83	129	186	103	142
BaRT2v18chr1HG000050.17	94	24	67	0	0	0	0	77	59	56	15	29	100	15	0	0	50	0	0	110	13	0	0	0	0	0	0
BaRT2v18chr1HG000050.4	0	16	0	0	18	0	29	0	0	0	20	0	0	28	6	0	0	0	0	13	0	9	24	27	8	0	0
BaRT2v18chr1HG000050.5	5	23	18	22	31	13	20	17	14	13	33	17	16	30	9	15	17	11	22	40	23	15	15	3	13	11	24
BaRT2v18chr1HG000050.6	31	27	34	22	26	12	34	7	0	25	12	35	24	20	0	37	20	19	20	20	0	32	0	0	11	18	0
BaRT2v18chr1HG000050.8	64	29	63	23	29	20	66	40	52	13	47	6	19	13	40	32	6	37	52	47	47	0	16	19	17	12	8
BaRT2v18chr1HG000050.9	38	13	60	33	14	71	86	46	42	25	29	44	75	39	24	41	23	34	68	15	45	41	10	24	22	45	47
BaRT2v18chr1HG000060.1	92	59	98	84	63	66	78	71	81	127	63	129	87	120	46	104	107	70	53	95	104	92	73	122	40	69	68
BaRT2v18chr1HG000060.2	64	90	86	76	162	100	75	140	139	110	146	146	68	70	119	121	112	84	154	129	88	74	108	144	85	125	107
BaRT2v18chr1HG000060.4	325	379	369	367	444	486	398	411	393	369	399	382	518	511	457	429	345	476	789	671	728	439	420	595	514	411	535
BaRT2v18chr1HG000060.6	0	10	39	20	39	24	49	43	0	51	0	5	90	56	40	27	21	44	45	86	96	36	23	28	27	18	24
BaRT2v18chr1HG000060.7	37	28	43	49	64	41	43	52	42	46	44	73	64	61	42	78	35	54	90	60	73	63	38	67	46	26	85
BaRT2v18chr1HG000070.1	11	12	12	66	0	0	0	0	0	19	0	21	0	0	0	16	0	0	10	0	23	0	0	0	0	0	0
BaRT2v18chr1HG000070.2	31	52	11	13	122	158	41	52	0	60	64	20	50	94	44	52	26	44	16	36	69	57	92	181	0	0	22
BaRT2v18chr1HG000070.3	0	0	14	0	0	33	0	0	0	0	0	0	0	28	0	0	0	0	0	0	0	23	5	11	0	53	0
BaRT2v18chr1HG000070.4	38	62	75	56	48	44	57	28	83	35	53	29	82	69	18	54	37	42	40	30	36	28	51	37	51	13	26
BaRT2v18chr1HG000070.5	79	103	103	100	171	98	78	139	116	71	92	113	80	89	27	72	147	115	85	112	67	42	153	54	91	53	13
BaRT2v18chr1HG000070.6	963	941	1054	929	820	1002	855	990	927	852	949	942	1095	973	741	989	832	812	863	931	1092	585	411	544	636	622	799
BaRT2v18chr1HG000070.7	31	29	72	0	43	31	38	33	25	41	16	16	18	19	0	13	0	6	69	36	46	0	0	8	16	34	5
BaRT2v18chr1HG000070.8	0	0	36	0	0	1	60	0	3	16	0	0	0	0	31	14	0	0	0	0	0	15	0	78	0	70	32
BaRT2v18chr1HG000070.9	27	42	33	25	28	74	31	66	14	42	42	20	56	32	46	7	29	38	49	72	13	0	0	45	49	18	18
BaRT2v18chr1HG000080.1	43	47	35	35	25	49	30	39	38	29	24	44	42	41	29	52	49	30	38	49	35	53	40	54	36	49	75
BaRT2v18chr1HG000080.2	1598	1722	1657	1892	2170	2118	1989	2067	1837	1854	2026	1885	2680	2523	2002	2299	2142	2365	2296	2282	2390	2726	2892	3748	2694	2196	3147
BaRT2v18chr1HG000080.3	74	97	100	144	135	99	105	100	124	104	121	83	182	154	125	165	119	177	87	83	106	163	105	145	100	70	83
BaRT2v18chr1HG000090.1	338	279	357	313	219	319	394	379	419	333	331	355	440	417	329	503	278	389	411	503	452	230	185	286	318	235	313
BaRT2v18chr1HG000090.2	287	387	395	148	110	129	363	490	247	375	342	348	264	160	383	229	410	99	440	465	605	0	65	111	238	209	304
BaRT2v18chr1HG000090.3	107	30	85	111	39	148	116	160	35	143	138	85	60	110	55	162	108	119	145	118	119	117	44	83	103	96	79
BaRT2v18chr1HG000090.4	170	94	73	138	183	20	0	19	30	0	0	118	167	246	8	243	0	274	34	0	53	50	58	96	76	187	0
BaRT2v18chr1HG000090.5	94	313	267	413	497	561	355	379	451	385	294	400	671	476	495	270	395	366	227	435	280	504	464	503	466	334	556
BaRT2v18chr1HG000100.1	311	271	339	381	429	407	410	381	353	308	342	255	500	506	357	382	449	432	325	404	451	412	405	491	430	408	459
BaRT2v18chr1HG000100.2	12	40	23	27	29	17	12	15	10	16	8	35	10	21	2	18	15	19	36	29	16	17	8	7	11	8	13
BaRT2v18chr1HG000120.1	371	210	275	0	224	275	216	125	92	275	77	0	300	385	259	70	56	162	25	136	248	112	75	42	37	0	65
BaRT2v18chr1HG000120.2	125	341	373	357	403	145	323	517	426	249	279	424	357	30	99	478	218	412	456	660	383	317	332	423	466	313	537
BaRT2v18chr1HG000120.3	608	466	564	536	296	644	440	415	427	506	616	404	480	589	572	409	592	312	615	339	532	309	247	307	292	448	280
BaRT2v18chr1HG000140.1	0	60	0	0	33	18	44	45	0	0	32	0	0	127	29	36	52	0	98	56	0	0	0	0	0	0	40
BaRT2v18chr1HG000140.2	593	666	958	2015	3138	2441	1076	1260	866	1872	1204	1806	2275	2533	1964	1585	1473	1872	1362	826	858	2414	2198	1500	1872	1845	1424
BaRT2v18chr1HG000140.3	247	241	289	150	273	282	120	166	289	135	256	101	225	281	227	207	259	200	170	232	74	101	144	130	152	107	197
BaRT2v18chr1HG000140.4	5070	4478	5584	2494	1174	2725	4192	4211	4001	3353	3502	2714	2894	2060	1703	2535	2402	2798	4144	4712	4975	368	229	1346	1252	1207	1799
BaRT2v18chr1HG000140.6	59	39	38	43	95	40	62	54	20	0	0	0	0	20	36	0	20	0	0	20	0	0	0	0	0	0	51
BaRT2v18chr1HG000150.1	63	61	71	153	194	98	76	140	120	110	98	156	169	146	86	161	95	108	128	75	127	153	123	72	57	139	78
BaRT2v18chr1HG000150.3	118	133	149	81	74	128	200	161	86	130	200	79	150	131	122	165	124	197	154	165	139	72	77	193	132	111	169
BaRT2v18chr1HG000150.4	40	59	73	40	12	50	41	38	66	43	42	59	13	7	7	11	31	7	34	46	84	11	8	10	31	0	26
BaRT2v18chr1HG000160.5	14	2	27	114	93	93	48	61	62	44	36	37	142	118	98	107	73	80	86	78	86	109	99	86	82	64	126
BaRT2v18chr1HG000160.6	0	7	0	8	51	54	12	4	0	19	0	0	12	22	24	18	24	39	10	30	24	15	11	39	31	38	0
BaRT2v18chr1HG000350.1	0	0	0	0	0	0	0	0	0	0	0	0	0	4	0	0	0	0	1	0	1	80	63	83	20	31	66
BaRT2v18chr1HG000360.1	0	0	0	0	0	0	0	0	0	0	0	0	0	2	0	0	0	0	0	0	0	910	519	893	180	212	503
BaRT2v18chr1HG000370.1	4	7	3	17	6	6	3	7	12	10	4	5	10	6	3	9	6	0	9	13	5	11	15	11	8	11	16
BaRT2v18chr1HG000420.1	28	9	0	15	17	26	6	0	7	5	23	8	3	0	0	0	4	0	3	3	0	0	0	0	0	1	1
BaRT2v18chr1HG000420.2	50	70	76	29	11	31	6	17	23	0	12	4	3	0	10	4	0	0	7	1	0	0	0	0	0	0	0
BaRT2v18chr1HG000420.4	0	3	16	4	29	18	5	8	9	9	3	13	15	0	3	0	1	7	4	5	11	4	0	0	3	0	8
BaRT2v18chr1HG000440.1	1023	1140	1320	970	1127	1066	1120	1226	1179	1280	1285	1277	1039	1067	980	1220	1061	1132	1315	1151	1181	678	765	874	789	769	814
BaRT2v18chr1HG000450.1	54	48	40	18	28	24	58	58	50	48	47	52	24	28	29	53	32	29	53	52	46	11	12	32	26	13	20
BaRT2v18chr1HG000470.1	1	6	6	88	176	105	58	20	25	50	50	43	114	98	83	125	54	124	23	40	54	97	106	115	64	90	59
BaRT2v18chr1HG000470.2	0	0	0	45	14	44	0	8	36	9	13	10	10	32	0	0	12	0	0	15	0	0	42	40	0	0	18
BaRT2v18chr1HG000470.3	11	9	20	85	65	79	26	48	47	36	31	20	79	72	60	75	62	60	88	46	66	98	112	22	46	66	64
BaRT2v18chr1HG000490.1	69	49	106	763	890	767	346	490	437	480	446	340	1142	875	838	571	732	831	691	719	828	730	742	785	588	783	572
BaRT2v18chr1HG000490.2	10	28	0	53	38	116	5	22	0	29	22	21	103	80	44	39	46	63	55	24	51	63	33	95	64	40	94
BaRT2v18chr1HG000490.3	16	19	20	554	437	578	302	248	353	207	208	224	375	432	241	478	340	250	243	293	267	540	431	568	353	405	419
BaRT2v18chr1HG000500.1	57	68	75	1117	1228	1204	448	481	446	469	387	323	1327	1085	1051	854	768	806	723	737	755	1351	1362	1500	934	1069	962
BaRT2v18chr1HG000510.1	0	0	0	0	3	0	3	3	0	0	10	0	16	4	17	8	0	4	7	15	18	8	14	30	4	17	5
BaRT2v18chr1HG000510.2	115	155	148	2091	2338	2559	1001	1018	1160	1194	942	854	3297	2431	2158	2182	2175	2343	1866	1869	2197	2930	2845	3048	2202	2406	2252
BaRT2v18chr1HG000510.3	2	5	3	24	25	20	12	3	7	18	10	6	33	18	28	28	24	26	23	19	29	42	21	33	26	13	19
BaRT2v18chr1HG000520.1	15	11	15	28	40	23	37	35	33	33	34	22	108	85	36	61	29	34	93	68	92	80	114	139	78	130	118
BaRT2v18chr1HG000520.2	0	0	6	27	51	47	4	14	15	16	4	17	85	73	81	65	60	40	68	90	79	178	184	234	94	88	130
BaRT2v18chr1HG000520.3	0	1	0	11	0	14	0	0	0	3	0	0	5	4	6	5	5	7	4	10	0	24	23	15	22	0	14
BaRT2v18chr1HG000520.4	4	2	5	16	14	10	10	16	23	13	10	9	44	29	32	40	29	41	41	42	63	50	95	77	43	55	69
BaRT2v18chr1HG000540.1	19	11	216	52	32	12	77	58	0	62	33	46	72	35	66	134	104	32	66	45	0	76	31	112	144	74	12
BaRT2v18chr1HG000540.3	0	0	0	0	0	0	0	0	0	0	100	0	0	0	0	0	0	0	57	0	47	0	0	0	0	0	0
BaRT2v18chr1HG000540.4	400	525	339	438	406	500	400	452	481	490	443	474	603	516	449	437	433	523	556	604	648	442	514	540	461	474	682
BaRT2v18chr1HG000540.5	34	19	28	13	21	24	24	19	12	23	22	13	22	15	14	19	14	9	18	34	18	22	8	9	15	23	23
BaRT2v18chr1HG000560.1	2880	2563	3083	2066	2052	2397	2479	2596	2273	2463	2420	2295	2122	1859	1617	1924	1894	1987	2203	2348	2331	857	845	1025	1081	985	1128
BaRT2v18chr1HG000570.1	84	60	127	70	34	78	72	60	88	67	89	8	89	96	38	47	27	34	70	28	40	72	55	35	15	31	59
BaRT2v18chr1HG000570.2	0	0	0	175	1	0	0	0	0	0	0	1	0	0	0	0	0	0	0	0	0	171	400	118	0	0	96
BaRT2v18chr1HG000570.3	112	116	160	170	206	207	105	65	220	199	118	180	248	180	104	196	178	118	162	151	269	141	147	200	126	100	190
BaRT2v18chr1HG000570.4	1141	1275	1238	954	1178	1198	1224	1354	1110	1239	1239	1098	1172	1156	1130	1079	1034	1206	1466	1533	1280	556	270	835	905	962	749
BaRT2v18chr1HG000570.5	12	14	51	53	32	35	41	0	0	71	32	0	35	27	27	98	38	43	23	31	11	52	94	0	26	0	66
BaRT2v18chr1HG000580.1	57	64	62	22	68	36	25	80	23	67	49	60	47	53	63	32	38	56	63	45	61	29	33	48	51	36	20
BaRT2v18chr1HG000580.2	556	598	559	579	542	513	487	585	468	481	587	559	610	473	531	487	413	607	818	720	865	380	440	575	454	532	566
BaRT2v18chr1HG000580.3	0	0	6	17	0	46	35	0	0	6	0	0	8	15	6	0	12	0	0	19	0	13	0	0	0	0	0
BaRT2v18chr1HG000580.4	13	8	18	12	9	22	18	4	27	7	7	7	17	12	5	6	5	21	9	8	17	10	6	12	9	6	9
BaRT2v18chr1HG000580.5	102	133	145	75	99	64	44	86	87	130	126	127	98	137	77	96	49	85	96	72	95	91	106	112	101	49	81
BaRT2v18chr1HG000580.6	6	4	0	33	36	69	5	8	48	36	10	15	23	14	0	67	37	9	27	18	28	52	75	63	34	0	37
BaRT2v18chr1HG000590.1	5	3	5	0	6	1	2	5	1	2	11	4	8	8	6	1	3	2	90	43	47	3	7	8	14	15	13
BaRT2v18chr1HG000610.10	0	16	13	6	10	0	0	23	0	10	6	0	0	0	0	10	2	0	14	12	10	0	17	0	0	0	2
BaRT2v18chr1HG000610.15	7	0	23	0	9	19	0	0	9	11	2	1	14	0	0	7	0	0	3	0	19	0	8	21	0	0	15
BaRT2v18chr1HG000610.4	11	14	19	13	9	0	6	11	16	18	13	6	10	9	8	5	0	16	7	24	14	20	2	8	6	25	0
BaRT2v18chr1HG000610.9	6	0	28	27	0	0	11	0	0	4	22	0	0	7	18	0	0	4	16	0	0	16	2	0	0	0	17
BaRT2v18chr1HG000690.10	50	113	91	0	0	0	130	113	10	0	19	123	0	0	0	149	106	0	144	100	0	0	40	0	0	0	0
BaRT2v18chr1HG000690.11	0	11	22	11	0	4	11	16	0	0	9	0	0	0	0	0	0	0	0	0	17	13	8	21	0	9	0
BaRT2v18chr1HG000690.3	175	226	238	379	366	334	356	278	353	189	335	305	407	507	259	413	374	447	217	167	136	502	751	722	396	369	384
BaRT2v18chr1HG000690.4	1391	1339	1509	1267	1243	1407	1509	1445	1403	1418	1485	1385	2240	1968	1662	2070	1760	1691	1296	1481	1675	2307	2059	2887	1941	1952	2312
BaRT2v18chr1HG000690.5	38	0	3	0	35	0	8	0	20	31	4	10	25	16	15	18	29	39	27	19	0	13	11	0	29	0	32
BaRT2v18chr1HG000690.6	16	0	37	134	112	120	1	0	116	111	96	0	130	135	173	0	0	149	14	73	194	163	167	189	145	167	171
BaRT2v18chr1HG000690.7	37	0	28	30	79	0	0	25	14	7	29	10	0	31	27	12	15	10	0	57	0	68	41	49	11	36	13
BaRT2v18chr1HG000720.2	5	4	4	2	5	4	1	3	5	6	3	4	67	26	21	6	10	5	12	7	6	47	47	54	85	124	86
BaRT2v18chr1HG000730.1	0	0	0	0	0	1	0	2	0	1	0	6	4	1	0	0	4	1	0	0	0	17	39	12	57	153	61
BaRT2v18chr1HG000740.1	0	0	0	0	0	1	0	0	0	0	0	0	0	0	0	0	0	0	1	0	0	29	35	24	73	105	88
BaRT2v18chr1HG000750.1	2	0	0	4	4	6	4	4	2	5	3	0	2	9	10	5	2	6	6	4	4	43	69	39	99	203	113
BaRT2v18chr1HG000760.1	0	0	0	0	0	0	0	0	0	0	0	0	0	0	0	1	0	0	4	0	0	33	41	43	123	167	129
BaRT2v18chr1HG000780.1	132	131	208	139	163	161	167	182	149	165	183	117	150	172	144	141	132	183	190	204	199	108	102	175	171	166	200
BaRT2v18chr1HG000830.1	12	13	40	31	20	11	39	13	64	58	32	19	69	36	0	92	15	37	22	62	7	64	36	41	31	23	36
BaRT2v18chr1HG000830.2	14	14	7	0	2	7	0	4	0	4	20	4	8	12	16	8	8	10	13	17	0	2	0	4	6	9	0
BaRT2v18chr1HG000830.3	56	47	28	88	37	132	24	46	13	26	75	1	17	70	59	9	0	0	43	61	69	27	11	61	58	43	27
BaRT2v18chr1HG000830.4	51	27	0	54	59	18	88	45	63	62	62	63	68	47	37	61	45	64	68	47	96	28	71	74	12	11	41
BaRT2v18chr1HG000830.6	32	25	50	0	66	0	0	0	0	0	0	81	2	0	0	0	41	24	46	0	15	0	0	0	0	0	1
BaRT2v18chr1HG000830.8	55	75	69	61	55	40	92	93	98	89	93	86	75	59	46	110	71	91	111	90	158	41	68	40	64	58	70
BaRT2v18chr1HG000890.1	8	5	20	17	13	5	8	18	11	12	10	12	15	0	19	15	9	19	7	5	3	23	40	31	16	0	36
BaRT2v18chr1HG000890.2	95	114	112	71	80	92	117	104	129	106	105	96	112	116	68	115	87	109	109	104	113	99	38	93	66	79	94
BaRT2v18chr1HG000890.3	0	0	9	63	51	26	0	39	25	0	0	30	26	0	0	13	38	54	0	0	0	23	46	16	0	0	52
BaRT2v18chr1HG000890.4	128	116	93	132	142	115	148	79	62	152	167	161	163	229	161	144	75	113	93	78	132	152	114	208	116	152	119
BaRT2v18chr1HG000890.5	516	578	551	433	522	528	587	608	543	514	616	541	575	559	573	650	611	572	503	556	502	515	544	751	526	536	617
BaRT2v18chr1HG000900.1	251	231	313	340	362	330	240	296	413	281	229	371	508	388	368	367	301	368	162	155	193	357	260	422	246	353	266
BaRT2v18chr1HG000900.10	0	0	0	9	36	2	0	0	0	0	0	11	0	0	10	0	0	0	20	0	13	0	0	20	0	74	0
BaRT2v18chr1HG000900.2	1663	1565	1455	843	585	657	1179	1301	602	1386	1540	895	784	552	733	868	966	1183	957	913	1231	320	669	423	714	559	851
BaRT2v18chr1HG000900.3	13	21	0	31	26	12	25	0	0	25	0	25	35	0	10	26	11	22	11	0	24	0	0	23	0	35	0
BaRT2v18chr1HG000900.4	0	244	279	595	1039	901	527	551	754	141	222	492	643	857	701	586	564	672	534	411	239	640	356	618	347	415	419
BaRT2v18chr1HG000900.5	0	13	8	8	5	16	18	23	10	0	13	14	17	8	18	14	27	5	5	5	18	5	4	9	0	0	32
BaRT2v18chr1HG000900.6	14	10	39	13	30	13	7	7	20	0	17	10	18	31	0	33	24	44	16	10	7	13	4	14	31	4	24
BaRT2v18chr1HG000900.7	30	0	6	26	7	20	0	6	0	7	7	21	0	0	0	47	6	0	19	6	7	0	0	0	13	0	6
BaRT2v18chr1HG000900.8	9	10	6	19	6	0	18	11	29	12	5	12	12	17	0	18	11	5	11	11	0	0	0	0	0	0	0
BaRT2v18chr1HG000900.9	40	55	74	27	36	23	46	9	38	43	56	43	26	48	14	41	44	33	14	30	8	18	15	12	46	4	12
BaRT2v18chr1HG000910.1	9	8	6	26	45	14	37	11	44	93	49	51	151	126	97	133	33	91	247	183	235	251	220	222	187	245	203
BaRT2v18chr1HG000910.2	27	28	26	84	82	90	91	125	73	175	184	89	260	255	205	283	268	220	301	406	294	340	274	435	482	331	561
BaRT2v18chr1HG000910.3	0	0	0	9	4	0	4	0	0	0	9	4	21	13	0	16	27	20	11	0	5	0	13	30	25	16	6
BaRT2v18chr1HG000910.4	2	0	0	2	4	8	8	7	0	6	6	15	20	14	11	18	11	36	24	20	16	47	23	25	54	48	50
BaRT2v18chr1HG000960.1	14	11	24	11	18	4	18	28	7	8	10	11	10	8	6	11	10	12	18	11	19	16	16	17	22	18	10
BaRT2v18chr1HG001060.1	276	308	208	367	411	348	220	257	305	254	293	290	301	301	199	326	190	296	446	355	497	210	189	284	219	189	234
BaRT2v18chr1HG001060.2	59	32	199	25	18	0	94	111	0	81	46	0	47	58	55	5	69	11	153	255	114	28	21	57	64	32	80
BaRT2v18chr1HG001100.1	5	5	0	0	0	6	0	6	2	7	3	4	16	3	9	5	8	17	12	20	10	11	4	10	16	6	9
BaRT2v18chr1HG001100.3	8	1	6	14	7	18	12	13	11	7	5	4	0	13	7	7	16	3	12	7	11	3	18	6	11	36	19
BaRT2v18chr1HG001110.1	1	0	0	5	5	6	0	0	0	0	4	0	13	26	4	15	7	5	17	15	23	27	24	29	24	24	35
BaRT2v18chr1HG001160.1	69	107	100	170	35	136	79	181	42	114	115	80	102	201	102	46	138	70	122	122	93	11	130	198	86	93	104
BaRT2v18chr1HG001160.2	0	24	19	18	0	28	0	0	0	0	0	0	70	0	0	28	0	0	0	0	0	0	0	0	0	0	0
BaRT2v18chr1HG001160.3	16	65	15	11	37	25	36	0	52	11	20	26	64	20	18	110	32	46	104	11	37	39	11	30	78	46	17
BaRT2v18chr1HG001160.4	0	33	7	28	33	25	51	8	19	48	19	25	59	45	23	41	18	60	0	15	0	11	0	24	35	0	0
BaRT2v18chr1HG001160.5	49	28	85	73	92	79	161	68	0	65	20	131	0	38	29	108	48	95	82	78	60	104	112	31	65	90	44
BaRT2v18chr1HG001160.6	9	10	62	10	46	11	25	10	59	70	46	37	50	17	0	29	18	10	0	9	0	0	21	52	0	0	34
BaRT2v18chr1HG001160.7	737	654	725	613	745	701	670	732	754	654	676	583	628	688	606	472	575	601	575	665	774	679	482	604	641	561	674
BaRT2v18chr1HG001170.1	214	192	189	534	1050	603	387	232	346	236	239	263	154	327	151	166	119	390	106	86	113	251	350	212	51	133	95
BaRT2v18chr1HG001170.2	1501	1618	1777	1270	1063	1250	1590	1805	1410	1185	1231	1207	924	694	909	946	893	899	657	837	814	240	205	437	433	433	387
BaRT2v18chr1HG001180-BaRT2v18chr1HG001190.1	69	105	64	33	30	60	73	103	69	81	95	51	74	52	52	87	90	61	76	33	58	93	59	122	71	49	79
BaRT2v18chr1HG001180.1	546	704	605	552	621	592	682	652	606	496	556	613	570	559	638	669	574	618	486	538	519	508	537	645	442	526	498
BaRT2v18chr1HG001190.1	20	17	24	3	25	17	13	5	10	15	13	26	35	17	21	27	12	13	21	8	10	14	4	19	27	0	15
BaRT2v18chr1HG001190.2	115	154	122	132	141	125	136	123	144	113	153	126	171	125	130	123	119	138	127	134	176	139	204	183	126	162	177
BaRT2v18chr1HG001200.1	27	35	24	37	43	60	34	18	34	33	39	23	62	33	52	46	46	32	102	79	54	49	43	38	30	38	31
BaRT2v18chr1HG001200.10	8	28	9	21	4	0	7	17	10	14	31	35	15	9	23	12	17	26	4	10	10	9	40	13	15	7	12
BaRT2v18chr1HG001200.6	20	24	48	36	32	21	49	84	20	30	8	30	45	57	25	11	10	34	22	53	40	38	20	36	42	18	25
BaRT2v18chr1HG001200.7	24	27	37	62	55	53	47	77	52	56	41	20	81	56	45	49	64	46	104	46	69	66	52	52	32	68	64
BaRT2v18chr1HG001260.2	1	0	16	4	6	35	21	0	8	25	0	16	0	9	0	0	6	19	20	11	9	0	11	0	5	28	0
BaRT2v18chr1HG001260.3	38	40	34	38	48	23	25	28	45	26	36	38	31	26	18	19	20	31	36	44	48	41	33	41	31	44	27
BaRT2v18chr1HG001260.4	133	185	192	216	294	212	201	219	181	180	175	175	184	179	152	173	115	220	246	258	228	197	178	250	219	247	250
BaRT2v18chr1HG001260.5	70	70	59	52	78	51	53	70	57	75	95	79	72	64	58	72	71	88	69	38	59	82	38	43	54	60	72
BaRT2v18chr1HG001270.1	0	0	0	0	0	1	0	0	0	0	0	0	0	0	0	0	0	0	0	0	0	110	134	191	30	42	55
BaRT2v18chr1HG001280.1	0	0	0	0	0	0	0	0	0	0	0	0	0	0	0	0	0	0	0	0	3	143	147	219	35	57	55
BaRT2v18chr1HG001280.2	0	0	0	0	0	0	0	0	0	0	0	0	0	0	0	0	0	0	3	0	1	529	432	842	179	171	335
BaRT2v18chr1HG001300.1	0	9	13	0	64	52	36	43	24	24	40	46	70	26	0	52	29	103	19	9	34	98	139	110	87	48	38
BaRT2v18chr1HG001300.2	2691	2602	3001	1962	2190	2174	2445	2625	2314	2257	2363	2205	2147	1993	1703	2055	1988	2110	1911	2016	2028	2540	2662	2704	2776	2903	3026
BaRT2v18chr1HG001320.1	19	37	40	46	79	46	44	50	41	65	105	94	80	73	53	53	61	71	43	60	69	48	56	46	58	59	65
BaRT2v18chr1HG001330.1	1	0	0	8	7	5	0	19	0	0	0	9	0	0	0	8	10	15	5	7	8	11	11	7	11	10	14
BaRT2v18chr1HG001340.1	165	197	230	309	433	358	218	206	273	338	306	246	486	481	423	427	353	485	283	326	366	329	473	417	424	389	445
BaRT2v18chr1HG001350.1	2	0	6	12	9	6	8	16	9	22	9	10	21	20	18	16	4	17	2	5	18	26	5	23	11	21	15
BaRT2v18chr1HG001350.2	758	935	1106	1258	1426	1359	929	1085	1117	1433	1307	1169	1923	1495	1424	1746	1422	1700	1426	1391	1603	1222	1384	1616	1584	1349	1778
BaRT2v18chr1HG001350.3	46	40	52	49	54	58	65	59	51	76	75	66	93	97	57	118	86	78	71	75	45	58	77	64	34	81	62
BaRT2v18chr1HG001420-BaRT2v18chr1HG001430.1	26	6	18	3	3	5	6	9	8	11	13	12	10	6	15	8	6	2	11	13	9	3	3	8	0	8	20
BaRT2v18chr1HG001420-BaRT2v18chr1HG001430.2	7	0	0	7	0	13	0	0	0	8	24	7	0	0	0	0	16	0	7	0	6	0	16	0	0	31	14
BaRT2v18chr1HG001420-BaRT2v18chr1HG001430.3	97	0	42	138	144	0	92	0	20	27	0	57	112	129	63	96	117	52	23	70	0	100	108	64	109	58	126
BaRT2v18chr1HG001420-BaRT2v18chr1HG001430.4	0	74	36	0	22	85	18	92	67	53	86	21	1	14	0	3	0	72	102	0	103	24	30	42	0	0	0
BaRT2v18chr1HG001420.2	11	12	23	30	28	23	19	21	18	23	7	18	28	14	21	9	1	15	12	17	14	38	52	44	19	21	24
BaRT2v18chr1HG001430.1	9	27	18	12	17	14	9	6	16	15	23	3	0	13	6	16	23	10	19	36	26	11	9	25	14	8	6
BaRT2v18chr1HG001430.11	9	0	47	18	0	0	0	35	0	29	16	43	84	17	48	0	5	0	5	0	11	0	0	29	34	18	13
BaRT2v18chr1HG001430.2	328	486	435	440	422	366	441	352	436	373	377	393	335	293	193	399	248	385	440	419	522	407	305	384	324	211	376
BaRT2v18chr1HG001430.3	174	129	120	142	168	170	159	167	101	154	81	193	208	231	240	186	198	125	139	177	160	130	124	113	162	188	136
BaRT2v18chr1HG001430.4	5	0	28	0	38	16	0	41	24	9	10	0	37	5	14	5	19	9	21	0	10	0	0	28	0	0	6
BaRT2v18chr1HG001430.5	10	5	14	0	0	31	0	0	0	0	7	14	0	0	0	7	6	10	6	0	14	7	0	20	0	10	0
BaRT2v18chr1HG001430.6	34	18	28	1	13	13	34	18	22	0	10	0	27	9	0	17	14	28	21	0	13	0	1	39	5	19	7
BaRT2v18chr1HG001430.7	0	4	0	4	30	0	6	0	0	2	14	0	13	15	0	0	7	0	8	13	0	36	32	0	0	16	0
BaRT2v18chr1HG001430.8	21	14	13	25	14	39	36	27	19	17	12	24	13	23	12	14	24	23	15	17	9	17	15	39	20	20	16
BaRT2v18chr1HG001440.1	301	372	386	341	372	302	300	352	299	352	329	344	390	344	281	333	274	324	534	430	474	530	524	543	434	409	483
BaRT2v18chr1HG001440.2	31	45	45	53	72	87	69	56	68	44	50	42	46	77	36	57	59	62	99	76	66	100	114	122	87	75	84
BaRT2v18chr1HG001450.1	253	309	303	312	320	302	309	338	337	303	391	417	505	473	449	436	425	428	607	442	565	597	565	812	557	533	640
BaRT2v18chr1HG001480.2	599	656	698	572	665	666	687	706	739	692	673	621	776	716	571	627	563	688	648	782	224	461	461	624	590	557	587
BaRT2v18chr1HG001480.3	0	13	0	0	1	0	5	4	3	0	14	69	1	1	0	62	4	0	84	3	554	0	4	0	4	1	1
BaRT2v18chr1HG001480.4	0	0	9	8	0	12	0	0	0	0	3	2	21	0	0	6	0	0	124	12	45	14	0	0	6	0	0
BaRT2v18chr1HG001480.8	15	0	12	6	6	5	11	7	5	0	10	3	23	9	7	7	20	7	13	5	7	8	2	6	0	2	13
BaRT2v18chr1HG001490.1	215	123	223	82	103	191	150	159	208	166	135	62	133	151	73	68	92	187	158	235	258	84	102	78	103	0	137
BaRT2v18chr1HG001490.2	335	402	401	249	267	245	377	367	336	271	387	317	340	256	273	319	293	320	363	320	316	185	172	297	276	283	253
BaRT2v18chr1HG001490.3	12	0	12	9	52	19	0	14	0	8	7	30	24	40	0	40	29	14	17	27	19	7	22	0	6	0	12
BaRT2v18chr1HG001490.5	201	320	288	353	308	251	312	366	211	254	278	304	253	256	290	233	285	232	450	318	379	245	165	294	319	342	390
BaRT2v18chr1HG001490.6	0	0	0	25	0	70	0	0	50	0	0	0	0	96	0	41	0	0	0	0	0	105	64	117	6	0	0
BaRT2v18chr1HG001490.7	43	43	62	77	30	58	56	69	54	96	66	73	38	53	38	87	50	77	29	72	42	37	60	14	50	88	62
BaRT2v18chr1HG001490.8	0	0	0	6	29	0	0	0	15	23	17	16	49	0	1	0	5	0	4	0	6	42	65	58	0	21	0
BaRT2v18chr1HG001540.5	39	31	24	57	63	39	24	18	37	37	53	44	47	37	21	26	37	60	54	30	55	29	56	29	23	28	29
BaRT2v18chr1HG001540.6	14	11	7	0	35	21	0	20	9	10	24	21	22	3	0	16	7	8	4	24	14	30	7	10	12	0	11
BaRT2v18chr1HG001540.8	34	47	59	38	26	38	52	32	50	30	25	30	38	46	41	26	9	22	15	60	45	2	12	11	10	13	10
BaRT2v18chr1HG001540.9	34	17	30	26	38	26	37	51	29	32	19	9	7	33	22	40	34	13	40	20	51	26	43	42	48	75	43
BaRT2v18chr1HG001560.1	0	0	0	0	0	0	0	0	0	0	1	0	4	6	1	18	8	2	112	85	117	23	8	21	39	29	52
BaRT2v18chr1HG001630.1	1248	1572	1452	1136	1199	1162	1463	1526	1281	1487	1498	1443	1257	1072	1026	1302	1172	1130	1551	1435	1577	804	736	973	864	905	859
BaRT2v18chr1HG001630.2	5	0	10	10	10	10	5	16	21	21	0	11	15	10	0	16	5	5	20	21	16	20	5	0	11	0	0
BaRT2v18chr1HG001630.3	162	165	204	224	255	237	198	160	204	154	133	206	165	192	168	169	169	195	210	233	233	131	139	151	154	186	252
BaRT2v18chr1HG001630.4	8	18	9	8	0	0	18	9	0	0	8	0	17	8	9	9	0	15	8	0	0	8	8	0	0	0	0
BaRT2v18chr1HG001640.1	140	174	180	231	296	172	159	199	183	154	158	181	227	268	234	174	216	235	202	188	204	320	325	433	317	282	339
BaRT2v18chr1HG001650.1	1743	1986	2051	1528	1699	1648	1892	2037	1983	1942	1939	1912	2002	2002	1766	2339	1878	1859	2135	1884	2293	2263	2204	3075	2245	2131	2388
BaRT2v18chr1HG001650.4	20	0	36	0	0	34	0	0	0	0	0	0	16	12	0	21	0	0	0	29	0	0	24	34	0	39	0
BaRT2v18chr1HG001650.5	51	82	76	67	72	87	76	109	76	70	62	79	81	95	57	65	93	74	84	69	92	80	43	68	101	49	74
BaRT2v18chr1HG001660.1	39	111	40	0	102	41	10	148	13	173	10	22	89	69	48	68	116	26	58	97	116	46	44	55	79	109	76
BaRT2v18chr1HG001660.2	124	106	35	80	66	111	143	132	134	0	131	112	31	128	222	79	53	113	0	0	127	115	64	19	38	0	87
BaRT2v18chr1HG001660.3	46	16	130	151	95	156	126	57	73	77	96	87	138	119	20	62	94	131	81	156	132	76	43	147	75	44	50
BaRT2v18chr1HG001660.4	95	152	177	175	148	73	87	96	148	192	155	133	209	93	137	165	122	176	334	186	132	142	185	229	122	181	163
BaRT2v18chr1HG001670.1	17	8	16	14	19	14	9	7	4	5	33	8	12	10	12	14	9	12	19	13	16	7	8	15	11	5	14
BaRT2v18chr1HG001700.1	0	0	0	24	0	12	0	0	0	0	0	0	0	0	17	13	0	0	0	22	19	0	0	0	0	44	0
BaRT2v18chr1HG001700.3	37	54	50	70	97	57	63	64	47	70	61	73	94	65	49	76	50	81	60	64	68	52	68	94	54	48	96
BaRT2v18chr1HG001770.2	159	240	254	205	57	185	187	168	249	176	196	112	193	230	31	201	129	238	158	140	173	115	183	168	106	69	135
BaRT2v18chr1HG001770.3	1127	971	1130	916	987	1122	969	1033	979	1022	976	987	1143	955	983	907	964	913	1012	1138	1093	735	554	826	713	748	790
BaRT2v18chr1HG001770.4	0	0	0	0	0	0	55	0	0	0	0	0	0	11	0	0	0	0	0	0	0	0	114	0	73	18	0
BaRT2v18chr1HG001780.1	26	15	19	25	19	17	12	30	26	29	36	30	33	22	14	16	51	16	27	62	61	32	7	15	34	48	11
BaRT2v18chr1HG001780.2	176	143	50	0	0	28	0	0	37	0	0	0	23	20	0	19	48	0	0	0	5	15	6	0	0	8	0
BaRT2v18chr1HG001780.3	92	151	421	426	351	486	364	468	329	381	361	237	452	390	289	333	303	404	511	589	607	288	272	337	311	273	365
BaRT2v18chr1HG001780.4	113	67	132	121	142	122	82	118	130	129	110	152	166	159	162	118	105	99	176	160	259	169	99	164	117	113	182
BaRT2v18chr1HG001790.1	114	111	119	101	68	78	131	89	114	77	114	57	114	174	141	125	67	113	180	149	187	104	69	112	80	112	225
BaRT2v18chr1HG001790.2	502	456	558	429	532	550	476	604	406	541	434	475	671	522	453	471	568	529	576	581	568	482	414	606	524	438	389
BaRT2v18chr1HG001790.3	35	15	11	36	56	5	58	43	38	15	10	8	26	23	14	52	13	29	28	24	10	45	16	46	21	56	45
BaRT2v18chr1HG001800.1	1803	1740	1953	873	751	1149	1495	1500	1064	1598	1491	1214	1820	1674	986	1558	1643	1187	1740	1736	2076	615	530	789	867	939	1027
BaRT2v18chr1HG001800.10	0	0	0	0	0	0	0	0	0	0	0	0	0	0	0	0	0	0	0	0	0	136	1610	25	0	0	0
BaRT2v18chr1HG001800.12	5528	6219	6789	5189	5510	5730	6191	6742	6046	6594	6880	6363	9963	9207	8402	9122	8268	7197	9506	9750	10530	7891	5718	9998	9303	8922	9495
BaRT2v18chr1HG001800.14	0	10	22	26	29	8	0	0	15	37	0	41	28	12	0	14	15	3	15	34	9	17	4	14	25	16	38
BaRT2v18chr1HG001800.15	21	14	41	97	112	69	72	50	44	66	49	29	104	125	62	124	71	93	18	52	29	155	158	105	65	83	102
BaRT2v18chr1HG001800.16	13	9	26	23	5	15	23	31	0	21	34	12	9	9	34	20	16	33	0	18	25	6	12	35	0	50	18
BaRT2v18chr1HG001800.3	55	53	15	18	51	39	44	36	62	95	27	28	95	108	30	65	98	52	88	86	67	136	68	80	65	22	91
BaRT2v18chr1HG001800.4	600	461	746	1985	2334	2391	1022	925	1183	1238	1065	1177	2193	2119	1365	1567	1285	2752	881	1526	1265	3979	4475	4217	2075	1987	2489
BaRT2v18chr1HG001800.5	71	134	124	90	81	89	106	63	118	118	57	67	76	76	70	76	66	109	191	163	170	73	44	101	115	36	124
BaRT2v18chr1HG001810.1	8	4	0	29	0	0	14	3	0	0	9	10	21	9	6	5	6	20	9	17	5	9	0	27	14	0	21
BaRT2v18chr1HG001810.2	84	99	74	65	77	46	78	63	75	61	54	51	116	80	42	81	59	58	70	70	84	46	33	60	74	74	77
BaRT2v18chr1HG001810.3	4	6	11	4	5	0	5	14	12	5	9	0	8	8	0	4	5	3	5	11	16	0	10	0	11	6	18
BaRT2v18chr1HG001810.4	24	25	25	9	12	14	31	15	29	24	28	34	22	14	13	39	16	12	7	16	10	10	12	14	12	16	0
BaRT2v18chr1HG001810.6	154	156	168	162	211	219	162	187	148	185	191	184	167	194	259	178	173	179	191	180	194	173	212	221	133	186	201
BaRT2v18chr1HG001810.7	5	4	11	2	10	7	7	7	5	5	0	11	9	0	2	7	7	7	5	3	5	7	7	15	3	12	0
BaRT2v18chr1HG001820.1	77	50	66	67	77	71	67	61	56	52	50	71	77	47	54	77	67	89	34	65	85	46	36	44	39	53	40
BaRT2v18chr1HG001850.2	8	12	11	0	3	11	10	9	7	3	0	9	0	6	8	8	13	13	13	11	18	0	4	6	6	0	9
BaRT2v18chr1HG001860.2	13	13	16	14	28	14	13	15	25	6	18	13	13	17	17	15	29	22	21	32	30	18	5	14	14	15	9
BaRT2v18chr1HG001870.1	10	27	10	25	11	20	19	23	18	30	19	25	25	29	31	41	23	16	72	32	31	34	44	72	59	25	62
BaRT2v18chr1HG001880.1	6	7	8	3	8	8	1	9	3	2	10	13	14	12	8	13	9	7	27	16	9	27	31	8	23	21	34
BaRT2v18chr1HG001900.1	202	120	123	273	52	168	247	280	170	218	172	153	214	334	254	298	172	269	270	313	215	96	67	120	241	0	201
BaRT2v18chr1HG001900.2	36	3	39	26	64	57	42	22	0	34	8	19	60	51	18	32	30	35	32	50	68	0	14	0	19	46	20
BaRT2v18chr1HG001900.3	0	49	75	0	179	113	0	0	75	51	12	41	59	0	0	0	137	57	100	57	131	198	91	135	87	118	101
BaRT2v18chr1HG001900.4	0	31	0	13	22	0	0	15	26	0	13	19	12	9	0	10	0	0	0	0	32	25	14	23	8	0	0
BaRT2v18chr1HG001900.5	0	0	0	0	0	0	0	30	0	0	75	0	21	0	0	0	0	0	57	0	0	0	1	0	0	125	0
BaRT2v18chr1HG001920.1	116	69	117	102	111	92	140	129	98	75	105	67	93	121	92	125	97	112	76	96	103	65	75	77	83	63	86
BaRT2v18chr1HG001920.2	10	20	35	28	33	45	42	37	42	36	22	16	42	22	27	37	32	41	28	11	23	47	38	32	38	19	27
BaRT2v18chr1HG001930.1	0	2	3	4	7	1	0	6	3	9	3	1	5	10	5	4	5	4	15	16	13	20	18	35	35	28	25
BaRT2v18chr1HG001940.1	17	26	26	8	78	22	35	33	45	17	32	43	49	66	9	64	41	74	16	40	64	45	72	24	23	48	43
BaRT2v18chr1HG001940.2	784	821	866	611	684	760	740	757	665	757	791	685	754	636	651	637	683	635	711	684	715	556	516	727	625	523	543
BaRT2v18chr1HG001990.1	93	73	101	65	89	105	67	108	58	77	79	67	74	101	65	95	86	111	58	66	61	115	86	92	94	25	66
BaRT2v18chr1HG002000.1	8	28	26	0	16	19	7	20	18	5	30	14	0	0	0	17	0	4	13	19	0	18	5	13	15	10	26
BaRT2v18chr1HG002000.3	18	10	13	8	0	0	29	0	14	18	12	21	21	0	0	0	19	13	25	7	24	0	0	0	0	0	0
BaRT2v18chr1HG002030.1	838	712	854	548	301	669	576	898	593	375	556	297	525	609	319	416	464	280	641	484	423	301	76	209	264	190	357
BaRT2v18chr1HG002030.2	214	242	453	228	193	88	244	188	229	360	292	111	239	198	305	234	239	314	304	278	470	197	108	155	132	277	180
BaRT2v18chr1HG002030.3	459	95	280	0	83	165	277	111	230	198	0	244	241	78	177	68	65	239	121	477	495	43	87	0	70	0	54
BaRT2v18chr1HG002030.4	697	663	1010	308	177	338	590	848	491	537	482	448	364	696	80	703	545	381	417	752	766	245	224	374	280	0	131
BaRT2v18chr1HG002030.5	207	418	9	338	198	635	336	26	204	108	281	186	414	316	302	199	1	249	233	0	23	182	126	362	459	350	361
BaRT2v18chr1HG002030.6	472	426	614	802	1113	547	600	808	696	843	748	806	794	681	877	577	906	953	905	727	793	918	741	927	717	922	984
BaRT2v18chr1HG002040.1	110	71	112	76	99	89	122	65	94	102	57	102	126	108	91	119	132	74	58	101	64	93	110	71	115	96	80
BaRT2v18chr1HG002040.2	78	4	0	159	11	0	66	3	131	0	0	22	0	72	3	0	42	0	73	57	35	0	39	18	31	107	18
BaRT2v18chr1HG002040.4	19	0	13	0	0	28	0	32	33	95	0	0	29	0	44	82	0	20	18	0	18	0	0	0	0	0	20
BaRT2v18chr1HG002040.5	20	0	0	2	2	0	18	102	0	0	19	38	51	0	0	0	0	21	53	1	14	0	0	0	0	0	0
BaRT2v18chr1HG002040.6	76	190	205	103	239	235	110	136	39	125	246	130	202	140	137	117	181	177	50	162	186	205	91	162	138	105	184
BaRT2v18chr1HG002050.1	29	31	39	0	0	53	63	54	37	13	0	21	0	43	52	60	48	54	51	30	47	61	0	34	52	61	44
BaRT2v18chr1HG002050.3	0	0	0	20	51	0	0	0	14	0	57	0	33	0	0	0	0	0	0	18	0	0	60	46	0	0	0
BaRT2v18chr1HG002050.5	316	465	439	215	256	385	368	380	393	338	303	366	375	371	226	352	373	407	245	294	332	355	197	332	283	370	314
BaRT2v18chr1HG002050.6	90	99	129	206	203	61	150	125	88	128	152	109	178	62	144	130	81	104	115	144	73	77	156	115	144	165	102
BaRT2v18chr1HG002050.7	6	4	0	24	3	8	0	4	4	11	8	4	0	4	0	4	7	11	19	7	11	7	0	7	9	3	4
BaRT2v18chr1HG002060.1	26	22	36	33	21	9	24	33	44	27	22	0	21	9	21	19	28	22	57	95	51	17	0	64	61	32	19
BaRT2v18chr1HG002060.2	37	39	42	10	27	38	27	47	14	57	54	76	63	79	40	65	36	35	57	0	55	67	60	43	43	23	72
BaRT2v18chr1HG002140.1	83	99	83	93	73	92	64	82	71	87	88	95	112	111	97	87	81	107	120	92	136	43	33	91	73	91	40
BaRT2v18chr1HG002140.2	568	579	633	599	699	665	654	582	636	608	578	688	685	615	584	626	599	667	497	465	481	479	530	590	420	466	500
BaRT2v18chr1HG002150.1	59	51	53	28	35	40	21	45	32	36	27	40	28	19	5	29	16	24	25	31	20	33	34	10	37	49	61
BaRT2v18chr1HG002150.2	305	298	310	232	228	222	254	246	252	256	240	232	183	114	105	147	120	163	125	144	134	168	207	199	253	236	238
BaRT2v18chr1HG002160.1	118	88	102	95	115	136	142	122	116	84	72	94	91	108	81	125	74	136	110	104	64	118	117	168	93	90	76
BaRT2v18chr1HG002160.3	535	514	645	560	590	593	613	649	544	529	607	534	768	685	621	630	641	613	540	632	635	607	651	831	582	515	752
BaRT2v18chr1HG002160.4	19	24	20	22	37	42	15	30	18	35	25	17	30	38	17	19	36	38	27	39	29	27	21	18	15	19	40
BaRT2v18chr1HG002170.1	189	253	172	226	279	198	189	209	284	270	274	277	249	197	232	348	238	242	197	214	180	214	279	304	122	240	192
BaRT2v18chr1HG002170.2	7	12	15	24	23	26	15	17	19	14	10	17	33	14	29	16	18	30	5	20	12	20	5	9	21	16	17
BaRT2v18chr1HG002170.3	768	836	869	927	1052	989	1416	1238	1353	964	1153	1369	1240	1020	693	1319	1248	1024	968	1202	878	1104	1022	1003	821	685	888
BaRT2v18chr1HG002170.4	0	17	28	10	38	3	11	13	0	18	19	6	9	27	6	15	11	8	0	11	16	14	13	25	0	14	5
BaRT2v18chr1HG002170.5	0	20	2	22	0	0	0	1	22	0	0	0	24	0	8	6	1	16	14	0	6	0	0	0	0	10	1
BaRT2v18chr1HG002170.6	1214	1171	1343	1210	1114	1323	836	950	850	1129	1100	834	1364	1315	1373	805	865	1306	796	757	971	635	777	1109	1083	1157	1162
BaRT2v18chr1HG002180.1	62	50	54	36	33	67	41	52	42	52	56	46	64	89	64	33	37	32	121	126	84	47	47	102	36	58	84
BaRT2v18chr1HG002180.2	9	0	0	0	6	0	8	0	5	0	0	0	24	0	10	25	0	26	0	0	0	252	157	222	36	173	45
BaRT2v18chr1HG002180.3	123	169	230	156	74	247	181	193	144	178	237	182	178	165	165	116	213	133	297	268	119	1163	741	841	913	909	1268
BaRT2v18chr1HG002180.4	228	216	254	260	307	155	150	189	220	223	213	226	298	230	112	204	113	173	328	263	440	1293	1597	2003	1485	1188	1460
BaRT2v18chr1HG002180.5	15	33	5	4	13	25	20	16	25	8	6	8	27	22	8	20	9	33	22	16	30	103	74	110	25	60	95
BaRT2v18chr1HG002180.6	5	5	17	0	14	13	0	15	11	13	0	8	0	38	9	18	14	4	5	6	20	28	57	39	24	40	12
BaRT2v18chr1HG002190.1	1	1	0	2	4	4	1	3	3	2	3	1	13	9	3	10	13	8	20	9	19	16	21	27	27	40	29
BaRT2v18chr1HG002200.1	42	29	37	19	7	23	46	28	42	34	30	28	22	35	9	45	16	26	38	17	54	7	0	12	21	0	11
BaRT2v18chr1HG002200.2	372	359	432	349	462	423	470	451	354	401	308	341	489	467	290	412	380	426	352	367	440	392	340	380	328	322	429
BaRT2v18chr1HG002200.3	126	141	181	157	176	139	115	181	158	125	132	117	149	146	140	163	161	101	102	192	153	86	111	109	96	94	80
BaRT2v18chr1HG002200.5	56	29	24	34	18	21	35	44	9	14	23	3	26	29	21	48	14	13	17	32	26	7	2	8	25	0	34
BaRT2v18chr1HG002210.1	198	195	221	201	224	267	226	227	187	200	222	217	245	239	203	230	224	218	222	215	184	179	209	229	197	171	244
BaRT2v18chr1HG002210.2	13	7	0	8	9	0	14	0	36	15	14	0	32	0	0	8	0	15	0	15	6	8	0	8	7	10	0
BaRT2v18chr1HG002220.1	19	16	30	41	40	48	9	26	23	36	27	46	47	34	29	25	21	55	10	19	24	63	46	45	18	34	19
BaRT2v18chr1HG002220.2	143	176	220	140	215	172	201	196	212	176	197	162	177	175	162	230	189	168	189	167	192	115	167	170	121	125	154
BaRT2v18chr1HG002220.3	18	2	9	14	16	16	14	18	14	8	9	15	13	5	9	17	17	12	12	25	10	14	4	5	11	9	17
BaRT2v18chr1HG002230.1	7	0	6	5	28	34	8	8	18	6	15	3	2	0	0	29	1	9	7	0	0	28	82	43	0	28	12
BaRT2v18chr1HG002230.2	18	12	51	43	19	39	27	28	17	60	41	57	258	208	185	165	124	101	129	147	132	458	329	562	454	398	545
BaRT2v18chr1HG002230.3	4	13	3	10	5	3	0	2	4	4	0	14	0	9	0	3	0	3	3	0	17	27	12	19	15	0	19
BaRT2v18chr1HG002240.1	391	344	397	145	162	164	255	220	200	331	245	300	193	150	188	265	284	214	268	238	287	96	86	131	137	167	111
BaRT2v18chr1HG002240.2	448	337	413	190	200	291	218	283	153	282	304	164	214	149	113	261	184	213	528	282	571	135	106	140	115	136	218
BaRT2v18chr1HG002240.3	147	393	425	0	17	57	172	193	206	198	135	124	156	81	117	36	117	48	325	416	264	0	0	0	73	46	7
BaRT2v18chr1HG002240.4	760	831	688	617	790	571	716	831	745	942	906	1066	597	694	576	781	758	861	628	679	690	395	338	469	501	521	552
BaRT2v18chr1HG002250.1	2	6	5	2	2	5	6	3	6	8	4	7	19	6	7	6	2	11	3	9	10	8	5	10	4	4	5
BaRT2v18chr1HG002290.2	0	0	4	19	18	30	7	8	8	3	6	6	9	5	8	11	6	7	9	5	12	3	5	4	1	0	0
BaRT2v18chr1HG002340.2	528	468	599	556	670	689	605	628	596	485	628	505	714	655	507	588	577	568	732	818	773	434	276	434	448	424	500
BaRT2v18chr1HG002340.3	24	47	56	33	12	52	0	24	8	106	30	29	40	22	0	32	46	75	36	9	23	13	45	0	12	14	22
BaRT2v18chr1HG002350.1	17	34	17	125	37	0	35	69	86	0	0	52	0	0	0	35	34	36	17	69	34	18	0	129	17	35	0
BaRT2v18chr1HG002350.3	258	247	337	177	259	384	290	289	246	372	277	225	379	351	211	264	232	321	482	429	500	226	199	166	241	180	296
BaRT2v18chr1HG002360.3	24	0	0	0	12	6	12	14	9	29	9	5	8	20	0	42	10	39	16	0	12	32	57	37	1	28	39
BaRT2v18chr1HG002360.5	0	54	0	0	0	59	74	0	50	0	0	0	0	0	0	0	0	0	49	0	118	0	0	0	31	0	0
BaRT2v18chr1HG002360.6	62	9	68	41	54	30	0	14	26	76	90	88	41	55	62	34	48	103	56	28	0	118	88	48	0	83	113
BaRT2v18chr1HG002360.7	46	41	70	86	88	87	75	116	43	85	71	85	148	113	90	78	66	15	115	187	138	0	24	102	112	0	0
BaRT2v18chr1HG002370.1	2573	2427	2891	2193	2530	2508	2715	2648	2395	2217	2035	2009	2088	1933	1672	2141	2098	2325	1757	2057	2001	1238	1161	1412	1387	1353	1302
BaRT2v18chr1HG002400.1	14	19	12	0	0	0	0	0	17	22	0	0	0	22	0	37	0	19	0	0	0	12	0	0	0	7	0
BaRT2v18chr1HG002400.2	0	0	0	0	10	0	0	0	0	0	23	36	0	0	20	0	0	0	15	52	7	0	0	0	0	0	0
BaRT2v18chr1HG002400.4	273	168	369	16	90	142	232	363	214	231	290	169	232	248	198	188	165	144	231	136	399	71	0	12	84	26	159
BaRT2v18chr1HG002400.6	268	403	272	413	374	374	297	273	246	398	212	317	267	276	231	339	267	378	322	360	243	294	280	471	277	286	229
BaRT2v18chr1HG002400.7	11	0	5	5	0	6	5	5	0	0	10	9	18	0	7	0	28	12	10	27	6	0	0	28	13	6	20
BaRT2v18chr1HG002420.1	46	64	99	117	91	121	92	113	129	105	107	126	207	200	146	180	113	110	121	68	147	354	302	415	247	242	257
BaRT2v18chr1HG002420.2	0	12	14	14	21	21	0	0	0	0	0	0	0	0	0	11	0	34	0	0	0	41	0	7	6	0	13
BaRT2v18chr1HG002420.3	46	45	51	31	52	67	45	41	61	36	53	43	72	69	47	51	52	52	68	100	75	39	72	62	67	52	76
BaRT2v18chr1HG002420.4	637	658	626	671	707	841	711	847	713	703	708	612	1510	1302	1176	1008	1108	988	931	1043	1218	1876	1552	1925	1408	1341	1737
BaRT2v18chr1HG002420.7	0	15	17	4	14	8	20	4	13	4	0	14	10	12	28	19	15	13	16	9	13	15	21	34	21	4	5
BaRT2v18chr1HG002420.9	0	0	10	0	0	0	0	0	0	0	0	0	23	15	31	15	7	15	12	11	0	6	32	14	9	50	0
BaRT2v18chr1HG002440.1	5	5	7	12	18	11	5	6	5	15	7	16	19	23	17	14	23	5	14	26	22	53	43	88	53	32	64
BaRT2v18chr1HG002450.1	9	14	7	0	18	8	2	12	2	7	23	5	0	0	0	11	14	13	29	1	3	0	0	0	15	14	18
BaRT2v18chr1HG002450.2	3	0	3	3	3	9	0	0	6	0	0	0	24	11	6	3	13	6	3	7	12	35	23	31	15	0	0
BaRT2v18chr1HG002450.3	6	16	15	33	42	32	31	26	30	14	24	36	51	66	51	32	42	39	68	70	109	145	131	255	145	89	162
BaRT2v18chr1HG002460.1	251	224	270	233	206	208	260	277	246	173	244	152	194	188	187	166	205	210	442	277	390	526	177	256	680	204	259
BaRT2v18chr1HG002470.1	123	121	126	123	173	153	120	140	146	133	115	126	94	105	80	133	83	101	136	113	140	97	117	95	127	83	77
BaRT2v18chr1HG002480.1	115	117	113	262	339	255	248	163	302	277	289	297	268	315	188	256	312	247	201	247	187	278	258	387	225	198	196
BaRT2v18chr1HG002480.3	1267	1418	1440	986	1105	1239	1201	1302	1105	1240	1232	1217	1379	1263	1171	1354	1153	1361	1105	1007	1183	824	925	997	917	1001	950
BaRT2v18chr1HG002480.4	72	75	108	82	121	92	68	118	56	128	92	49	108	87	57	112	98	126	56	123	76	31	16	43	37	62	57
BaRT2v18chr1HG002490.1	179	214	189	208	148	205	150	162	206	206	213	203	275	235	135	249	205	219	212	203	230	238	229	265	191	211	291
BaRT2v18chr1HG002490.2	390	545	478	471	429	476	511	552	532	462	527	551	567	534	396	533	527	525	672	626	695	665	743	825	718	673	728
BaRT2v18chr1HG002490.3	0	7	32	10	8	25	28	15	15	18	16	21	29	29	18	24	26	25	22	22	30	44	30	61	27	20	23
BaRT2v18chr1HG002490.4	40	15	45	30	31	43	48	48	39	35	37	27	24	34	22	45	48	35	53	24	30	15	17	29	39	34	40
BaRT2v18chr1HG002500.10	0	0	24	0	0	61	0	0	35	0	0	63	0	0	0	0	0	0	0	0	0	0	0	0	0	5	0
BaRT2v18chr1HG002500.11	0	9	67	100	168	0	7	52	0	38	0	142	115	75	0	0	137	87	127	37	153	134	0	0	139	116	0
BaRT2v18chr1HG002500.12	0	0	0	10	15	18	0	13	0	22	11	0	0	0	32	0	0	5	0	1	30	0	6	0	0	0	0
BaRT2v18chr1HG002500.13	0	19	46	7	25	4	0	8	0	4	7	0	36	3	8	12	0	15	8	12	7	0	10	10	4	10	21
BaRT2v18chr1HG002500.2	6	12	7	23	0	0	27	21	0	5	21	12	0	0	6	0	9	19	3	5	20	0	0	0	0	0	0
BaRT2v18chr1HG002500.4	14	9	4	6	30	11	0	5	10	15	17	14	21	9	4	32	0	5	10	5	0	11	0	6	6	10	8
BaRT2v18chr1HG002500.6	294	485	430	470	417	530	500	413	432	351	420	366	377	432	321	408	212	484	145	332	233	269	415	508	116	396	479
BaRT2v18chr1HG002500.7	499	450	472	188	274	358	474	491	492	529	399	382	304	226	333	341	385	224	564	427	493	102	219	238	262	137	170
BaRT2v18chr1HG002500.8	84	48	42	167	19	0	53	87	26	17	67	71	62	75	43	66	0	65	25	46	87	35	34	0	44	0	27
BaRT2v18chr1HG002520.1	23	6	8	26	14	14	15	11	34	14	12	0	7	24	11	0	0	33	124	29	40	27	16	18	24	22	23
BaRT2v18chr1HG002520.2	28	82	71	39	46	45	47	77	38	73	75	76	104	26	48	59	31	27	258	212	202	54	35	88	74	0	50
BaRT2v18chr1HG002520.9	10	17	16	10	7	14	13	3	12	10	20	8	9	5	9	18	5	11	54	28	32	10	17	14	14	14	0
BaRT2v18chr1HG002580.1	91	130	124	27	50	88	89	86	80	86	102	92	72	71	63	81	66	73	175	124	107	55	55	41	55	20	51
BaRT2v18chr1HG002580.2	25	0	0	0	0	0	0	0	0	9	0	0	0	0	0	0	0	0	0	0	40	23	0	61	0	0	0
BaRT2v18chr1HG002580.3	0	0	0	39	16	32	0	0	18	0	0	0	6	0	0	0	0	0	0	17	0	0	0	0	0	0	42
BaRT2v18chr1HG002580.4	11	18	22	13	8	10	14	13	9	11	19	2	5	4	13	8	6	5	31	10	11	5	36	18	14	7	12
BaRT2v18chr1HG002580.5	187	219	230	161	182	178	158	180	168	194	213	223	171	124	140	152	131	170	368	224	234	97	123	115	161	124	129
BaRT2v18chr1HG002640.1	59	40	71	83	94	75	72	42	52	63	64	58	90	68	54	69	52	74	72	53	81	66	64	79	62	60	48
BaRT2v18chr1HG002650.1	32	31	38	32	32	41	39	28	30	44	40	33	38	32	27	53	28	47	41	42	63	34	45	56	44	53	67
BaRT2v18chr1HG002670.1	3	12	9	9	21	12	6	7	6	5	8	5	8	17	5	12	5	9	12	14	12	2	8	5	2	13	7
BaRT2v18chr1HG002680.1	720	714	762	621	810	762	736	750	676	629	641	508	590	576	560	571	617	658	600	696	552	384	384	477	387	357	439
BaRT2v18chr1HG002690.1	770	716	904	799	824	907	844	864	746	846	914	795	1034	1019	774	827	791	877	805	920	1000	645	723	738	814	846	872
BaRT2v18chr1HG002690.10	4	26	24	73	79	60	29	38	65	87	46	38	82	81	85	108	79	40	49	37	24	0	26	102	36	2	28
BaRT2v18chr1HG002690.2	0	13	6	3	13	0	4	20	0	17	0	0	3	0	7	0	14	3	0	11	10	0	9	3	3	17	9
BaRT2v18chr1HG002690.4	10	49	6	0	31	25	0	34	26	7	28	0	23	14	16	14	0	35	24	12	1	22	0	25	10	5	26
BaRT2v18chr1HG002690.5	16	7	15	28	14	3	12	0	11	3	4	14	10	10	0	28	6	3	4	0	15	12	5	4	6	7	10
BaRT2v18chr1HG002690.9	15	11	17	5	5	17	23	16	7	9	9	9	5	7	0	7	7	2	20	7	4	22	9	2	2	7	9
BaRT2v18chr1HG002700.1	213	150	214	267	336	329	241	297	193	246	352	241	315	330	227	239	184	282	145	213	326	364	275	426	240	117	171
BaRT2v18chr1HG002700.2	135	114	129	162	173	197	131	145	118	100	111	126	135	135	76	92	48	121	137	166	186	100	69	131	93	93	159
BaRT2v18chr1HG002700.3	1108	1502	1333	1726	1765	1687	1585	1496	1503	1683	1671	1626	1858	1768	1708	1674	1566	1591	2922	2334	2491	1341	1489	1743	1510	1604	1616
BaRT2v18chr1HG002710.1	175	142	120	119	119	85	109	166	144	163	169	159	120	107	132	127	125	165	249	204	250	71	62	157	146	109	149
BaRT2v18chr1HG002750.1	253	238	199	180	207	172	240	222	216	229	218	252	225	181	189	270	259	284	155	188	185	164	152	199	173	164	160
BaRT2v18chr1HG002840.2	181	218	181	280	336	280	228	234	254	248	252	243	516	430	295	364	281	323	477	413	458	640	652	746	556	509	615
BaRT2v18chr1HG002840.3	0	4	0	10	2	12	7	0	0	2	0	16	22	4	17	6	11	0	12	16	28	0	13	12	6	7	14
BaRT2v18chr1HG002840.4	7	10	12	27	24	10	10	14	10	14	27	0	16	27	13	16	0	3	21	23	33	32	32	33	18	40	11
BaRT2v18chr1HG002840.6	4	1	10	10	0	3	1	9	3	9	7	22	14	14	12	2	4	17	9	15	6	20	8	19	6	4	6
BaRT2v18chr1HG002850.10	0	13	27	6	13	0	0	26	0	0	1	1	8	7	7	9	0	5	23	11	6	12	9	23	7	5	16
BaRT2v18chr1HG002850.2	8	14	5	24	12	20	4	0	23	7	20	0	20	0	20	43	0	8	28	9	8	27	16	37	15	25	30
BaRT2v18chr1HG002850.3	6	0	21	10	0	0	6	0	19	33	0	8	3	9	0	1	0	21	11	0	0	0	0	0	15	0	0
BaRT2v18chr1HG002850.4	0	0	0	0	0	11	0	0	0	0	20	10	0	9	0	8	4	9	0	12	15	0	18	0	15	21	4
BaRT2v18chr1HG002850.7	8	17	0	11	14	0	5	14	0	0	8	6	0	0	3	20	21	0	0	16	0	19	9	21	0	16	13
BaRT2v18chr1HG002850.8	596	764	662	748	745	885	620	762	745	677	785	792	889	720	650	613	616	700	920	731	908	1032	1151	1314	795	854	955
BaRT2v18chr1HG002850.9	24	14	0	27	10	4	21	12	25	24	24	30	9	30	28	29	30	23	0	39	36	46	36	37	11	55	38
BaRT2v18chr1HG002860.1	24	34	27	5	16	15	6	11	22	18	16	26	14	10	9	13	15	4	34	16	24	5	9	20	4	8	6
BaRT2v18chr1HG002860.10	208	209	223	320	409	397	239	278	300	253	386	316	369	248	345	206	193	351	704	415	399	165	283	274	171	223	196
BaRT2v18chr1HG002860.11	293	300	336	262	368	342	265	347	375	356	440	435	361	308	218	314	267	253	584	384	461	128	210	239	150	177	211
BaRT2v18chr1HG002860.4	7	12	8	7	4	10	13	19	15	7	14	13	12	9	1	10	8	12	27	13	21	6	0	2	3	1	4
BaRT2v18chr1HG002860.5	4	4	1	6	6	3	9	7	8	4	8	6	3	0	7	4	8	1	16	11	13	6	6	1	5	6	1
BaRT2v18chr1HG002860.6	44172	42687	43710	44366	50190	47087	50082	57328	49795	44472	63373	52171	44606	37918	42627	44125	39644	45586	113072	66458	72008	29176	36650	42653	29269	31385	31654
BaRT2v18chr1HG002860.7	39	37	38	16	15	34	49	32	16	25	36	49	29	19	17	25	30	26	84	52	56	4	8	15	20	37	6
BaRT2v18chr1HG002860.8	81	84	43	110	169	59	79	87	79	75	83	110	48	87	91	62	58	81	200	143	121	35	91	75	53	65	78
BaRT2v18chr1HG002860.9	555	489	576	480	439	453	521	584	540	502	634	530	494	474	543	523	491	614	762	562	494	460	577	599	315	339	348
BaRT2v18chr1HG002870.1	560	397	438	305	349	442	374	450	434	339	486	475	364	265	392	370	381	370	1040	544	742	187	316	289	241	260	264
BaRT2v18chr1HG002870.2	6001	6685	6914	14289	15842	12752	12071	12641	12359	8109	13300	11844	11325	10672	11449	11362	8708	10930	20862	13318	15597	8394	10085	11874	6798	8301	9096
BaRT2v18chr1HG002890.1	84	82	53	39	0	76	38	115	61	58	75	55	22	89	18	80	49	59	92	53	142	45	77	23	0	74	37
BaRT2v18chr1HG002890.10	6	7	13	11	0	0	0	0	40	15	16	0	9	0	9	0	0	18	8	17	0	0	0	8	9	0	19
BaRT2v18chr1HG002890.11	0	0	0	44	41	11	2	0	7	13	0	0	4	28	3	0	13	0	0	0	9	27	28	97	70	28	56
BaRT2v18chr1HG002890.2	15	22	23	26	31	40	15	3	24	16	39	3	63	32	72	8	40	20	11	20	21	14	47	38	51	26	0
BaRT2v18chr1HG002890.3	1	9	48	0	0	0	31	33	0	19	0	34	3	0	37	13	14	8	23	21	19	9	0	0	9	14	14
BaRT2v18chr1HG002890.4	73	39	80	0	50	65	48	71	50	40	54	87	70	0	0	124	43	72	80	50	89	83	0	86	23	125	91
BaRT2v18chr1HG002890.5	17	60	18	46	56	35	15	43	33	27	57	50	33	56	29	58	104	64	29	58	27	27	0	62	29	29	39
BaRT2v18chr1HG002890.8	0	0	30	26	8	21	58	11	21	0	0	15	26	15	7	10	14	0	10	59	27	17	0	8	0	16	20
BaRT2v18chr1HG002890.9	0	0	0	31	30	0	37	0	13	5	6	13	14	46	24	0	0	0	0	0	0	27	76	0	64	0	0
BaRT2v18chr1HG002900.1	4	2	12	7	6	19	4	7	3	0	7	2	12	6	7	7	8	8	38	23	21	15	5	10	10	7	5
BaRT2v18chr1HG002960.1	27	19	0	7	95	19	27	0	37	28	22	6	31	0	29	45	27	18	17	39	30	69	0	32	0	30	31
BaRT2v18chr1HG002960.12	0	0	32	1	47	29	80	0	0	62	38	27	48	58	9	11	52	0	0	39	17	53	0	25	2	21	0
BaRT2v18chr1HG002960.2	0	23	0	41	1	0	0	24	80	9	0	17	0	14	19	13	0	75	33	0	50	15	92	63	20	0	31
BaRT2v18chr1HG002960.23	13	0	16	0	0	0	0	26	67	22	0	0	0	22	0	27	0	0	0	23	0	0	0	0	0	0	0
BaRT2v18chr1HG002960.24	21	23	18	20	39	10	19	29	55	39	35	16	16	20	15	11	48	8	66	46	57	10	6	62	30	50	40
BaRT2v18chr1HG002960.26	12	24	0	66	70	12	10	25	0	0	28	11	9	72	63	11	47	78	51	23	76	0	33	38	31	10	0
BaRT2v18chr1HG002960.27	18	48	71	66	64	0	0	0	46	43	50	24	41	0	0	53	0	1	74	38	0	0	19	0	8	61	42
BaRT2v18chr1HG002960.29	0	21	71	68	0	37	19	25	12	41	0	0	18	21	11	32	0	14	31	1	27	23	0	0	0	35	0
BaRT2v18chr1HG002960.3	0	1	0	0	0	0	58	16	0	13	30	0	17	0	0	0	0	29	0	30	0	0	0	0	0	0	0
BaRT2v18chr1HG002960.30	18	21	11	39	0	0	50	24	31	33	23	14	29	17	33	15	33	70	20	44	72	32	25	44	23	30	30
BaRT2v18chr1HG002960.34	38	14	26	0	0	47	16	59	14	15	13	67	45	18	0	35	12	29	27	60	50	52	47	68	0	0	22
BaRT2v18chr1HG002960.35	634	748	668	473	661	583	891	890	521	590	1053	421	832	649	1194	628	745	992	1325	1330	1214	103	414	403	761	555	736
BaRT2v18chr1HG002960.37	124	118	29	62	1	50	190	48	0	78	10	46	0	66	59	54	67	0	163	108	91	5	15	19	59	90	71
BaRT2v18chr1HG002960.39	72	80	100	58	75	38	96	51	120	82	54	29	56	76	98	89	33	25	147	111	82	74	51	64	22	64	111
BaRT2v18chr1HG002960.5	123	122	64	204	270	143	199	95	211	177	430	185	149	169	64	168	132	224	256	134	176	129	84	140	131	231	189
BaRT2v18chr1HG002960.6	701	685	988	1272	1532	1339	869	1277	1069	1098	808	1375	1440	1390	1061	1484	1127	1355	1836	1260	1749	1659	1471	2014	1267	1293	1547
BaRT2v18chr1HG002960.8	0	0	0	0	32	0	0	32	0	0	0	0	0	51	14	0	29	28	1	0	29	0	10	0	52	0	0
BaRT2v18chr1HG002970.1	347	323	314	473	771	395	432	476	376	303	417	345	557	473	600	489	364	672	692	530	722	426	523	599	479	509	591
BaRT2v18chr1HG002980.1	11	3	5	11	8	6	8	8	4	8	9	14	15	20	28	20	12	21	20	8	14	17	16	37	21	21	31
BaRT2v18chr1HG002990.1	20	28	25	19	23	22	25	21	14	42	25	37	35	46	40	52	52	38	68	50	60	29	26	48	25	31	44
BaRT2v18chr1HG003000.1	0	0	0	0	0	0	0	0	0	0	0	0	1	1	1	3	2	2	0	3	0	31	41	70	20	13	31
BaRT2v18chr1HG003010.1	124	127	128	108	152	109	126	79	106	127	93	111	121	148	92	125	117	118	107	86	93	87	106	92	69	85	86
BaRT2v18chr1HG003010.2	404	440	425	371	370	406	443	475	386	375	445	421	423	395	348	396	412	426	316	382	408	291	290	367	313	306	379
BaRT2v18chr1HG003020.1	73	46	66	54	55	84	70	107	40	42	49	45	79	78	9	73	74	73	46	57	96	33	52	59	60	28	69
BaRT2v18chr1HG003020.2	8	0	8	6	56	12	22	10	26	11	24	13	18	0	30	7	17	13	13	9	31	13	18	19	0	0	10
BaRT2v18chr1HG003020.3	112	140	139	275	232	231	181	180	223	259	253	228	218	280	311	291	274	283	290	279	239	180	221	165	195	259	215
BaRT2v18chr1HG003030.1	37	50	48	91	124	97	59	95	56	80	104	72	102	89	111	72	65	141	96	82	119	68	71	103	95	86	107
BaRT2v18chr1HG003040.1	144	156	170	128	125	185	164	165	129	154	138	139	156	129	149	150	143	165	108	107	106	109	115	104	79	100	135
BaRT2v18chr1HG003040.2	8	10	5	17	16	10	5	9	10	3	7	11	11	13	8	19	10	11	1	3	11	8	4	3	1	5	0
BaRT2v18chr1HG003110.1	4493	5605	5769	3917	4090	4374	4476	4720	4957	5260	5180	5326	5410	5143	4048	5234	4963	4648	3754	4030	4329	5907	5791	6956	4836	5337	5713
BaRT2v18chr1HG003110.2	103	91	97	90	105	109	96	99	91	103	83	90	107	110	63	98	69	82	56	70	118	84	95	89	67	104	97
BaRT2v18chr1HG003170.1	16	4	20	0	0	13	8	0	0	0	0	5	0	4	0	6	16	9	6	12	33	0	0	16	0	0	25
BaRT2v18chr1HG003170.3	20	23	60	6	18	13	29	15	27	36	13	17	37	35	39	28	19	66	25	59	72	17	41	23	32	27	18
BaRT2v18chr1HG003170.4	157	69	156	29	90	66	91	105	2	143	164	80	224	177	204	223	93	94	298	252	182	72	35	72	18	55	124
BaRT2v18chr1HG003170.5	15	96	45	92	30	44	0	64	110	57	63	70	12	13	12	0	31	41	79	0	110	39	12	27	121	92	0
BaRT2v18chr1HG003170.6	0	0	0	0	7	16	30	19	0	0	4	5	6	19	0	0	6	12	7	16	0	10	7	0	6	13	0
BaRT2v18chr1HG003170.7	24	7	7	0	21	13	0	36	29	0	0	0	17	14	6	7	7	7	20	14	55	19	8	33	23	67	6
BaRT2v18chr1HG003170.8	151	207	203	165	235	254	243	245	45	141	243	279	258	248	77	106	250	209	371	391	309	99	207	208	228	172	248
BaRT2v18chr1HG003170.9	0	0	0	101	55	0	0	0	192	100	0	0	1	34	133	95	0	14	0	3	0	235	66	142	0	28	35
BaRT2v18chr1HG003180.1	86	130	93	74	135	80	132	139	59	102	67	76	86	72	77	94	84	79	70	42	60	37	66	45	65	28	71
BaRT2v18chr1HG003180.3	929	858	941	764	758	877	911	1016	778	769	916	810	761	709	612	743	678	744	603	700	722	427	367	460	447	403	474
BaRT2v18chr1HG003210.1	285	319	355	303	413	370	294	362	259	337	334	343	451	443	332	396	341	361	491	454	475	363	334	359	338	308	370
BaRT2v18chr1HG003220.1	58	70	85	29	40	56	61	76	68	53	91	67	12	19	17	16	23	47	12	15	16	17	11	9	4	14	17
BaRT2v18chr1HG003230.1	0	0	0	0	0	0	0	0	0	0	0	0	6	4	3	0	0	0	2	2	1	89	81	166	28	71	43
BaRT2v18chr1HG003240.1	0	0	0	0	0	0	0	0	0	0	0	0	3	2	0	0	0	0	0	0	0	31	34	56	21	31	13
BaRT2v18chr1HG003250.1	52	35	83	24	26	31	58	52	62	31	47	42	14	11	17	16	23	25	24	37	29	29	16	36	31	18	53
BaRT2v18chr1HG003280.1	7	5	7	3	0	3	9	0	15	10	6	11	0	0	5	9	9	22	3	17	17	12	17	13	5	12	18
BaRT2v18chr1HG003280.2	607	694	748	604	623	679	639	703	689	686	678	716	739	612	549	705	677	660	710	732	755	775	821	960	706	742	825
BaRT2v18chr1HG003290.1	58	76	67	118	145	121	67	66	68	50	67	89	110	107	116	76	45	135	83	76	77	149	149	143	139	147	130
BaRT2v18chr1HG003310.2	203	169	154	216	203	165	150	201	189	140	160	119	213	211	166	185	162	178	133	184	222	135	108	148	103	116	111
BaRT2v18chr1HG003310.7	49	103	70	105	94	120	78	91	89	72	64	73	117	108	89	86	58	81	107	73	124	90	92	85	89	76	119
BaRT2v18chr1HG003320.1	434	513	489	788	910	863	653	712	635	538	650	770	809	890	844	714	726	925	344	413	460	715	873	796	658	666	757
BaRT2v18chr1HG003320.2	24	33	7	33	24	14	23	21	37	18	13	16	23	23	21	33	18	20	19	37	13	11	13	16	21	27	17
BaRT2v18chr1HG003320.3	610	620	678	368	473	351	613	580	552	484	614	477	410	353	365	520	472	450	444	507	395	395	347	438	332	387	319
BaRT2v18chr1HG003330.1	155	158	161	217	285	214	171	210	162	160	197	187	212	205	177	228	177	259	117	144	127	219	248	204	161	223	187
BaRT2v18chr1HG003340.1	497	667	636	928	1134	969	725	679	701	991	876	1008	1161	1043	896	1019	759	978	1965	1575	1750	884	934	1197	870	879	988
BaRT2v18chr1HG003350.1	38476	45266	43327	35708	41237	34482	46243	46850	43257	38571	46494	46959	32871	31658	33595	40875	36651	40543	29197	28292	30942	21218	27968	26867	25166	28341	25648
BaRT2v18chr1HG003360.1	12916	13828	12178	12725	16120	11892	15308	15607	14296	11677	15875	15386	11081	11042	11312	13760	11572	14622	9607	9072	10124	7751	10930	9226	8435	10271	8881
BaRT2v18chr1HG003370.1	0	0	41	52	19	35	0	16	30	13	13	23	23	31	0	15	5	6	14	9	24	33	28	20	8	0	15
BaRT2v18chr1HG003370.10	13	18	0	5	6	10	0	0	10	10	0	5	14	26	5	6	0	6	0	16	0	26	1	12	24	34	0
BaRT2v18chr1HG003370.11	205	255	248	236	288	227	243	223	233	350	267	311	274	230	241	230	216	192	538	432	366	149	144	233	180	182	160
BaRT2v18chr1HG003370.12	57	66	53	68	101	90	79	105	62	0	96	23	66	48	42	68	43	107	74	15	34	37	70	26	41	60	53
BaRT2v18chr1HG003370.2	0	11	2	16	0	10	0	0	0	5	14	0	16	11	6	15	4	26	9	12	5	7	0	20	14	0	31
BaRT2v18chr1HG003370.3	14	4	13	5	5	7	8	0	18	0	15	13	6	3	5	3	10	13	3	0	4	7	14	0	0	0	11
BaRT2v18chr1HG003370.7	0	10	0	8	0	18	0	3	7	17	0	7	7	16	2	16	0	9	15	0	11	0	0	2	26	8	0
BaRT2v18chr1HG003370.8	34	35	0	7	10	0	42	22	9	13	25	11	0	0	10	0	27	20	16	21	7	0	10	0	0	0	0
BaRT2v18chr1HG003380.1	21800	26084	25386	20515	22889	21701	25727	26869	25083	22738	26219	27427	19980	19900	19831	23908	21680	23239	15818	15863	17856	12785	13866	15852	13750	15028	15161
BaRT2v18chr1HG003380.2	439	544	471	500	651	359	549	480	495	454	423	454	374	427	353	535	421	483	341	305	304	307	278	324	273	327	287
BaRT2v18chr1HG003390.1	7	15	15	2	10	10	17	25	12	21	22	18	17	5	7	5	17	12	7	12	10	12	10	10	2	0	24
BaRT2v18chr1HG003390.5	0	1	6	4	5	13	20	0	5	17	42	19	14	24	0	11	2	23	0	25	0	0	1	0	3	0	15
BaRT2v18chr1HG003390.6	955	1304	1211	788	801	770	795	832	739	673	718	790	495	480	407	459	440	532	352	340	343	412	402	503	394	401	352
BaRT2v18chr1HG003390.7	34	42	39	30	53	0	19	44	38	0	22	0	21	0	16	7	14	17	13	12	15	29	12	31	7	16	19
BaRT2v18chr1HG003400.1	53	42	73	138	111	78	92	26	128	60	126	41	26	40	83	29	96	97	17	45	83	22	0	0	53	27	8
BaRT2v18chr1HG003400.10	360	250	429	216	261	318	231	349	201	225	249	190	194	283	207	240	204	251	240	312	326	106	112	146	100	117	130
BaRT2v18chr1HG003400.11	83	100	118	238	186	203	120	215	216	238	219	151	186	180	102	367	129	141	36	37	34	278	219	388	178	236	167
BaRT2v18chr1HG003400.12	0	83	0	0	0	22	0	0	82	30	0	0	96	0	0	0	0	0	0	8	12	0	9	12	0	0	0
BaRT2v18chr1HG003400.2	19	0	17	0	209	0	0	0	0	0	0	150	91	0	0	0	0	22	0	0	0	0	24	0	1	0	0
BaRT2v18chr1HG003400.4	27	68	90	44	56	70	68	26	68	47	78	54	44	44	42	48	49	67	64	110	67	31	14	27	30	40	66
BaRT2v18chr1HG003400.5	98	130	147	184	99	221	143	42	89	227	202	269	148	278	198	48	375	310	67	101	91	131	214	4	82	80	65
BaRT2v18chr1HG003400.6	19	16	9	51	43	33	0	18	11	20	20	16	35	0	4	17	0	0	0	0	44	26	0	50	12	20	0
BaRT2v18chr1HG003400.7	3888	3859	4646	3154	3224	3691	3588	3880	3604	3275	3189	3154	3331	3095	2411	2739	2453	2896	2756	3109	3114	1341	1183	1482	1662	1614	1842
BaRT2v18chr1HG003400.8	136	75	124	138	100	131	109	99	113	125	147	93	46	90	87	98	101	41	169	120	83	75	69	88	83	87	104
BaRT2v18chr1HG003400.9	64	12	29	15	22	15	44	41	7	38	10	18	47	12	8	28	40	12	58	61	6	16	32	11	16	0	7
BaRT2v18chr1HG003420.1	22	15	31	26	19	37	43	31	19	6	11	9	36	52	18	19	22	16	21	39	19	15	6	11	13	12	18
BaRT2v18chr1HG003420.2	22	0	22	22	0	11	46	11	0	0	0	0	22	22	0	11	22	0	0	11	34	0	0	17	0	11	0
BaRT2v18chr1HG003420.4	18	16	32	19	14	22	3	24	14	12	9	5	12	16	12	8	4	25	19	11	9	8	5	12	11	5	20
BaRT2v18chr1HG003420.5	34	38	41	34	15	9	19	14	32	27	18	8	5	8	24	7	0	32	36	22	7	10	8	0	25	7	14
BaRT2v18chr1HG003430.1	13	0	4	17	9	28	23	0	0	10	5	4	3	19	1	14	9	2	21	6	11	7	0	0	6	7	0
BaRT2v18chr1HG003430.3	2	13	13	0	6	5	2	2	9	13	2	9	16	5	2	13	7	10	0	2	5	0	5	3	9	2	11
BaRT2v18chr1HG003430.4	100	83	93	120	73	95	111	97	125	80	87	72	105	76	91	127	119	106	90	113	76	61	84	102	60	67	103
BaRT2v18chr1HG003430.5	54	43	64	26	55	57	74	50	56	42	56	63	68	59	42	50	36	50	85	66	80	44	31	45	41	57	28
BaRT2v18chr1HG003440.1	0	0	0	2	10	8	9	6	1	7	6	0	5	8	0	11	2	0	19	10	7	9	5	10	7	11	0
BaRT2v18chr1HG003450.1	42	29	49	54	32	34	35	23	27	20	20	35	28	53	29	52	23	63	17	48	48	12	18	35	44	53	31
BaRT2v18chr1HG003450.10	2	0	8	0	47	7	6	8	74	27	22	33	64	48	21	33	33	1	33	15	20	59	48	52	0	0	40
BaRT2v18chr1HG003450.11	7	6	25	12	6	0	0	6	24	5	12	25	5	0	0	6	0	16	13	0	5	0	0	6	0	0	6
BaRT2v18chr1HG003450.12	224	316	0	89	80	25	102	441	108	23	75	184	296	518	103	181	247	82	183	128	307	453	0	0	198	325	444
BaRT2v18chr1HG003450.13	234	212	558	603	202	593	514	0	246	253	368	202	256	296	188	346	224	157	467	325	395	0	74	504	0	312	167
BaRT2v18chr1HG003450.2	9	37	17	21	26	28	25	8	26	0	27	15	10	13	16	30	15	33	9	24	36	25	56	55	24	14	30
BaRT2v18chr1HG003450.4	92	28	108	345	762	317	177	280	351	438	313	296	546	181	350	205	318	636	170	361	147	741	988	685	800	398	483
BaRT2v18chr1HG003450.5	28	26	33	21	18	64	34	3	28	20	23	4	32	24	9	25	18	15	19	30	25	23	11	10	27	7	19
BaRT2v18chr1HG003450.7	0	34	0	1	55	34	0	0	0	0	0	0	0	0	0	0	54	55	0	24	0	11	18	0	0	0	0
BaRT2v18chr1HG003450.9	52	0	70	33	0	0	78	16	41	69	21	37	67	58	27	99	0	0	9	102	69	3	0	48	49	5	16
BaRT2v18chr1HG003460.1	0	0	0	10	18	2	13	3	7	4	2	2	19	8	22	10	21	13	6	12	18	2	0	4	2	1	0
BaRT2v18chr1HG003480.1	0	0	0	15	6	11	0	1	5	2	1	0	11	10	8	18	15	10	8	16	9	0	3	4	6	2	1
BaRT2v18chr1HG003520.1	68	21	56	148	96	139	77	62	190	26	107	46	223	57	62	35	90	10	74	0	0	295	143	275	94	172	89
BaRT2v18chr1HG003520.10	142	139	121	122	164	130	167	111	48	246	86	130	67	83	96	170	146	183	101	261	194	90	159	100	191	159	186
BaRT2v18chr1HG003520.12	13	41	0	31	0	36	56	46	0	10	31	16	88	52	46	14	23	43	0	0	20	0	0	30	0	35	35
BaRT2v18chr1HG003520.13	33	30	13	31	48	6	7	0	37	11	25	6	15	35	22	14	6	21	0	0	16	9	40	12	6	38	33
BaRT2v18chr1HG003520.2	12	57	4	11	7	7	12	12	20	29	24	27	20	12	16	20	13	13	27	22	16	17	10	19	3	8	29
BaRT2v18chr1HG003520.4	16	0	79	0	62	71	0	0	65	41	41	32	3	2	0	56	51	32	0	84	0	19	137	0	0	0	25
BaRT2v18chr1HG003520.5	514	366	607	363	284	446	388	379	382	354	430	304	499	416	347	397	376	415	500	404	450	299	268	290	407	326	360
BaRT2v18chr1HG003520.7	29	49	42	51	38	23	23	19	23	59	34	42	19	57	21	37	50	42	48	43	70	21	36	42	39	45	62
BaRT2v18chr1HG003520.8	30	87	39	47	112	0	28	69	31	0	29	33	42	136	73	61	49	44	105	1	113	62	0	80	52	13	15
BaRT2v18chr1HG003520.9	13	0	0	16	22	16	0	128	9	0	0	78	93	84	81	0	0	68	0	94	44	5	0	44	0	20	87
BaRT2v18chr1HG003540.1	127	98	148	40	24	42	112	89	78	86	117	68	67	21	41	62	56	40	103	59	59	8	8	28	41	31	28
BaRT2v18chr1HG003550.1	836	641	1052	538	593	554	601	732	657	636	613	595	622	691	348	639	513	484	397	688	566	274	208	396	479	378	429
BaRT2v18chr1HG003550.2	55	327	15	182	57	350	265	172	79	68	164	120	147	27	154	65	71	224	343	34	149	204	110	204	16	52	217
BaRT2v18chr1HG003550.7	149	89	191	235	232	192	220	129	260	244	222	399	187	155	115	135	155	124	112	187	183	240	289	281	183	198	156
BaRT2v18chr1HG003550.8	0	0	0	80	110	0	0	134	33	0	1	0	27	131	116	114	141	144	0	0	16	191	165	195	113	136	0
BaRT2v18chr1HG003560.1	9	15	4	0	0	36	0	52	18	15	19	7	14	0	22	25	16	27	0	16	6	6	0	15	6	0	15
BaRT2v18chr1HG003560.2	1080	994	1196	515	626	960	872	1090	747	845	761	537	896	855	656	667	817	728	545	765	710	254	248	277	389	378	353
BaRT2v18chr1HG003560.3	130	138	236	526	279	161	378	148	296	337	266	305	303	290	353	357	406	401	302	208	238	284	250	423	258	260	399
BaRT2v18chr1HG003560.4	0	0	0	0	182	0	0	0	76	0	0	142	0	0	0	113	0	0	0	0	0	134	107	67	42	18	0
BaRT2v18chr1HG003570.1	0	0	0	0	0	0	0	0	0	4	7	3	0	0	0	0	0	0	87	26	41	0	0	0	0	0	0
BaRT2v18chr1HG003600.1	27	33	27	22	46	31	20	29	18	31	31	21	31	42	34	13	24	32	44	39	28	41	39	61	46	30	30
BaRT2v18chr1HG003610.1	168	148	164	191	159	122	143	149	217	166	169	132	174	140	155	230	168	191	88	105	145	195	145	153	122	155	105
BaRT2v18chr1HG003610.2	30	40	59	64	63	63	55	59	28	52	46	48	61	53	32	51	70	58	58	46	42	37	35	38	43	47	41
BaRT2v18chr1HG003610.4	484	497	511	506	591	553	516	537	449	525	540	523	584	555	540	615	602	599	447	446	420	399	413	489	396	472	487
BaRT2v18chr1HG003610.5	0	4	23	8	9	0	26	5	30	5	5	5	30	28	7	12	0	6	6	0	5	0	10	7	0	0	6
BaRT2v18chr1HG003610.6	42	55	62	26	56	61	59	47	40	33	36	35	52	70	53	57	40	48	29	46	19	10	21	25	19	11	31
BaRT2v18chr1HG003630.1	74	62	29	40	40	59	67	48	76	45	17	9	66	25	51	30	45	31	0	45	32	11	0	42	0	34	13
BaRT2v18chr1HG003630.10	6	32	0	0	5	0	0	0	0	11	0	7	12	0	33	3	0	2	0	0	0	10	5	0	0	42	0
BaRT2v18chr1HG003630.11	63	0	55	21	30	68	10	16	9	45	32	45	67	72	24	39	22	13	58	54	38	49	0	52	20	29	24
BaRT2v18chr1HG003630.14	0	0	0	0	0	0	0	0	36	0	15	0	0	0	11	18	0	0	0	0	0	76	250	0	0	0	0
BaRT2v18chr1HG003630.2	339	534	544	422	548	316	481	433	285	577	482	370	415	359	203	457	364	486	406	310	417	225	125	354	432	265	371
BaRT2v18chr1HG003630.3	49	16	0	0	0	0	0	17	67	0	17	0	0	24	59	0	0	0	0	21	17	16	0	0	16	0	0
BaRT2v18chr1HG003630.4	47	0	0	28	0	0	12	11	0	0	21	33	11	0	12	10	20	0	0	0	9	8	0	0	0	0	0
BaRT2v18chr1HG003630.5	41	33	55	38	15	79	36	120	68	40	17	93	67	29	77	9	26	17	6	71	0	62	39	29	28	50	55
BaRT2v18chr1HG003630.6	49	0	0	0	0	0	106	106	0	0	16	1	0	0	0	0	45	0	29	35	77	0	0	0	6	0	0
BaRT2v18chr1HG003630.8	9	4	0	5	5	4	0	0	7	7	0	9	8	17	7	9	11	10	6	10	0	23	0	20	0	5	0
BaRT2v18chr1HG003630.9	26	43	71	45	84	74	4	0	49	52	66	50	60	119	16	79	44	59	62	0	18	0	53	55	0	70	71
BaRT2v18chr1HG003640.1	550	616	610	475	552	567	627	746	516	456	481	492	538	385	319	379	422	317	327	425	402	140	215	211	232	268	276
BaRT2v18chr1HG003640.2	165	149	253	147	78	149	169	121	201	106	131	159	105	199	85	121	156	165	104	43	134	75	0	74	63	71	58
BaRT2v18chr1HG003640.3	20	0	8	9	10	10	11	29	0	24	11	10	0	16	0	0	0	0	0	0	20	0	0	0	0	0	9
BaRT2v18chr1HG003640.4	181	158	221	168	188	136	192	84	140	166	166	154	83	71	125	117	120	179	63	59	136	123	74	61	106	67	21
BaRT2v18chr1HG003640.5	0	0	0	0	65	0	0	0	0	11	23	77	0	2	42	72	19	105	0	7	20	51	127	131	22	38	70
BaRT2v18chr1HG003650.1	72	49	26	59	52	56	101	63	41	45	53	64	75	36	24	78	50	21	81	97	94	73	72	102	46	10	54
BaRT2v18chr1HG003650.2	710	880	727	317	339	285	581	994	358	566	424	288	471	671	394	408	451	348	816	790	729	383	114	405	536	301	564
BaRT2v18chr1HG003650.3	336	218	420	628	620	664	484	151	640	443	529	675	873	626	580	592	530	677	1053	714	850	1001	1034	1346	973	1005	1005
BaRT2v18chr1HG003660.1	112	120	92	136	217	129	117	130	115	116	145	121	135	99	103	127	123	158	229	193	212	90	113	108	112	112	134
BaRT2v18chr1HG003670.1	207	179	234	267	285	286	285	238	278	274	281	273	360	267	291	272	253	305	340	299	305	394	401	415	271	393	287
BaRT2v18chr1HG003740.1	0	0	0	4	4	7	1	3	0	1	3	1	79	39	36	54	22	14	40	31	44	55	63	87	38	57	48
BaRT2v18chr1HG003750.11	0	20	0	0	0	6	12	0	0	7	21	10	21	23	0	21	6	0	15	5	0	21	8	12	0	5	9
BaRT2v18chr1HG003750.12	543	537	558	506	539	608	529	568	504	508	501	652	554	504	520	560	413	506	629	676	693	375	384	478	437	400	413
BaRT2v18chr1HG003750.14	116	69	137	78	112	149	65	81	115	208	105	129	156	151	92	157	132	117	270	213	221	86	66	133	88	90	110
BaRT2v18chr1HG003750.16	9	5	10	9	0	12	10	10	5	0	5	14	24	0	13	14	9	21	0	0	5	0	7	4	3	8	18
BaRT2v18chr1HG003750.17	0	0	16	19	12	6	0	15	15	0	0	8	0	0	11	0	7	19	0	22	15	0	0	3	8	0	0
BaRT2v18chr1HG003750.2	168	149	212	425	374	379	328	260	212	236	411	337	369	367	280	451	290	591	227	163	298	397	547	430	333	216	485
BaRT2v18chr1HG003750.4	15	11	15	38	33	4	22	19	0	0	22	10	18	20	10	8	0	0	35	15	24	22	16	22	27	26	0
BaRT2v18chr1HG003750.7	9	0	10	0	0	3	0	0	22	24	0	0	0	0	11	6	28	24	0	4	0	0	15	0	0	0	16
BaRT2v18chr1HG003750.8	369	335	369	78	26	139	240	286	270	341	308	270	227	158	176	125	343	90	429	411	315	84	0	155	175	212	210
BaRT2v18chr1HG003750.9	10	8	35	10	30	24	21	28	8	45	30	17	31	9	19	8	18	19	21	24	17	6	26	14	28	5	9
BaRT2v18chr1HG003760.1	76	109	50	127	99	179	92	106	156	174	125	134	139	92	108	150	98	176	152	38	70	167	112	154	90	79	99
BaRT2v18chr1HG003760.2	155	184	294	268	313	232	241	227	187	353	195	278	265	235	188	334	164	236	327	452	358	183	186	198	175	255	279
BaRT2v18chr1HG003760.3	44	25	104	48	56	19	116	115	0	71	14	55	110	126	26	51	42	73	17	129	70	0	46	30	37	92	22
BaRT2v18chr1HG003760.4	33	68	28	45	20	38	45	40	38	40	27	33	40	45	9	15	42	53	31	27	24	21	47	8	20	17	5
BaRT2v18chr1HG003760.5	0	24	11	0	31	18	17	0	0	19	0	0	8	8	0	35	0	29	33	10	39	38	0	51	11	0	40
BaRT2v18chr1HG003760.6	1587	1405	1699	1245	1282	1497	1339	1504	1393	1326	1508	1358	1666	1440	1366	1300	1440	1389	1512	1629	1757	922	895	1094	1114	1111	1172
BaRT2v18chr1HG003790.1	23	41	30	17	22	16	34	27	21	25	21	11	30	25	11	60	11	26	13	26	11	14	20	27	19	13	13
BaRT2v18chr1HG003790.2	0	0	0	11	13	0	5	0	13	10	24	17	26	48	4	0	23	31	6	0	9	21	13	10	20	5	15
BaRT2v18chr1HG003790.3	288	307	364	351	357	358	393	363	323	358	318	374	432	337	326	371	324	393	319	316	371	385	389	377	384	370	370
BaRT2v18chr1HG003840.1	0	0	0	52	59	44	22	37	31	22	13	5	16	9	9	34	38	37	43	55	41	8	5	1	2	10	8
BaRT2v18chr1HG003850.1	0	13	0	13	0	0	0	0	0	14	0	0	0	7	9	0	7	0	37	30	44	0	6	0	26	0	0
BaRT2v18chr1HG003850.3	72	24	41	69	44	76	52	45	33	69	79	53	43	73	44	79	69	46	89	43	61	60	74	86	33	73	35
BaRT2v18chr1HG003850.5	24	47	70	27	122	57	50	82	78	62	68	58	65	119	7	33	33	83	37	0	0	48	24	54	48	53	19
BaRT2v18chr1HG003850.7	60	57	44	42	65	36	50	92	69	58	44	77	72	43	53	82	66	99	96	12	118	66	43	40	51	23	93
BaRT2v18chr1HG003860.1	0	0	0	7	5	4	0	9	0	0	5	0	118	68	78	98	14	44	42	24	24	114	119	96	100	120	58
BaRT2v18chr1HG003860.2	1	0	0	32	40	48	6	7	4	11	0	9	346	325	305	178	193	126	120	181	167	389	382	519	252	236	338
BaRT2v18chr1HG003870.1	0	0	0	5	19	5	0	1	1	7	3	2	142	81	117	68	42	79	33	54	36	138	117	137	90	100	116
BaRT2v18chr1HG003890.2	0	0	0	0	0	2	0	1	0	0	1	2	69	26	47	23	27	0	20	35	27	51	68	41	44	52	63
BaRT2v18chr1HG003900.1	2	0	0	0	0	0	0	0	0	2	0	0	21	13	10	2	11	6	2	11	8	22	14	21	11	12	32
BaRT2v18chr1HG003910.1	2	0	4	76	97	85	28	20	30	50	36	21	449	409	440	263	240	334	183	204	212	370	411	460	350	333	344
BaRT2v18chr1HG003920.1	0	0	0	0	10	0	7	32	0	10	0	12	151	73	17	0	0	79	0	57	13	1	196	123	0	102	43
BaRT2v18chr1HG003920.2	0	0	0	18	0	21	0	0	6	0	0	0	18	46	53	65	74	0	57	18	36	116	24	48	81	23	49
BaRT2v18chr1HG003920.3	11	3	11	159	168	129	76	66	51	127	112	58	1174	1093	1142	841	710	660	488	582	630	893	792	1101	745	712	863
BaRT2v18chr1HG003930.1	1	2	0	2	9	5	2	0	0	4	0	0	4	14	11	8	3	9	10	4	11	33	31	53	26	41	19
BaRT2v18chr1HG003940.1	3	0	1	16	12	17	10	3	3	7	10	4	63	72	39	30	23	31	46	23	78	110	149	173	99	108	95
BaRT2v18chr1HG003950.2	0	0	0	8	0	12	0	0	0	6	10	0	10	2	26	2	25	17	0	1	0	25	19	32	36	2	18
BaRT2v18chr1HG003950.4	34	21	31	57	65	44	43	43	39	129	93	139	859	703	684	506	324	372	359	417	440	983	925	1105	738	803	755
BaRT2v18chr1HG003950.5	0	0	0	0	7	0	0	0	0	0	13	0	6	3	1	24	3	1	11	7	12	23	50	47	36	14	0
BaRT2v18chr1HG003960.2	0	4	4	16	18	0	10	14	0	25	23	20	162	128	167	90	56	101	81	67	85	187	272	222	189	248	197
BaRT2v18chr1HG004070.1	85	100	133	80	129	59	73	163	108	111	105	107	101	56	73	96	55	80	20	47	30	64	60	51	37	63	20
BaRT2v18chr1HG004070.2	1044	1051	1076	698	741	862	828	942	791	645	615	695	482	572	400	455	556	572	428	507	514	192	207	243	270	268	315
BaRT2v18chr1HG004080.1	0	12	60	49	133	26	105	0	64	25	42	26	43	73	14	66	92	77	103	97	83	41	20	12	0	57	7
BaRT2v18chr1HG004080.2	30	48	25	33	9	54	0	54	21	33	57	70	54	31	71	39	0	43	0	2	0	26	52	73	78	0	29
BaRT2v18chr1HG004080.3	0	6	8	18	0	19	0	13	0	16	9	0	0	8	4	0	0	0	3	4	16	21	7	0	16	10	31
BaRT2v18chr1HG004080.4	66	42	43	49	74	74	53	65	56	65	53	32	74	57	59	61	66	53	78	91	96	23	39	39	29	27	48
BaRT2v18chr1HG004080.5	67	24	40	61	31	55	53	66	56	65	56	31	60	45	43	46	36	41	40	53	72	64	35	47	27	39	57
BaRT2v18chr1HG004080.6	7	6	3	11	2	10	14	21	0	0	0	5	17	0	11	0	8	12	0	16	0	0	6	0	0	0	0
BaRT2v18chr1HG004100.1	1812	2097	2195	1591	1561	2019	2419	2632	2204	2488	2667	2504	3784	3032	2480	3987	3402	2451	3615	3690	3915	1984	1731	2689	2682	2674	2829
BaRT2v18chr1HG004100.2	0	0	0	1189	1462	1142	215	0	448	165	36	149	1375	1232	1552	197	217	1091	0	19	3	2377	2508	2235	1720	1755	1899
BaRT2v18chr1HG004110.1	1248	1505	1420	876	783	796	1000	1088	908	1149	1249	1168	1399	1232	1270	1270	1126	1170	1709	1410	1742	2069	1972	2640	2150	2151	2432
BaRT2v18chr1HG004130-BaRT2v18chr1HG004140.1	15	7	31	24	31	47	47	29	54	61	17	40	48	67	40	84	78	70	34	35	31	50	65	94	73	41	50
BaRT2v18chr1HG004130.1	8	0	0	28	0	0	0	1	13	0	0	7	4	0	4	4	14	0	50	7	9	1	41	14	5	0	11
BaRT2v18chr1HG004130.10	18	31	65	0	0	102	36	0	0	10	61	65	0	0	0	0	0	0	17	56	0	0	0	0	0	0	0
BaRT2v18chr1HG004130.11	44	52	16	35	22	38	54	62	19	20	1	0	1	0	23	40	0	63	121	113	138	52	28	142	56	26	0
BaRT2v18chr1HG004130.14	0	0	11	0	0	0	0	9	0	0	6	27	0	21	12	20	0	6	34	33	66	60	0	24	2	26	0
BaRT2v18chr1HG004130.15	0	30	0	0	0	0	7	0	26	18	17	0	19	0	0	0	0	0	35	0	23	0	0	0	43	14	35
BaRT2v18chr1HG004130.17	5	25	44	0	68	75	0	54	192	79	65	81	0	62	18	46	108	0	0	81	0	0	45	0	62	0	218
BaRT2v18chr1HG004130.19	176	190	150	222	294	188	254	282	108	210	208	254	451	384	338	325	321	342	404	258	400	399	391	588	305	467	331
BaRT2v18chr1HG004130.2	18	0	0	51	25	25	16	7	0	25	0	0	25	55	20	28	32	13	0	48	12	50	36	0	9	15	22
BaRT2v18chr1HG004130.20	0	5	0	8	0	6	5	15	21	43	10	0	19	6	6	42	14	13	31	12	41	8	8	7	0	7	6
BaRT2v18chr1HG004130.24	25	0	15	73	41	24	0	25	24	0	36	0	45	0	0	39	0	86	0	0	5	25	0	30	77	0	41
BaRT2v18chr1HG004130.25	0	4	10	12	6	12	6	0	0	15	0	5	16	12	0	7	5	12	0	12	25	21	7	0	0	5	13
BaRT2v18chr1HG004130.26	0	0	0	0	9	0	0	0	0	0	17	0	0	30	12	0	0	6	0	12	19	0	0	8	17	12	14
BaRT2v18chr1HG004130.27	0	8	20	8	14	19	6	3	18	25	20	9	19	21	26	20	6	15	13	23	6	33	26	14	46	13	24
BaRT2v18chr1HG004130.4	33	18	41	20	21	17	30	34	30	21	44	13	35	22	27	68	28	51	50	61	70	32	21	7	40	18	79
BaRT2v18chr1HG004130.5	17	30	58	40	13	12	52	0	0	7	0	40	19	0	8	0	18	12	118	51	61	0	54	61	96	74	96
BaRT2v18chr1HG004130.7	19	40	6	17	17	51	0	5	6	22	35	37	23	0	0	22	28	10	0	0	39	14	0	0	0	0	0
BaRT2v18chr1HG004130.8	34	0	29	5	25	25	0	43	34	50	58	13	24	23	49	39	50	46	86	53	121	20	0	0	30	0	3
BaRT2v18chr1HG004140.1	37	29	50	45	34	36	44	53	35	26	44	44	45	67	41	67	34	25	40	39	26	27	33	48	37	13	22
BaRT2v18chr1HG004140.2	423	707	730	668	735	779	807	799	716	746	669	686	747	694	587	698	687	692	806	822	879	484	459	600	513	514	656
BaRT2v18chr1HG004140.3	248	83	73	0	0	0	0	0	0	0	0	0	0	0	64	0	0	0	0	0	0	0	0	0	0	0	0
BaRT2v18chr1HG004210.1	220	229	221	160	182	203	203	209	216	198	219	185	139	156	98	145	206	223	215	168	221	125	158	223	139	152	195
BaRT2v18chr1HG004210.2	22	18	33	29	51	46	21	59	28	27	34	24	40	27	22	75	16	49	19	38	54	48	19	36	25	21	16
BaRT2v18chr1HG004210.3	349	473	497	361	415	419	436	446	442	414	393	425	429	391	353	425	280	373	361	360	383	453	433	446	380	402	432
BaRT2v18chr1HG004210.4	41	25	7	55	21	0	23	0	13	16	7	34	0	0	0	14	9	20	13	39	0	9	15	0	21	24	0
BaRT2v18chr1HG004220.1	24	14	20	18	33	35	19	21	15	22	27	22	37	24	34	28	20	39	27	26	37	73	68	54	60	43	66
BaRT2v18chr1HG004230-BaRT2v18chr1HG004240.1	123	156	224	89	62	115	140	210	85	82	102	44	77	68	121	106	123	61	168	76	167	79	44	110	80	21	207
BaRT2v18chr1HG004230.1	10	12	2	26	30	17	6	14	25	25	3	13	35	52	29	32	21	22	13	16	10	37	33	22	31	32	19
BaRT2v18chr1HG004230.2	54	80	65	123	143	125	88	78	105	64	110	112	127	108	102	69	69	98	104	102	113	211	226	229	154	155	180
BaRT2v18chr1HG004240.1	282	302	425	626	923	590	445	559	455	434	564	540	465	694	592	563	583	584	346	405	260	497	716	810	462	504	422
BaRT2v18chr1HG004240.2	51	63	57	62	24	7	64	63	44	52	60	61	37	21	41	29	32	28	67	62	102	42	36	44	88	28	33
BaRT2v18chr1HG004240.4	367	436	473	426	399	539	484	426	370	486	356	280	577	364	361	488	184	485	344	339	533	532	435	406	364	289	605
BaRT2v18chr1HG004240.5	45	26	0	0	0	21	37	17	14	31	10	42	17	27	51	8	27	0	0	46	20	9	14	0	0	0	40
BaRT2v18chr1HG004240.6	1651	1268	1725	1031	909	1194	1316	1319	1427	1345	1254	1211	1284	1224	902	1135	1241	1180	1489	1510	1597	688	374	780	963	859	613
BaRT2v18chr1HG004240.7	12	8	8	0	21	36	66	43	18	0	9	33	45	80	15	32	38	0	31	28	11	22	12	0	18	51	27
BaRT2v18chr1HG004270.1	33	54	40	51	69	38	53	26	35	37	17	59	46	18	42	19	30	49	58	44	24	55	36	56	29	41	48
BaRT2v18chr1HG004270.2	0	0	0	0	0	21	0	46	1	3	29	1	0	16	7	34	13	0	0	15	24	8	0	0	17	0	0
BaRT2v18chr1HG004270.3	92	45	124	61	58	60	54	80	65	88	118	79	49	85	39	84	70	39	95	107	112	57	64	39	62	19	53
BaRT2v18chr1HG004270.4	14	20	32	0	9	44	6	0	25	0	0	0	15	17	24	6	25	14	0	20	6	41	10	14	12	0	32
BaRT2v18chr1HG004270.5	484	529	535	403	434	411	393	434	474	461	442	434	553	457	417	375	389	456	504	492	507	431	461	585	523	464	466
BaRT2v18chr1HG004280.1	5	5	2	13	19	6	13	8	10	5	3	13	7	7	18	11	9	10	5	14	18	0	2	3	0	2	4
BaRT2v18chr1HG004300.10	90	31	32	50	0	6	8	20	76	17	21	26	24	18	43	11	51	0	46	20	27	42	0	0	0	0	0
BaRT2v18chr1HG004300.11	53	23	20	65	41	84	61	90	1	43	56	6	0	56	0	0	1	64	5	89	107	32	0	51	0	0	25
BaRT2v18chr1HG004300.12	8	7	0	0	6	0	11	21	0	13	0	16	8	36	11	0	0	4	11	14	82	0	0	19	1	0	0
BaRT2v18chr1HG004300.2	103	92	129	174	282	216	115	111	92	102	150	175	136	100	119	96	91	74	176	187	118	166	166	106	143	152	165
BaRT2v18chr1HG004300.3	18	26	36	56	54	31	84	67	60	22	46	0	50	38	0	69	36	119	112	29	49	34	30	63	18	47	26
BaRT2v18chr1HG004300.4	0	38	0	0	22	0	0	1	0	0	33	0	0	0	0	0	0	0	49	12	0	0	7	11	12	0	0
BaRT2v18chr1HG004300.5	0	0	41	0	0	56	18	29	15	31	10	0	0	0	0	0	2	31	25	60	16	0	0	0	37	0	0
BaRT2v18chr1HG004300.6	5	10	0	16	16	10	6	10	14	24	5	0	0	6	22	14	9	0	28	42	31	0	0	20	9	5	6
BaRT2v18chr1HG004300.7	21	65	118	0	0	1	0	0	42	30	0	34	70	31	60	48	12	0	52	0	35	0	15	0	44	60	43
BaRT2v18chr1HG004310.1	1	10	5	0	0	1	0	4	3	1	7	2	2	7	9	1	2	1	34	6	18	14	13	14	8	2	8
BaRT2v18chr1HG004320.2	15	4	0	5	18	18	22	0	28	9	18	16	4	4	5	0	8	5	0	0	5	15	0	8	0	15	19
BaRT2v18chr1HG004320.6	17	0	0	49	35	29	30	20	37	26	72	38	51	25	32	33	57	75	47	11	36	103	95	111	10	95	54
BaRT2v18chr1HG004320.7	685	752	813	669	797	749	670	805	699	822	880	774	864	724	611	729	675	737	928	756	830	724	840	959	756	743	815
BaRT2v18chr1HG004320.8	298	363	303	334	482	337	413	352	277	288	262	367	264	314	277	330	230	341	454	464	467	217	334	280	294	261	244
BaRT2v18chr1HG004360.1	252	267	322	271	323	267	286	290	265	267	253	298	232	275	242	265	251	267	254	224	203	125	161	201	182	178	151
BaRT2v18chr1HG004370.1	0	0	0	140	163	107	73	75	84	99	39	24	130	100	130	125	107	157	104	112	115	18	14	12	24	30	22
BaRT2v18chr1HG004380.1	196	175	180	255	294	229	200	319	265	265	316	271	299	275	258	318	280	275	293	294	334	268	282	347	308	281	332
BaRT2v18chr1HG004390.1	87	74	65	143	153	153	93	133	105	88	151	132	133	137	125	134	121	136	146	164	152	118	158	188	155	140	166
BaRT2v18chr1HG004400.1	21	17	25	37	58	36	19	27	26	17	17	14	103	127	88	72	57	80	106	95	87	130	147	160	149	99	164
BaRT2v18chr1HG004410.6	37	39	43	106	117	81	75	72	69	64	66	44	250	242	214	133	152	190	212	202	263	292	296	458	267	276	296
BaRT2v18chr1HG004450.1	715	455	606	78	1	140	407	257	249	184	286	11	0	156	396	214	383	0	261	210	143	0	3	10	0	0	91
BaRT2v18chr1HG004450.2	136	184	339	233	176	185	140	237	116	189	191	222	133	132	47	215	118	118	108	165	221	88	59	114	119	76	21
BaRT2v18chr1HG004450.4	119	202	221	50	0	0	37	184	102	1	0	45	25	0	130	0	83	28	89	0	239	25	0	0	0	0	0
BaRT2v18chr1HG004450.5	476	644	549	767	1025	1015	729	761	859	746	628	768	848	674	276	585	401	845	174	470	236	431	460	407	375	541	454
BaRT2v18chr1HG004470.1	40	32	104	50	171	121	79	110	158	81	87	104	65	106	60	120	94	164	40	45	55	67	84	174	92	75	31
BaRT2v18chr1HG004470.2	552	671	634	538	414	601	603	590	500	554	592	577	664	587	493	607	570	502	651	630	631	564	580	549	549	533	611
BaRT2v18chr1HG004470.3	108	76	111	57	40	65	65	117	37	55	56	42	108	107	120	61	91	72	67	87	96	49	32	53	66	52	70
BaRT2v18chr1HG004510.1	179	161	124	107	56	106	86	148	105	134	91	143	95	88	70	72	74	123	48	96	164	67	44	106	47	77	86
BaRT2v18chr1HG004510.2	0	89	0	0	0	19	17	19	42	39	0	0	26	19	0	23	40	29	0	0	49	19	0	0	0	0	0
BaRT2v18chr1HG004510.3	516	550	656	451	525	608	556	582	565	563	512	482	631	565	393	541	468	491	537	545	462	301	268	280	512	302	491
BaRT2v18chr1HG004510.4	57	38	29	210	75	51	76	0	35	0	1	31	53	152	0	1	98	151	141	178	125	130	40	84	0	111	0
BaRT2v18chr1HG004510.5	97	51	144	27	135	104	60	161	72	141	147	15	142	135	110	191	86	40	192	138	116	97	72	167	151	1	0
BaRT2v18chr1HG004510.6	0	0	14	0	16	0	0	0	0	0	15	0	0	14	0	15	0	0	13	14	17	21	23	24	0	0	38
BaRT2v18chr1HG004510.7	44	34	57	35	30	28	50	27	39	27	44	80	41	20	24	46	27	27	8	73	81	20	49	46	17	17	55
BaRT2v18chr1HG004510.8	32	42	62	14	84	42	18	76	56	83	48	87	11	43	102	56	87	71	26	29	104	0	55	71	24	28	0
BaRT2v18chr1HG004510.9	0	0	0	53	29	0	0	0	1	0	0	2	0	0	0	0	3	0	0	0	0	0	12	3	25	92	71
BaRT2v18chr1HG004560.1	6	20	8	29	17	52	16	9	24	42	26	43	16	17	9	26	33	0	58	30	35	22	30	30	33	25	20
BaRT2v18chr1HG004560.10	13	6	2	7	13	7	3	8	2	1	6	7	14	10	4	12	10	6	38	32	31	10	5	4	12	11	3
BaRT2v18chr1HG004560.3	88	83	70	77	83	82	66	65	109	126	107	86	88	113	79	90	66	96	189	195	189	93	48	88	57	56	56
BaRT2v18chr1HG004560.7	12	0	2	29	16	9	4	19	12	14	7	8	10	2	3	3	9	11	2	5	5	13	14	14	3	2	10
BaRT2v18chr1HG004560.8	19	4	22	7	31	6	24	23	27	12	4	6	25	8	19	13	0	21	38	41	26	12	8	17	22	6	6
BaRT2v18chr1HG004560.9	23	25	31	27	34	26	26	26	17	24	41	20	52	59	31	49	45	38	42	38	44	31	37	31	23	16	45
BaRT2v18chr1HG004590.1	22	30	22	39	46	35	25	29	37	26	33	42	36	36	27	43	39	39	34	57	31	32	37	43	49	40	41
BaRT2v18chr1HG004600.1	16	22	22	34	30	27	28	35	20	12	6	15	21	25	5	20	29	16	19	24	26	20	35	23	22	39	5
BaRT2v18chr1HG004600.2	16	61	90	71	120	59	47	133	82	28	38	63	82	64	36	62	57	33	36	48	9	32	62	15	47	34	40
BaRT2v18chr1HG004600.3	65	14	17	73	22	61	68	0	15	1	7	13	38	36	19	28	11	21	31	0	47	81	24	67	32	28	46
BaRT2v18chr1HG004600.6	4	23	0	10	15	6	20	14	5	7	6	13	27	25	10	6	9	7	0	24	18	7	14	7	5	3	14
BaRT2v18chr1HG004600.7	22	32	27	50	17	46	24	17	0	22	0	7	29	23	27	18	24	33	3	27	38	16	57	56	8	13	0
BaRT2v18chr1HG004600.9	6	12	5	3	7	5	16	10	14	8	7	5	7	10	4	8	15	16	29	15	4	12	4	15	10	0	7
BaRT2v18chr1HG004610.1	0	0	0	0	0	0	0	0	0	0	0	0	0	0	0	0	0	0	0	0	0	10	10	7	60	44	21
BaRT2v18chr1HG004610.2	0	0	0	0	0	0	0	0	0	0	0	0	16	0	0	0	0	0	3	0	0	9	50	40	172	190	220
BaRT2v18chr1HG004640.1	28	47	43	43	29	40	52	77	32	27	41	36	32	50	25	52	27	55	55	66	61	29	24	66	35	28	68
BaRT2v18chr1HG004640.2	9	10	24	0	0	28	21	14	41	0	11	42	19	9	0	7	16	15	48	0	32	10	5	17	0	0	0
BaRT2v18chr1HG004640.3	27	31	2	33	40	0	17	0	0	23	22	0	0	8	22	25	40	16	63	42	27	17	0	5	19	0	54
BaRT2v18chr1HG004640.5	0	0	13	10	5	5	11	0	18	10	4	0	5	15	10	18	0	0	5	0	0	11	9	15	0	0	10
BaRT2v18chr1HG004640.6	29	35	37	64	46	47	22	39	26	65	36	43	35	50	38	50	19	39	39	52	77	46	52	50	31	60	33
BaRT2v18chr1HG004650.1	0	0	0	2	0	0	2	2	1	2	0	2	0	0	1	4	0	1	0	0	3	55	68	78	147	166	172
BaRT2v18chr1HG004660.1	22	18	25	44	42	24	27	25	27	29	36	30	59	56	26	47	32	21	32	35	80	71	43	89	40	46	93
BaRT2v18chr1HG004670.1	0	0	0	0	0	0	0	0	0	0	0	0	27	0	0	0	0	0	8	0	0	22	64	22	293	367	201
BaRT2v18chr1HG004690.1	0	0	0	0	0	0	0	0	0	0	0	0	24	0	0	0	0	0	2	0	0	17	44	22	174	224	202
BaRT2v18chr1HG004720.1	0	0	0	0	0	0	0	0	0	0	0	0	0	0	0	0	0	0	0	0	0	30	42	62	71	136	138
BaRT2v18chr1HG004760.1	7	3	4	10	22	6	10	16	12	13	13	9	18	26	40	21	28	33	48	39	32	27	65	66	22	66	78
BaRT2v18chr1HG004770.2	0	0	0	0	0	0	0	0	0	0	0	0	1	0	0	0	0	0	0	0	0	23	33	56	99	123	104
BaRT2v18chr1HG004790.1	393	383	609	333	462	390	350	524	433	360	396	526	439	361	323	546	540	572	349	344	433	184	345	175	361	339	295
BaRT2v18chr1HG004790.2	0	16	0	4	0	0	0	0	0	0	0	0	6	0	0	0	0	0	0	197	11	18	0	2	0	11	0
BaRT2v18chr1HG004790.3	0	29	18	14	0	19	9	15	29	0	14	0	7	7	0	7	0	0	0	23	25	6	15	6	17	12	0
BaRT2v18chr1HG004790.4	1980	1722	2004	1541	1635	1791	1904	1806	1637	1682	1583	1308	1964	1715	1408	1515	1527	1743	1553	1542	1602	1225	998	1346	1263	1014	1354
BaRT2v18chr1HG004790.5	46	38	31	28	42	46	40	37	51	31	22	53	52	38	12	47	35	39	27	50	43	20	8	48	24	17	36
BaRT2v18chr1HG004810.1	3	0	0	0	0	0	0	0	0	0	1	0	12	5	8	3	1	0	6	4	13	74	52	91	52	73	113
BaRT2v18chr1HG004820.1	0	0	0	2	3	0	0	0	0	1	0	1	17	20	8	9	1	5	11	16	40	162	127	217	144	140	204
BaRT2v18chr1HG004830.10	166	131	33	197	290	249	224	129	202	130	109	180	166	271	164	152	166	143	63	254	266	154	140	272	246	139	335
BaRT2v18chr1HG004830.13	25	72	172	105	37	7	142	152	73	109	76	88	190	55	28	95	0	168	223	69	12	138	150	0	0	0	0
BaRT2v18chr1HG004830.15	736	678	748	666	650	778	701	819	750	634	695	673	645	537	538	703	667	533	619	663	773	513	430	659	434	518	480
BaRT2v18chr1HG004830.17	0	0	0	6	17	12	0	26	20	11	0	11	0	0	0	5	5	37	37	0	21	23	0	0	15	32	0
BaRT2v18chr1HG004830.19	204	228	449	322	244	324	272	371	315	292	238	307	412	319	157	297	162	360	577	224	224	339	234	158	148	158	149
BaRT2v18chr1HG004830.2	117	99	8	0	0	0	0	0	0	0	0	0	0	0	0	0	0	0	0	0	44	0	0	0	0	0	0
BaRT2v18chr1HG004830.3	0	20	0	80	241	166	47	0	0	46	113	34	0	118	133	88	152	0	0	258	222	45	66	227	224	155	255
BaRT2v18chr1HG004830.7	49	26	41	60	66	17	25	64	54	45	57	12	88	48	22	20	37	22	32	31	74	23	95	44	33	75	21
BaRT2v18chr1HG004850.1	150	126	171	82	118	100	109	129	106	108	118	91	102	120	148	114	118	80	99	41	147	59	111	62	48	110	98
BaRT2v18chr1HG004850.2	38	29	54	21	45	34	47	53	30	52	6	56	19	53	21	43	42	33	51	17	42	44	42	49	49	19	51
BaRT2v18chr1HG004850.3	17	58	35	53	31	25	30	41	31	38	38	18	43	25	19	37	34	32	46	74	35	36	38	23	36	38	27
BaRT2v18chr1HG004850.5	1282	1355	1436	1406	1405	1465	1439	1508	1468	1549	1453	1540	1694	1527	1334	1408	1425	1393	1760	1758	1837	1677	1682	1887	1522	1592	1465
BaRT2v18chr1HG004890.2	56	71	70	71	67	67	92	75	71	58	62	74	92	67	86	85	99	73	65	71	67	59	70	109	73	62	54
BaRT2v18chr1HG004910.1	0	0	3	41	44	35	8	9	5	18	23	12	186	153	126	95	73	96	107	108	129	279	303	262	179	298	298
BaRT2v18chr1HG004920.2	0	0	0	0	0	4	2	0	2	0	0	2	5	22	9	0	9	3	15	4	4	11	9	4	4	22	22
BaRT2v18chr1HG004920.3	3	0	3	105	76	117	27	19	32	60	38	34	354	361	329	247	223	272	256	279	360	598	563	753	415	528	582
BaRT2v18chr1HG004930.1	61	81	109	411	451	376	213	229	240	271	197	246	912	738	595	558	432	684	569	655	726	1587	1421	1847	1448	1288	1570
BaRT2v18chr1HG004940.1	227	300	269	801	833	845	570	709	797	810	634	622	1738	1457	1342	1766	1383	1344	1890	1834	2085	3296	3003	3861	2896	2748	3258
BaRT2v18chr1HG004940.2	7	21	36	51	62	77	65	52	40	68	51	88	159	163	82	51	60	119	91	109	121	233	216	247	130	188	265
BaRT2v18chr1HG004940.3	4	0	0	0	10	0	0	0	5	11	0	0	8	46	25	0	0	15	0	0	0	0	0	0	20	8	14
BaRT2v18chr1HG004950.2	0	0	0	0	10	0	18	0	6	0	0	0	24	17	17	39	19	12	6	11	0	12	8	6	0	18	0
BaRT2v18chr1HG004950.3	7	0	0	24	13	23	0	12	21	16	6	0	20	29	11	23	40	25	33	0	4	14	0	22	5	19	16
BaRT2v18chr1HG004950.4	0	0	0	0	36	35	0	0	0	0	0	0	26	35	37	8	0	20	0	22	22	0	18	0	0	0	0
BaRT2v18chr1HG004990.1	140	55	33	83	64	97	73	124	130	62	60	105	13	75	158	29	112	13	143	271	105	0	35	46	95	92	71
BaRT2v18chr1HG004990.2	1025	826	911	755	1536	908	1205	862	902	1294	1022	869	1664	1375	1091	913	1049	1415	1011	1290	1287	915	868	1337	936	1363	1019
BaRT2v18chr1HG004990.3	555	873	1116	1214	595	1311	790	1153	842	701	944	826	910	1121	1197	1308	975	851	1421	973	1363	1297	1013	1206	1109	551	1290
BaRT2v18chr1HG004990.4	72	54	59	41	26	62	72	94	67	60	12	31	27	26	64	54	43	24	51	62	38	27	13	0	12	0	39
BaRT2v18chr1HG005010.1	5	3	6	10	19	12	18	20	17	14	28	21	32	13	24	9	12	37	19	30	23	20	12	21	15	11	33
BaRT2v18chr1HG005020.1	33	34	28	31	56	20	35	39	40	40	66	47	37	47	36	72	52	62	62	66	64	36	32	53	36	34	52
BaRT2v18chr1HG005030.2	122	58	93	112	0	67	75	82	27	58	0	79	0	43	55	47	19	0	61	110	72	27	60	0	116	38	113
BaRT2v18chr1HG005030.3	0	58	0	0	1	59	0	59	9	0	0	51	0	0	0	0	0	75	0	52	0	144	0	0	52	40	0
BaRT2v18chr1HG005030.6	105	50	130	75	87	74	110	63	83	70	64	53	91	104	43	113	54	15	107	131	100	6	118	203	58	2	163
BaRT2v18chr1HG005030.7	0	0	0	0	0	0	0	0	43	60	78	5	84	2	0	0	99	34	140	55	105	64	0	81	0	101	0
BaRT2v18chr1HG005050.1	0	5	7	14	10	11	5	29	5	10	0	19	7	13	18	6	5	11	21	0	11	9	40	44	4	24	31
BaRT2v18chr1HG005050.2	151	189	151	241	311	240	238	238	296	243	254	267	341	286	177	350	237	260	229	240	229	419	352	430	242	290	274
BaRT2v18chr1HG005050.3	7	13	9	19	24	0	0	9	33	21	0	0	30	27	0	0	15	0	0	11	6	18	37	21	18	10	17
BaRT2v18chr1HG005050.4	1571	1781	1859	1490	1450	1776	1705	1785	1502	1656	1881	1723	2193	1992	2076	1956	1687	1953	2297	1994	2244	1949	1931	2491	2292	1964	2349
BaRT2v18chr1HG005050.5	26	7	7	9	22	17	9	13	17	15	19	18	2	24	8	4	20	9	194	13	41	255	13	50	279	59	54
BaRT2v18chr1HG005050.6	66	28	65	41	88	68	59	41	67	50	74	83	60	46	83	56	38	49	90	90	90	152	104	133	211	28	68
BaRT2v18chr1HG005070.1	0	12	11	6	12	5	17	0	11	11	6	21	11	0	5	11	22	10	11	11	17	15	15	21	27	11	21
BaRT2v18chr1HG005070.2	12	6	4	0	0	8	7	21	6	5	25	0	19	19	8	13	4	19	18	23	9	9	8	12	4	14	7
BaRT2v18chr1HG005080.1	56	58	59	75	49	78	96	81	65	89	77	57	53	51	37	81	82	68	55	64	82	58	60	68	61	38	47
BaRT2v18chr1HG005080.2	494	493	538	469	483	475	570	629	599	628	583	637	482	457	425	576	489	432	549	436	481	424	505	515	401	448	425
BaRT2v18chr1HG005090.1	475	567	488	278	293	230	449	407	329	358	450	431	209	197	227	264	244	322	342	301	343	142	153	204	170	188	214
BaRT2v18chr1HG005100.1	167	173	130	125	148	92	141	132	98	104	162	142	46	79	105	93	83	144	113	99	127	56	50	79	74	83	102
BaRT2v18chr1HG005110.1	47	21	43	46	29	52	39	41	46	60	52	32	78	41	72	66	82	57	47	35	56	57	61	57	47	37	77
BaRT2v18chr1HG005110.2	355	384	448	515	589	553	513	493	459	491	553	492	577	563	596	522	554	650	439	448	418	598	711	774	603	540	609
BaRT2v18chr1HG005130.1	30	49	28	57	42	29	31	47	39	24	30	42	31	28	49	30	31	34	41	41	42	33	44	38	42	25	37
BaRT2v18chr1HG005140.1	46	82	80	121	255	229	214	118	143	130	152	210	172	205	195	167	183	240	162	237	121	187	323	264	93	249	194
BaRT2v18chr1HG005140.2	456	428	478	463	437	424	338	434	365	483	397	341	430	360	443	361	320	303	678	510	647	252	166	310	381	129	245
BaRT2v18chr1HG005170.1	380	280	167	305	330	303	398	360	206	285	359	131	257	334	273	377	0	257	304	236	171	175	7	331	307	260	258
BaRT2v18chr1HG005170.2	0	0	0	46	42	8	0	0	0	43	0	0	10	0	26	0	43	23	0	27	38	17	53	8	0	0	0
BaRT2v18chr1HG005170.3	8	9	37	29	62	36	71	54	59	10	8	53	34	36	0	32	30	72	23	39	35	12	20	15	35	46	76
BaRT2v18chr1HG005170.4	0	98	211	0	0	0	0	96	116	0	0	193	60	15	0	0	386	71	0	0	150	23	189	0	0	0	20
BaRT2v18chr1HG005180.1	228	168	184	218	254	253	153	148	124	134	165	109	243	227	273	159	130	235	171	181	207	177	102	138	167	169	163
BaRT2v18chr1HG005190.1	419	497	510	572	605	519	552	560	567	493	511	483	626	491	605	528	478	576	540	550	584	514	479	579	480	467	492
BaRT2v18chr1HG005200.1	246	165	284	183	100	130	128	100	110	156	146	170	172	136	128	91	102	151	140	190	136	69	55	149	66	102	95
BaRT2v18chr1HG005200.2	597	481	607	584	717	730	534	512	503	630	449	481	723	821	269	539	526	605	559	523	705	466	627	479	401	365	413
BaRT2v18chr1HG005200.3	1022	1085	1104	1146	1391	1321	1296	1328	1184	1214	1256	1108	1552	1451	1395	1315	1279	1424	1422	1507	1643	1249	1016	1402	1526	1374	1633
BaRT2v18chr1HG005200.4	0	4	12	4	0	11	0	0	5	24	13	15	18	0	0	21	9	12	0	0	0	0	6	0	0	0	0
BaRT2v18chr1HG005210.1	81	98	108	113	89	96	98	107	81	76	67	37	92	135	83	87	64	85	57	73	87	68	54	67	55	49	53
BaRT2v18chr1HG005220.1	47	71	138	75	118	200	165	112	136	137	103	146	99	134	76	46	262	142	156	129	71	136	271	150	245	95	69
BaRT2v18chr1HG005220.10	32	0	0	21	20	0	22	0	0	16	15	13	5	0	0	0	9	25	36	26	31	0	12	31	17	0	4
BaRT2v18chr1HG005220.2	112	0	0	141	46	0	0	0	15	20	0	0	34	49	40	128	0	55	64	24	13	26	3	29	82	0	87
BaRT2v18chr1HG005220.4	7	8	8	60	8	8	9	11	0	8	18	19	0	0	0	0	11	19	28	11	16	9	0	13	0	0	22
BaRT2v18chr1HG005220.5	62	65	18	0	91	118	53	80	46	45	37	51	99	119	79	99	106	87	111	71	93	85	83	240	101	13	163
BaRT2v18chr1HG005220.6	295	397	438	214	417	362	322	339	344	401	330	333	490	374	246	363	176	264	337	437	572	515	261	351	302	504	355
BaRT2v18chr1HG005220.7	69	48	76	144	60	88	73	58	61	60	105	79	114	86	94	113	94	56	170	164	113	32	81	99	69	69	48
BaRT2v18chr1HG005220.8	0	26	10	48	0	0	0	77	10	0	38	27	0	28	16	2	0	0	0	0	0	46	0	10	7	0	36
BaRT2v18chr1HG005220.9	47	37	33	0	0	29	38	25	15	0	0	0	6	21	4	0	28	9	0	14	13	11	0	0	0	36	5
BaRT2v18chr1HG005250.1	439	496	493	320	402	319	392	403	383	344	435	437	423	370	306	382	354	361	614	444	545	387	470	545	475	415	474
BaRT2v18chr1HG005250.2	0	0	0	1	0	25	2	22	5	31	36	4	29	33	16	34	7	30	34	2	16	59	42	50	0	29	10
BaRT2v18chr1HG005250.3	1	9	6	0	0	30	0	0	0	45	49	0	17	45	0	33	1	21	22	0	0	10	0	0	3	0	0
BaRT2v18chr1HG005250.4	41	50	35	21	44	0	41	8	12	0	0	34	9	0	16	0	23	8	0	32	37	0	10	3	37	10	20
BaRT2v18chr1HG005250.6	22	32	36	19	5	0	27	1	0	21	15	16	15	10	5	10	18	11	18	0	0	0	0	0	0	0	5
BaRT2v18chr1HG005250.7	0	0	0	0	6	14	0	25	30	0	0	9	0	5	0	12	0	4	0	0	12	8	10	12	2	0	0
BaRT2v18chr1HG005260.1	4	12	0	0	0	0	6	14	7	0	0	0	11	5	21	8	16	8	0	0	0	11	47	1	0	19	28
BaRT2v18chr1HG005260.10	9	23	20	0	4	23	8	0	0	7	0	10	10	35	14	3	0	12	3	0	11	13	0	20	5	12	7
BaRT2v18chr1HG005260.12	88	81	118	110	92	94	137	87	105	118	141	115	144	143	122	124	72	119	116	139	113	149	111	157	141	140	184
BaRT2v18chr1HG005260.14	24	9	16	15	37	34	27	18	15	19	16	37	7	7	6	17	22	17	24	27	28	22	27	36	0	27	0
BaRT2v18chr1HG005260.2	6	0	7	16	0	7	0	4	16	0	0	8	26	0	10	0	0	0	0	5	24	0	0	0	13	10	0
BaRT2v18chr1HG005260.3	3	20	16	7	33	5	23	8	9	21	17	6	5	9	0	28	5	17	22	20	2	13	0	24	14	5	20
BaRT2v18chr1HG005260.4	15	0	0	0	15	15	0	15	0	6	0	23	10	0	6	0	0	0	0	5	16	10	0	39	0	21	0
BaRT2v18chr1HG005270.1	11	6	51	16	23	21	55	17	6	18	25	11	22	36	24	8	24	14	27	16	39	31	42	32	35	31	35
BaRT2v18chr1HG005270.10	8	14	17	8	0	19	10	0	6	13	28	14	0	12	11	0	4	14	19	15	24	4	39	13	7	9	13
BaRT2v18chr1HG005270.11	146	202	95	132	242	133	204	146	57	91	98	90	144	69	120	124	183	113	183	267	149	157	34	41	216	58	53
BaRT2v18chr1HG005270.12	0	0	28	0	16	28	0	8	2	1	0	2	0	21	0	0	1	2	4	0	8	2	15	9	33	13	0
BaRT2v18chr1HG005270.13	16	15	0	0	0	52	0	0	10	72	0	29	0	0	1	0	0	19	0	0	7	18	0	11	7	0	9
BaRT2v18chr1HG005270.14	0	24	0	6	0	2	11	57	4	32	66	50	94	67	75	53	0	0	131	8	96	24	69	0	13	77	35
BaRT2v18chr1HG005270.15	0	0	0	63	4	11	0	0	121	1	17	28	23	0	0	32	19	0	0	0	1	0	61	80	14	8	147
BaRT2v18chr1HG005270.16	0	12	30	5	9	15	0	0	19	11	6	5	9	0	0	0	0	0	0	0	4	8	42	14	0	3	13
BaRT2v18chr1HG005270.17	8	19	0	0	9	4	5	31	22	15	14	11	17	25	0	12	0	13	0	0	0	0	0	0	0	16	0
BaRT2v18chr1HG005270.18	25	0	71	22	27	148	67	26	60	87	45	33	107	141	0	34	22	111	27	8	6	45	28	127	59	44	121
BaRT2v18chr1HG005270.19	20	7	0	0	7	0	5	16	0	0	49	20	5	6	0	43	39	23	18	11	51	12	0	0	29	45	0
BaRT2v18chr1HG005270.20	28	0	0	33	0	8	0	10	0	13	1	0	2	12	0	26	25	16	10	1	12	13	25	14	0	0	0
BaRT2v18chr1HG005270.21	10	23	8	0	0	38	0	10	10	7	8	0	16	8	28	33	10	21	0	36	0	7	0	12	0	4	17
BaRT2v18chr1HG005270.4	0	0	0	0	0	0	0	0	0	0	0	0	0	0	12	0	0	0	0	71	7	110	0	1	0	0	0
BaRT2v18chr1HG005270.5	7	14	0	20	24	0	0	0	13	0	22	12	0	0	0	0	0	0	0	0	25	0	0	0	13	0	5
BaRT2v18chr1HG005270.6	29	4	112	94	131	92	21	50	80	40	0	42	71	71	0	118	68	71	54	8	33	1	94	78	15	57	34
BaRT2v18chr1HG005280.1	90	73	115	113	115	94	87	98	103	76	74	55	84	115	89	102	86	80	76	75	63	67	68	111	64	85	67
BaRT2v18chr1HG005290.1	9	7	10	10	7	6	9	17	14	23	23	20	19	20	24	27	9	31	33	27	31	26	19	38	30	22	33
BaRT2v18chr1HG005300.1	82	80	80	97	95	123	94	94	73	80	84	82	117	78	81	91	86	114	64	60	76	59	49	62	66	68	46
BaRT2v18chr1HG005320.2	1	0	0	7	2	11	0	0	0	18	0	14	11	7	0	11	3	0	22	0	22	0	7	19	10	7	0
BaRT2v18chr1HG005320.6	0	10	8	8	6	0	8	0	3	2	12	11	6	4	11	18	3	10	26	30	34	5	3	7	11	3	27
BaRT2v18chr1HG005320.7	12	6	12	2	8	11	15	11	0	0	7	13	3	0	11	6	0	13	9	3	6	14	14	2	0	10	16
BaRT2v18chr1HG005330.1	101	62	57	64	61	73	43	66	73	64	48	29	85	93	47	51	44	58	41	71	42	53	32	56	43	58	31
BaRT2v18chr1HG005340.1	20	15	18	14	10	14	17	30	14	23	9	13	12	11	30	14	16	18	14	16	11	7	2	9	15	2	13
BaRT2v18chr1HG005370.1	74	92	107	79	83	95	71	91	80	92	67	71	76	113	67	72	82	88	77	71	89	61	25	56	57	34	34
BaRT2v18chr1HG005380.1	40	25	12	29	30	16	37	36	61	46	30	16	15	37	17	40	5	28	0	54	26	30	5	31	51	23	37
BaRT2v18chr1HG005380.2	20	36	68	39	42	61	52	38	33	24	19	20	29	24	40	32	40	8	33	24	11	27	44	14	0	30	20
BaRT2v18chr1HG005400.2	27	27	55	32	10	0	11	29	37	0	0	0	5	20	45	43	25	12	0	0	33	22	6	0	12	0	0
BaRT2v18chr1HG005400.3	68	54	55	61	99	108	93	87	64	57	82	65	103	87	52	80	80	96	110	79	70	70	62	70	72	71	43
BaRT2v18chr1HG005410.1	145	156	175	176	193	185	162	183	194	177	185	192	196	172	130	209	167	199	144	164	158	157	174	173	149	148	167
BaRT2v18chr1HG005420.1	90	90	155	104	151	118	122	65	117	115	173	67	119	114	126	158	53	77	216	212	240	146	68	101	97	113	115
BaRT2v18chr1HG005420.2	36	0	45	15	0	13	28	22	20	44	0	26	48	44	12	9	35	24	24	10	44	18	16	12	31	22	35
BaRT2v18chr1HG005420.3	16	33	8	10	28	26	9	14	0	13	17	22	6	64	6	17	17	26	10	44	18	5	48	38	0	6	0
BaRT2v18chr1HG005420.4	65	55	0	64	18	15	0	63	21	0	0	45	52	45	20	23	76	38	53	0	0	0	14	40	27	0	44
BaRT2v18chr1HG005450.1	2	1	1	6	0	1	0	4	5	2	9	5	7	7	2	5	4	8	12	9	11	10	17	23	21	23	14
BaRT2v18chr1HG005470.1	13	24	18	20	30	29	11	13	22	21	12	23	25	22	14	10	18	27	41	30	34	16	24	18	15	13	18
BaRT2v18chr1HG005470.2	0	33	0	6	93	36	28	0	53	23	0	17	37	24	75	36	87	0	1	26	16	91	106	100	6	27	32
BaRT2v18chr1HG005470.3	179	172	165	158	112	156	177	205	94	223	218	279	262	236	196	159	117	219	695	485	507	145	132	155	267	198	179
BaRT2v18chr1HG005480.1	18	18	12	0	17	8	13	14	8	23	19	14	15	26	19	31	16	32	44	37	58	34	13	33	3	23	25
BaRT2v18chr1HG005480.2	135	118	135	68	72	111	74	117	75	146	147	148	194	218	219	202	204	155	462	290	355	236	211	288	306	273	327
BaRT2v18chr1HG005480.4	0	5	4	0	6	0	4	0	0	9	19	0	44	0	10	16	4	5	43	4	57	19	7	0	0	0	6
BaRT2v18chr1HG005480.6	7	7	0	18	6	4	4	0	7	11	23	29	15	3	9	7	3	17	59	42	75	26	9	49	45	46	15
BaRT2v18chr1HG005520.2	5	16	16	36	25	14	20	10	13	8	8	3	38	49	13	30	25	13	23	26	25	8	0	37	21	27	34
BaRT2v18chr1HG005530.1	115	96	109	89	35	76	117	122	93	125	107	110	205	195	155	149	96	66	291	241	340	70	60	103	133	51	226
BaRT2v18chr1HG005530.11	2	0	0	17	0	9	7	0	0	0	12	0	0	0	0	0	6	0	7	0	0	42	22	23	1	0	48
BaRT2v18chr1HG005530.2	85	83	32	207	182	179	139	0	89	100	49	154	233	306	101	50	0	104	0	301	118	374	281	135	2	121	109
BaRT2v18chr1HG005530.7	32	97	88	32	113	82	0	112	47	119	154	0	181	61	224	230	262	253	443	78	302	214	190	564	434	412	241
BaRT2v18chr1HG005530.9	6	0	9	16	27	8	36	46	36	9	0	0	6	36	7	27	8	40	53	60	46	70	137	155	42	60	112
BaRT2v18chr1HG005540.1	81	12	133	97	54	96	52	5	51	91	57	116	82	58	0	101	23	132	60	77	140	0	0	111	67	74	69
BaRT2v18chr1HG005540.2	63	132	95	47	78	71	114	128	146	70	84	19	27	133	33	54	80	16	106	62	68	116	77	55	44	18	43
BaRT2v18chr1HG005540.3	21	8	6	24	0	17	29	17	0	0	0	10	8	14	25	6	29	14	15	17	0	50	0	0	0	0	22
BaRT2v18chr1HG005540.4	50	68	0	49	90	64	30	65	40	40	40	57	82	56	42	41	66	52	24	92	69	21	93	78	57	86	89
BaRT2v18chr1HG005540.5	19	13	0	11	6	9	0	0	0	3	13	0	0	3	7	6	8	18	10	14	13	9	3	0	3	0	17
BaRT2v18chr1HG005550.1	36	44	26	39	38	58	21	50	38	29	43	39	43	51	0	62	17	76	28	48	71	52	52	124	34	17	89
BaRT2v18chr1HG005550.2	203	210	264	186	147	276	160	193	109	247	246	161	205	109	149	191	224	193	276	255	189	138	56	140	157	73	171
BaRT2v18chr1HG005550.5	53	40	46	106	106	27	124	144	148	49	16	85	103	117	92	41	65	22	70	70	97	74	118	56	53	148	0
BaRT2v18chr1HG005560.3	0	8	12	0	2	11	0	0	6	9	16	15	0	9	12	6	9	6	24	25	17	14	0	0	22	0	0
BaRT2v18chr1HG005570.7	5	13	11	63	9	8	8	14	7	10	0	7	28	25	11	11	11	7	5	13	17	0	43	100	42	107	130
BaRT2v18chr1HG005580.1	149	148	151	135	175	136	164	186	164	190	152	165	198	203	170	203	181	199	307	267	351	117	94	149	160	123	168
BaRT2v18chr1HG005600.1	166	162	122	147	227	144	163	153	121	120	202	165	139	181	241	190	150	270	162	140	135	162	203	247	190	226	228
BaRT2v18chr1HG005620.1	11	0	12	35	24	18	18	6	30	10	5	10	0	21	21	15	11	0	12	13	10	7	2	17	17	4	19
BaRT2v18chr1HG005620.2	66	89	97	115	96	126	74	110	85	94	58	133	133	169	63	160	117	153	101	85	121	140	97	144	99	123	96
BaRT2v18chr1HG005620.3	27	26	46	28	50	27	44	20	37	34	44	11	14	18	39	20	18	22	7	31	22	0	16	13	30	0	7
BaRT2v18chr1HG005620.4	0	0	0	5	42	5	31	6	0	25	6	0	6	0	20	15	0	0	11	23	0	6	4	18	0	0	12
BaRT2v18chr1HG005620.5	0	0	5	14	7	0	10	27	12	12	13	0	18	17	7	10	0	15	0	0	0	0	0	0	3	24	0
BaRT2v18chr1HG005630.1	1519	1740	1671	1316	1417	1370	1701	1583	1441	1531	1345	1418	1262	1236	1027	1421	1312	1320	993	1175	1283	891	765	971	817	924	917
BaRT2v18chr1HG005630.2	947	927	1015	646	673	850	717	953	834	778	777	653	625	701	719	666	605	738	689	707	596	245	341	354	436	291	433
BaRT2v18chr1HG005630.3	0	0	7	7	4	0	0	10	21	14	14	4	0	4	11	4	0	4	14	7	0	4	0	15	11	15	18
BaRT2v18chr1HG005640.1	8	2	3	0	4	6	7	10	9	11	9	10	10	7	12	6	8	7	13	4	1	7	5	4	8	9	14
BaRT2v18chr1HG005700.1	13	10	9	286	345	341	46	46	43	39	30	60	196	83	152	67	41	71	75	57	82	62	59	51	26	31	19
BaRT2v18chr1HG005710.1	7	27	14	495	674	638	77	56	43	100	72	56	296	165	154	118	30	175	147	104	78	106	128	105	41	18	23
BaRT2v18chr1HG005710.2	0	0	0	14	15	4	2	2	2	2	2	0	17	22	11	6	2	2	18	12	12	4	9	5	7	0	8
BaRT2v18chr1HG005710.3	44	49	39	486	370	490	74	189	137	118	89	147	454	235	342	172	151	74	240	165	232	114	123	87	58	119	72
BaRT2v18chr1HG005750.1	49	28	21	76	45	141	35	70	49	35	14	0	71	14	86	35	69	112	92	63	70	56	27	41	20	34	28
BaRT2v18chr1HG005750.4	80	83	68	85	0	0	33	55	56	143	87	99	216	165	137	18	34	82	183	124	206	19	6	6	142	50	74
BaRT2v18chr1HG005750.5	4	0	10	26	12	4	13	3	0	0	17	0	17	14	0	8	4	17	5	14	21	0	0	10	13	4	5
BaRT2v18chr1HG005750.6	4	21	16	66	141	93	37	43	14	24	26	39	47	46	32	112	75	51	81	63	44	88	85	118	41	41	89
BaRT2v18chr1HG005780.1	59	63	70	90	136	117	88	94	101	86	108	112	102	84	94	94	101	82	83	106	100	93	111	104	98	61	100
BaRT2v18chr1HG005820.1	7	13	0	34	0	13	0	27	0	0	0	27	13	7	6	7	13	18	0	13	0	7	0	14	0	28	14
BaRT2v18chr1HG005820.2	54	39	87	27	45	48	63	42	55	42	49	23	93	70	42	39	39	48	26	22	42	23	27	24	36	2	35
BaRT2v18chr1HG005830.1	27	22	25	85	67	60	77	107	80	59	60	61	64	62	74	84	86	86	32	17	39	14	15	15	27	20	19
BaRT2v18chr1HG005840.1	0	0	0	24	0	25	39	0	28	0	13	0	0	9	27	13	24	12	0	0	0	0	0	0	0	8	0
BaRT2v18chr1HG005840.2	11	20	18	10	25	0	3	37	0	26	8	18	13	0	0	0	0	16	27	14	28	13	7	15	9	0	18
BaRT2v18chr1HG005870.1	286	349	361	254	329	357	284	359	293	364	370	356	443	319	318	413	383	379	352	329	399	250	314	367	354	404	376
BaRT2v18chr1HG005870.2	54	22	25	57	33	15	32	12	36	39	35	17	51	43	34	37	27	61	50	78	56	30	47	29	30	27	45
BaRT2v18chr1HG005870.3	20	21	27	53	23	22	37	22	59	23	13	33	8	68	20	15	8	39	7	40	7	68	10	39	26	27	22
BaRT2v18chr1HG005870.5	0	4	27	0	8	29	12	18	15	12	5	8	4	18	7	12	13	9	8	9	14	0	7	21	16	0	14
BaRT2v18chr1HG005880.1	33	38	20	23	44	21	20	42	24	26	35	16	47	28	53	40	18	36	32	30	46	44	28	58	53	53	48
BaRT2v18chr1HG005900.1	231	374	356	178	235	309	234	150	291	264	281	284	63	152	136	260	175	199	195	138	138	132	85	78	170	41	81
BaRT2v18chr1HG005900.2	2524	2691	3031	2113	2231	2050	2627	2849	2206	2401	2738	2456	1677	1485	1485	1431	1545	1706	1490	1661	1698	756	976	1047	1044	1139	1192
BaRT2v18chr1HG005910.1	11	23	0	6	6	0	0	23	0	11	6	0	5	17	5	18	11	0	0	5	0	0	0	20	0	0	0
BaRT2v18chr1HG005910.3	1787	2083	2257	2121	2096	2127	2106	1927	1964	1946	1963	2063	2196	1932	1847	1829	1791	1984	2160	1965	2118	1586	1754	1936	1600	1877	1705
BaRT2v18chr1HG005910.4	28	69	36	48	73	55	45	24	49	26	37	50	32	31	45	39	30	33	36	26	29	39	20	27	28	21	32
BaRT2v18chr1HG005910.6	15	15	26	16	71	37	35	20	12	43	0	60	74	48	41	54	51	39	32	0	0	45	78	39	32	61	6
BaRT2v18chr1HG005930.1	0	0	0	14	19	12	5	3	1	0	1	0	166	149	153	184	116	134	67	101	133	65	80	65	234	253	153
BaRT2v18chr1HG005940.1	3	0	4	392	331	280	152	157	143	165	59	27	1341	1604	1227	1273	1002	933	491	735	772	1089	1255	1326	1555	1802	1589
BaRT2v18chr1HG005950.1	0	0	0	4	2	3	0	0	0	0	0	0	67	53	37	32	9	11	17	10	25	214	290	219	314	384	370
BaRT2v18chr1HG005960.1	0	0	0	0	0	3	0	0	0	0	0	0	2	4	2	2	0	0	6	4	8	55	68	51	43	88	55
BaRT2v18chr1HG005960.2	0	0	0	15	6	4	1	0	0	0	0	0	617	419	257	197	77	92	49	110	89	1689	2057	2267	2002	2449	2203
BaRT2v18chr1HG005970.1	2	0	0	6	0	0	5	4	0	9	0	0	6	13	0	2	2	8	15	9	15	4	10	46	13	2	8
BaRT2v18chr1HG005970.2	4	2	6	13	17	5	10	9	13	22	38	5	41	32	32	29	32	38	48	38	44	75	67	100	40	48	56
BaRT2v18chr1HG006000.1	152	176	164	235	273	225	210	191	185	228	199	218	252	241	343	212	185	269	299	298	293	324	330	409	375	332	399
BaRT2v18chr1HG006010.1	18	15	37	12	49	59	24	22	33	21	27	83	74	64	30	60	18	83	29	49	64	102	103	114	36	61	72
BaRT2v18chr1HG006010.2	0	0	5	0	15	14	9	11	14	27	13	0	14	9	0	0	7	0	8	28	0	19	21	17	21	5	0
BaRT2v18chr1HG006010.3	672	745	802	669	772	692	875	979	788	894	940	832	850	804	947	918	784	783	1177	1018	1177	1095	844	1363	1132	930	1213
BaRT2v18chr1HG006010.4	50	38	51	57	67	35	61	34	41	49	36	50	72	60	59	49	66	41	105	82	91	59	62	112	94	66	112
BaRT2v18chr1HG006060.1	0	50	0	19	0	0	0	0	6	0	36	0	24	0	12	10	10	0	33	0	0	0	0	0	0	19	0
BaRT2v18chr1HG006060.10	18	24	42	25	35	86	55	45	27	34	76	69	73	40	0	38	67	30	62	76	66	0	0	39	1	44	42
BaRT2v18chr1HG006060.11	185	132	168	293	262	226	174	195	202	225	152	231	261	267	250	214	233	220	249	278	297	141	210	225	204	211	281
BaRT2v18chr1HG006060.12	1	42	105	48	89	62	83	67	35	98	72	60	75	99	1	52	78	83	245	163	169	72	21	102	77	74	56
BaRT2v18chr1HG006060.13	49	37	34	39	42	32	30	36	57	33	29	38	82	52	32	62	26	51	69	68	75	40	29	27	30	44	40
BaRT2v18chr1HG006060.14	34	18	0	2	0	12	0	0	23	0	0	2	40	1	63	0	0	4	0	0	60	47	56	0	20	0	20
BaRT2v18chr1HG006060.2	20	5	15	10	2	17	5	0	3	6	0	14	8	11	7	3	17	12	24	37	13	3	23	24	19	10	15
BaRT2v18chr1HG006060.4	214	123	66	17	30	30	140	195	86	15	33	0	0	0	44	0	0	68	0	0	0	0	0	0	0	0	0
BaRT2v18chr1HG006060.5	0	18	141	196	111	174	95	77	121	156	153	156	48	162	68	177	131	165	0	56	40	91	222	192	96	131	99
BaRT2v18chr1HG006060.6	62	67	0	0	131	0	39	1	10	0	33	0	121	38	63	0	60	14	84	64	106	149	102	0	84	42	32
BaRT2v18chr1HG006060.7	103	92	127	70	80	100	75	79	67	99	119	98	94	63	73	92	95	94	129	123	146	73	46	55	78	88	75
BaRT2v18chr1HG006060.8	0	1	0	0	5	23	28	16	32	24	9	31	0	31	0	31	0	0	0	35	3	25	0	56	16	0	0
BaRT2v18chr1HG006220.1	21	5	16	26	0	0	16	10	26	13	0	29	33	15	0	0	8	14	0	0	22	0	0	0	24	9	26
BaRT2v18chr1HG006220.3	143	218	228	158	240	229	185	209	167	213	174	229	253	259	200	222	226	169	361	323	335	231	203	246	222	180	205
BaRT2v18chr1HG006220.4	17	15	0	10	18	30	28	19	15	25	24	7	0	5	5	20	17	27	0	13	17	21	6	0	10	5	33
BaRT2v18chr1HG006220.5	78	63	74	51	12	32	54	63	74	50	88	38	46	55	21	56	30	49	63	65	83	41	49	40	42	76	19
BaRT2v18chr1HG006230.1	13	19	21	16	13	20	31	15	18	11	14	9	13	15	15	7	12	30	27	34	17	12	16	12	11	6	22
BaRT2v18chr1HG006230.2	34	31	25	15	19	21	29	26	15	19	28	32	36	27	24	30	15	26	22	24	31	39	40	40	24	38	32
BaRT2v18chr1HG006290.1	4	5	3	6	9	10	1	4	3	4	3	1	7	7	5	4	9	5	4	10	7	13	21	39	16	12	15
BaRT2v18chr1HG006320.1	22	12	15	12	9	19	14	11	20	10	15	4	19	15	11	16	17	12	5	6	14	8	10	6	11	1	16
BaRT2v18chr1HG006330.1	57	0	30	37	0	34	0	0	0	56	51	35	0	71	0	101	0	49	0	16	16	0	46	0	10	14	0
BaRT2v18chr1HG006330.2	593	583	623	398	285	397	513	525	388	590	588	456	547	389	389	467	459	460	529	577	579	457	328	450	408	366	436
BaRT2v18chr1HG006330.3	0	6	0	2	28	0	30	95	81	0	0	0	20	0	19	0	17	0	20	0	0	41	43	116	50	0	17
BaRT2v18chr1HG006330.4	17	44	35	144	234	212	158	165	192	72	104	133	186	210	219	127	134	193	92	31	44	243	255	366	230	224	265
BaRT2v18chr1HG006340.1	120	104	95	125	132	110	109	126	112	116	140	81	161	133	119	120	102	157	107	153	103	179	145	196	175	89	168
BaRT2v18chr1HG006350.1	185	177	214	113	107	114	111	135	91	155	161	100	132	87	103	215	155	101	143	150	216	49	17	98	78	61	123
BaRT2v18chr1HG006350.3	92	35	19	0	38	20	33	95	33	53	12	18	50	9	13	33	44	31	18	11	0	45	17	0	35	7	39
BaRT2v18chr1HG006350.4	474	201	489	233	222	357	446	351	377	190	509	296	228	259	357	238	251	544	637	517	449	311	129	369	312	184	203
BaRT2v18chr1HG006350.5	0	10	13	0	0	14	26	7	3	6	3	0	23	3	0	0	14	4	0	16	22	18	4	4	0	12	31
BaRT2v18chr1HG006350.7	0	5	5	0	5	0	10	6	5	18	0	5	5	12	4	10	19	4	0	0	20	13	5	5	0	16	0
BaRT2v18chr1HG006350.9	50	341	113	342	302	317	159	205	194	296	91	199	516	521	444	407	399	257	114	267	270	355	524	518	314	425	530
BaRT2v18chr1HG006460.2	12	5	5	3	4	11	13	7	8	8	12	4	6	8	2	6	5	7	8	4	3	1	17	4	5	4	2
BaRT2v18chr1HG006470.1	26	129	57	0	23	0	37	111	0	28	0	95	86	71	28	24	39	18	31	54	92	0	18	0	0	0	97
BaRT2v18chr1HG006470.2	40	2	34	74	91	121	24	0	107	72	142	6	38	71	72	70	70	106	105	49	7	134	63	103	110	105	7
BaRT2v18chr1HG006470.3	172	111	175	148	154	134	143	151	106	127	124	114	177	168	130	143	159	130	116	159	201	103	109	133	103	86	115
BaRT2v18chr1HG006480.1	0	7	6	7	0	0	4	10	21	8	6	3	17	0	0	4	6	4	9	20	7	4	18	3	10	0	3
BaRT2v18chr1HG006480.2	7	17	6	65	0	24	49	0	0	45	47	0	0	38	26	54	31	38	32	25	23	48	0	37	6	68	0
BaRT2v18chr1HG006480.3	0	22	0	8	13	5	30	0	12	17	25	24	26	0	36	0	18	17	11	0	7	19	0	0	21	0	0
BaRT2v18chr1HG006480.4	12	11	7	7	0	0	31	28	0	0	0	14	5	0	0	0	22	0	0	0	0	0	0	0	4	0	14
BaRT2v18chr1HG006480.5	80	69	84	0	83	107	0	85	83	50	64	79	66	77	48	60	25	48	53	92	12	6	92	58	62	26	101
BaRT2v18chr1HG006480.6	0	0	0	11	17	23	0	12	0	6	7	0	11	21	8	25	3	0	5	7	11	15	13	24	0	7	0
BaRT2v18chr1HG006480.9	2	0	30	11	12	0	0	0	9	0	7	8	21	26	7	0	4	16	38	32	79	21	14	5	12	0	0
BaRT2v18chr1HG006500.3	27	22	33	33	41	36	30	15	28	55	46	57	40	54	44	58	46	51	129	89	93	58	60	72	68	66	83
BaRT2v18chr1HG006520.1	625	675	657	559	592	718	653	668	554	659	660	646	598	586	558	601	586	577	610	610	627	363	450	457	449	246	454
BaRT2v18chr1HG006520.2	9	0	12	0	0	0	0	0	0	0	0	0	0	0	0	0	0	0	0	0	0	0	0	0	0	138	0
BaRT2v18chr1HG006530.11	28	3	24	11	6	16	10	9	6	7	20	6	30	17	14	21	6	9	27	7	22	0	13	6	6	0	6
BaRT2v18chr1HG006530.12	0	0	0	34	32	51	0	90	154	0	0	190	31	21	0	0	0	88	107	0	0	0	0	0	0	0	0
BaRT2v18chr1HG006530.13	28	19	0	34	69	49	28	34	45	22	59	28	38	21	46	14	36	46	39	42	55	68	18	105	85	65	49
BaRT2v18chr1HG006530.14	0	100	71	1	4	157	51	98	1	0	48	213	117	53	0	0	60	178	0	135	253	206	0	245	80	181	29
BaRT2v18chr1HG006530.16	313	200	484	240	582	441	290	379	400	446	572	276	540	579	359	493	295	193	637	674	587	332	415	272	519	133	411
BaRT2v18chr1HG006530.17	87	105	61	0	54	64	79	149	77	36	66	25	83	49	2	97	64	23	12	32	46	142	50	61	76	75	113
BaRT2v18chr1HG006530.18	0	0	0	0	0	0	9	26	0	23	0	0	0	0	0	0	0	25	0	34	27	0	173	0	16	0	0
BaRT2v18chr1HG006530.5	603	578	687	619	221	407	507	312	358	460	301	170	486	529	570	366	480	486	521	458	400	307	154	394	295	472	564
BaRT2v18chr1HG006540.1	303	368	327	403	472	383	364	378	332	313	483	369	483	424	576	398	363	508	497	448	503	413	482	580	483	498	539
BaRT2v18chr1HG006550.1	644	783	914	737	807	715	856	908	754	801	933	797	949	863	989	919	805	869	1033	912	1001	795	827	1119	946	856	1076
BaRT2v18chr1HG006590.1	186	136	167	204	285	196	240	261	204	155	193	177	172	247	256	236	182	298	203	221	225	191	192	274	248	220	267
BaRT2v18chr1HG006610.1	263	215	304	161	158	311	136	197	167	122	214	241	167	76	182	229	346	155	255	217	256	132	164	202	130	237	232
BaRT2v18chr1HG006610.2	255	348	326	435	449	355	510	488	425	511	447	384	575	605	423	402	305	488	614	507	657	504	335	487	340	353	408
BaRT2v18chr1HG006620.1	23	26	57	25	22	8	16	14	34	15	6	91	26	15	43	54	34	44	22	0	40	135	73	49	41	7	66
BaRT2v18chr1HG006620.2	33	33	20	26	10	22	56	36	35	27	74	19	63	54	32	52	38	37	59	70	75	56	60	86	31	69	18
BaRT2v18chr1HG006620.3	130	203	195	172	215	206	172	196	165	197	198	121	222	197	186	197	197	197	203	194	200	211	189	314	350	298	314
BaRT2v18chr1HG006630.1	18	24	29	47	52	35	18	24	18	37	6	6	55	53	0	30	12	29	18	18	12	76	59	86	46	30	71
BaRT2v18chr1HG006630.2	13	6	0	0	1	5	18	14	10	0	23	27	0	6	38	12	23	18	27	11	38	0	0	0	36	43	25
BaRT2v18chr1HG006640.1	592	719	770	853	983	1009	795	844	984	811	828	1008	891	806	636	812	764	744	933	800	888	874	1022	948	645	858	731
BaRT2v18chr1HG006640.2	10	8	0	3	0	3	5	3	8	10	5	13	13	5	10	10	8	8	0	8	3	3	5	16	5	0	0
BaRT2v18chr1HG006650.1	8	8	12	4	16	24	8	8	16	8	4	0	8	12	7	4	8	12	16	8	12	0	8	8	19	4	16
BaRT2v18chr1HG006650.2	31	49	49	34	37	28	42	44	30	28	44	30	59	64	59	34	38	47	13	36	50	27	29	37	20	46	24
BaRT2v18chr1HG006670.10	34	30	30	72	48	13	43	13	25	19	38	38	20	64	23	48	59	12	121	104	146	77	15	17	38	90	47
BaRT2v18chr1HG006670.11	186	178	181	233	349	297	180	249	209	303	291	348	368	316	270	269	274	333	1130	679	790	314	353	497	356	324	477
BaRT2v18chr1HG006670.2	335	371	421	244	307	373	279	313	265	360	357	328	437	360	409	380	235	339	1206	1081	1213	323	286	348	322	253	308
BaRT2v18chr1HG006670.4	2	14	10	5	2	7	2	0	16	8	9	7	2	19	2	9	2	7	63	34	51	9	7	19	8	9	9
BaRT2v18chr1HG006670.9	11	10	7	20	0	9	5	2	0	9	13	10	0	9	3	8	11	0	91	37	87	0	15	7	0	0	10
BaRT2v18chr1HG006680.1	10	16	7	56	38	27	0	18	16	19	31	15	71	81	85	25	17	56	49	70	72	57	67	70	62	81	98
BaRT2v18chr1HG006680.2	0	0	1	0	0	0	13	0	0	0	0	0	7	0	0	44	27	0	75	0	30	0	0	0	0	0	0
BaRT2v18chr1HG006690.1	15	28	43	71	105	52	39	60	50	58	66	74	183	170	217	163	86	141	226	192	276	139	131	151	114	126	195
BaRT2v18chr1HG006710.2	59	48	58	25	49	62	37	61	65	65	47	43	20	25	35	40	27	33	54	86	54	24	19	31	67	28	33
BaRT2v18chr1HG006710.3	37	28	0	16	0	0	0	1	1	16	0	0	38	25	0	0	29	56	102	17	46	0	0	22	0	0	18
BaRT2v18chr1HG006710.4	99	72	116	46	47	122	77	55	29	79	86	70	75	83	81	48	67	56	179	106	138	66	6	20	70	52	83
BaRT2v18chr1HG006710.5	0	30	10	6	45	30	0	65	13	0	0	73	32	31	0	63	26	68	0	7	70	38	99	77	13	35	32
BaRT2v18chr1HG006710.6	0	7	4	35	0	0	46	0	27	26	42	0	10	0	11	0	0	0	21	62	39	0	0	23	24	0	10
BaRT2v18chr1HG006730.1	3	2	5	14	19	18	16	12	10	13	8	7	40	38	30	29	12	25	46	44	64	147	130	296	80	80	125
BaRT2v18chr1HG006740.1	1895	1828	1441	963	1712	1235	949	1685	1407	1543	1308	1009	1206	1047	739	1695	1579	1087	1039	1263	849	722	462	641	677	554	744
BaRT2v18chr1HG006740.2	188	44	429	75	2	1292	131	278	178	127	8	6	430	285	0	2	221	917	183	43	162	4	0	0	0	0	3
BaRT2v18chr1HG006740.4	2671	2566	3750	2637	2335	2603	3086	2390	2449	2539	2727	2544	3520	3098	2450	2371	2434	2499	1536	2321	2535	1671	2062	2078	1978	1768	2260
BaRT2v18chr1HG006740.5	78	119	192	155	86	47	238	37	72	52	115	45	94	299	113	127	97	128	92	128	125	133	117	85	130	241	30
BaRT2v18chr1HG006740.6	558	320	802	860	711	588	1185	927	887	699	497	582	450	817	662	844	900	713	265	601	441	378	128	390	378	441	346
BaRT2v18chr1HG006740.7	123	211	143	115	41	35	0	0	46	0	44	187	230	287	0	34	64	35	123	97	249	42	85	21	35	0	0
BaRT2v18chr1HG006740.8	247	92	234	256	320	334	262	284	304	368	115	9	74	45	120	237	285	222	492	717	455	137	0	140	176	176	245
BaRT2v18chr1HG006740.9	0	11	82	0	0	10	0	9	18	17	0	6	11	11	0	0	0	8	0	12	13	5	0	11	0	0	0
BaRT2v18chr1HG006750.1	25	31	18	13	13	12	31	6	0	31	32	19	25	37	35	19	43	19	43	31	54	0	6	32	19	13	0
BaRT2v18chr1HG006750.2	21	11	44	38	39	39	44	54	42	15	19	22	34	6	12	22	16	26	0	10	0	36	28	21	26	17	44
BaRT2v18chr1HG006760.1	58	42	70	68	80	74	70	55	52	56	40	37	69	82	64	40	63	68	42	59	46	43	33	51	53	35	51
BaRT2v18chr1HG006770.1	0	0	12	8	0	0	7	3	0	46	0	43	0	6	0	0	50	48	7	0	0	31	0	0	41	43	1
BaRT2v18chr1HG006770.2	94	66	69	67	69	83	84	84	67	43	66	14	97	95	82	64	33	54	56	91	88	48	53	90	25	60	69
BaRT2v18chr1HG006780.4	0	0	0	0	7	5	0	14	5	15	23	0	0	19	10	18	20	0	43	7	18	55	29	56	31	30	21
BaRT2v18chr1HG006780.5	4	7	12	20	13	6	0	0	13	7	34	26	12	8	9	2	0	40	20	60	94	15	10	28	0	24	95
BaRT2v18chr1HG006780.6	3	9	0	2	5	21	23	31	2	37	0	13	27	11	18	16	21	7	10	0	24	26	35	47	56	40	0
BaRT2v18chr1HG006780.9	4	0	0	2	1	3	5	0	0	8	0	0	6	9	8	6	0	5	28	22	10	4	14	12	15	12	30
BaRT2v18chr1HG006790.1	1203	1227	1247	1120	1227	1198	1221	1372	1140	1283	1375	1322	1348	1216	1071	1318	1329	1321	986	1077	1149	924	1072	1111	996	1006	1089
BaRT2v18chr1HG006790.2	17	6	35	23	18	19	8	15	6	9	18	25	28	9	39	5	14	7	10	33	3	28	6	12	13	15	0
BaRT2v18chr1HG006820.1	63	46	58	34	44	39	25	22	38	32	48	39	45	49	85	58	66	50	45	83	60	46	43	45	23	45	41
BaRT2v18chr1HG006830.1	94	0	134	49	104	129	51	125	77	45	92	93	17	57	82	54	101	126	54	75	105	120	72	149	0	51	88
BaRT2v18chr1HG006830.2	0	18	38	48	0	20	58	0	92	71	133	39	16	0	37	15	53	53	56	77	75	33	10	41	71	6	55
BaRT2v18chr1HG006830.4	1813	1892	1866	2115	2508	2440	2141	2252	2214	1998	1926	1838	2331	2379	2037	2046	1688	2010	2821	2645	2584	1503	1281	1803	1548	1399	1627
BaRT2v18chr1HG006830.5	16	76	700	0	33	36	115	132	5	70	3	0	0	0	79	76	268	42	85	241	152	0	50	0	0	119	141
BaRT2v18chr1HG006830.7	0	43	0	0	0	0	48	0	0	140	42	14	28	0	14	0	35	52	34	23	124	11	0	0	0	41	126
BaRT2v18chr1HG006830.8	0	0	41	1	0	0	0	0	37	0	0	0	0	0	0	0	0	0	0	0	0	0	0	0	80	0	0
BaRT2v18chr1HG006830.9	254	198	4	123	48	47	75	148	85	172	77	53	120	119	0	118	16	105	220	33	65	20	0	38	75	0	22
BaRT2v18chr1HG006840.1	105	50	109	76	62	64	78	88	75	47	86	38	58	51	82	59	55	76	134	133	125	30	19	32	30	40	66
BaRT2v18chr1HG006870.15	43	45	52	41	26	44	32	35	44	28	52	48	55	56	38	29	41	51	41	92	67	55	47	56	46	43	46
BaRT2v18chr1HG006870.3	40	44	58	36	10	24	22	13	23	62	25	30	44	57	25	30	39	24	43	54	51	16	23	30	20	31	55
BaRT2v18chr1HG006870.6	46	36	80	39	67	43	51	57	55	29	34	33	56	49	45	38	39	55	61	61	61	50	40	41	41	43	53
BaRT2v18chr1HG006880.2	2	11	6	14	10	12	7	2	7	0	7	5	11	8	18	5	3	20	19	16	16	12	22	14	18	15	20
BaRT2v18chr1HG006940.1	3	0	3	14	0	24	3	0	24	6	18	6	5	12	25	4	16	17	38	57	6	26	16	28	24	5	8
BaRT2v18chr1HG006940.2	24	30	14	57	47	29	23	0	31	20	35	38	69	49	20	49	6	35	61	47	73	68	65	82	41	78	76
BaRT2v18chr1HG006940.4	83	73	27	79	105	97	65	129	95	90	94	120	99	113	37	150	124	74	217	189	112	169	194	251	159	150	252
BaRT2v18chr1HG006940.5	1067	1106	1336	1167	1439	1474	1212	1141	1205	1453	1489	1439	2136	1920	1277	1648	1329	1578	2065	2015	2315	1755	1565	2001	1679	1692	1839
BaRT2v18chr1HG006940.6	0	73	64	47	0	0	101	118	0	34	0	0	2	0	44	32	25	42	60	44	41	71	0	1	0	0	28
BaRT2v18chr1HG006970.1	5	0	0	38	85	56	37	32	13	36	35	0	181	181	133	97	98	151	100	146	118	93	93	52	34	30	42
BaRT2v18chr1HG006970.2	0	0	0	265	267	282	92	65	83	113	55	54	606	475	359	384	299	386	374	406	328	306	315	318	294	217	279
BaRT2v18chr1HG006970.3	0	0	0	0	7	23	0	0	8	0	0	0	47	0	49	0	0	13	0	7	0	20	0	46	0	36	26
BaRT2v18chr1HG006980.1	0	0	0	27	5	0	14	0	8	5	12	0	0	5	11	6	0	15	6	0	0	18	31	0	9	21	17
BaRT2v18chr1HG006980.2	5	8	7	53	10	18	5	12	18	4	47	49	80	45	30	49	28	30	97	64	114	47	0	57	19	0	44
BaRT2v18chr1HG006980.4	21	16	17	131	184	183	112	93	106	138	83	74	346	321	211	247	223	231	274	326	304	159	202	237	189	244	206
BaRT2v18chr1HG006980.6	7	11	0	0	0	0	0	0	0	0	0	0	8	8	23	0	19	16	0	0	0	16	0	16	0	21	11
BaRT2v18chr1HG007010.10	9	5	5	2	13	5	0	24	0	3	3	3	15	4	2	19	9	19	30	14	16	6	8	16	21	15	10
BaRT2v18chr1HG007010.2	46	49	51	51	48	74	45	25	35	45	52	5	125	28	53	34	79	46	5	63	32	18	47	152	7	16	9
BaRT2v18chr1HG007010.3	629	645	788	606	732	791	681	727	693	811	707	796	974	849	825	703	735	738	863	814	940	1083	1126	1221	1095	1212	1122
BaRT2v18chr1HG007010.5	26	18	20	11	0	31	20	9	0	27	8	12	17	17	3	21	40	4	22	0	0	20	20	20	0	12	22
BaRT2v18chr1HG007010.6	43	55	94	54	45	65	18	64	67	69	56	37	65	59	33	48	42	76	65	50	52	63	67	60	50	46	55
BaRT2v18chr1HG007010.7	6	0	7	19	19	8	0	0	0	1	0	14	0	16	0	40	0	22	0	16	17	7	0	0	27	6	7
BaRT2v18chr1HG007010.8	0	0	0	0	15	0	27	2	0	8	18	0	13	0	0	0	9	0	27	0	31	0	6	0	0	0	0
BaRT2v18chr1HG007040.1	867	1012	1124	879	911	938	890	1019	1051	1217	1131	1068	1165	895	842	870	1010	914	938	979	1018	1360	1271	1447	1085	1218	1026
BaRT2v18chr1HG007040.2	31	29	27	49	37	43	56	33	50	46	45	42	42	52	26	49	42	51	27	36	51	54	60	56	41	26	35
BaRT2v18chr1HG007050.1	46	43	33	31	39	30	49	45	47	34	43	29	30	18	19	32	29	17	25	27	15	12	22	20	13	33	29
BaRT2v18chr1HG007060.1	194	191	189	234	244	244	208	261	222	167	196	186	165	163	100	134	133	188	120	87	119	89	110	112	116	114	99
BaRT2v18chr1HG007080.1	60	30	40	64	77	43	55	74	55	35	61	35	47	57	66	51	47	82	118	56	67	66	30	43	118	45	62
BaRT2v18chr1HG007090.4	0	29	0	61	56	0	4	5	29	20	59	0	6	57	75	32	29	0	28	58	0	41	0	71	87	28	0
BaRT2v18chr1HG007090.5	95	114	143	96	77	130	140	119	108	73	120	106	103	110	91	97	97	124	307	144	220	117	17	91	214	100	93
BaRT2v18chr1HG007090.9	46	15	17	2	40	32	56	43	42	25	0	2	1	0	0	48	27	44	81	0	55	0	7	0	8	7	35
BaRT2v18chr1HG007100.1	215	117	85	0	27	52	87	94	30	83	111	98	17	28	28	46	165	45	20	51	24	0	18	21	36	28	9
BaRT2v18chr1HG007100.2	293	385	374	195	293	254	351	477	302	322	411	382	378	297	249	264	366	360	291	232	280	188	173	222	250	258	155
BaRT2v18chr1HG007100.3	623	609	778	885	813	805	954	770	800	777	751	771	803	846	696	873	686	812	550	634	619	708	720	730	465	538	629
BaRT2v18chr1HG007120.3	0	0	0	16	0	40	10	0	0	12	0	12	0	0	0	0	0	10	7	0	44	33	0	0	0	0	8
BaRT2v18chr1HG007120.5	13	0	0	20	20	0	15	0	4	9	0	19	9	12	9	9	0	4	32	34	13	0	27	0	0	62	10
BaRT2v18chr1HG007120.7	14	34	23	27	27	7	29	36	24	31	15	24	43	40	19	27	22	40	90	60	69	56	46	50	34	34	59
BaRT2v18chr1HG007120.8	55	41	47	42	60	33	55	34	39	41	71	28	51	37	49	45	64	59	95	67	94	54	19	76	92	13	90
BaRT2v18chr1HG007160.1	0	0	0	1	0	1	0	1	1	0	1	4	10	16	17	4	4	11	15	9	11	55	86	116	41	34	36
BaRT2v18chr1HG007210.1	0	0	6	4	4	10	4	2	3	3	6	4	23	0	11	7	25	0	3	9	11	6	11	0	4	8	3
BaRT2v18chr1HG007210.2	8	16	8	42	32	17	29	36	28	28	17	28	54	76	82	55	29	55	41	70	59	29	28	32	30	25	24
BaRT2v18chr1HG007220.3	2	7	7	14	14	11	8	18	15	9	24	8	17	13	17	8	14	16	19	17	20	14	26	36	20	11	25
BaRT2v18chr1HG007230.2	819	1051	979	935	923	993	1080	952	915	957	1053	895	954	854	772	866	816	869	847	831	964	658	574	785	592	617	732
BaRT2v18chr1HG007240.1	34	17	15	33	36	47	37	56	34	18	20	37	26	42	20	31	20	31	18	16	18	19	12	25	16	22	15
BaRT2v18chr1HG007250.1	706	771	787	742	706	723	761	870	738	740	869	830	728	639	607	688	639	685	922	832	886	493	526	612	486	523	641
BaRT2v18chr1HG007260.2	0	1	5	15	28	24	3	12	3	5	2	3	24	21	12	15	0	5	36	0	31	30	18	15	34	24	40
BaRT2v18chr1HG007280.1	130	144	134	273	312	233	306	294	232	152	216	153	246	243	240	235	225	333	206	174	213	184	133	211	221	208	205
BaRT2v18chr1HG007300.1	54	10	89	23	9	0	0	0	66	34	13	0	0	75	0	42	31	6	11	11	0	0	31	0	0	0	0
BaRT2v18chr1HG007300.11	398	316	416	538	348	285	337	335	429	298	378	493	246	132	223	415	347	352	287	177	297	251	211	140	196	142	143
BaRT2v18chr1HG007300.13	25	2	12	9	0	0	24	46	0	23	3	28	21	0	0	24	9	26	0	1	12	0	0	23	10	0	11
BaRT2v18chr1HG007300.16	0	0	0	0	0	0	0	0	21	0	0	0	0	29	11	0	26	62	19	0	0	47	7	0	29	35	0
BaRT2v18chr1HG007300.17	0	13	44	0	0	0	0	0	0	0	44	0	31	0	37	23	0	0	0	6	0	0	0	0	0	0	0
BaRT2v18chr1HG007300.18	32	26	16	34	90	63	54	35	34	0	23	4	30	51	0	31	5	30	37	14	104	24	28	31	25	0	35
BaRT2v18chr1HG007300.19	25	0	41	41	153	0	19	55	27	17	14	48	82	0	0	69	43	15	0	0	26	0	62	0	11	12	0
BaRT2v18chr1HG007300.2	47	66	101	77	98	18	33	46	71	145	76	40	84	65	96	54	81	80	0	0	14	55	0	30	18	0	100
BaRT2v18chr1HG007300.20	56	51	16	24	57	74	62	92	92	56	124	37	54	12	144	50	38	96	9	7	23	38	38	11	25	32	21
BaRT2v18chr1HG007300.21	2046	2009	2293	1497	1438	1850	1980	1926	1322	1915	1808	1613	1442	1712	1210	1449	1321	1551	1309	1375	1138	617	559	857	978	768	892
BaRT2v18chr1HG007300.23	377	163	310	179	285	273	304	201	200	249	246	273	260	82	43	257	158	115	158	182	156	72	113	143	75	94	118
BaRT2v18chr1HG007300.24	18	11	9	0	0	8	0	0	0	0	10	10	16	0	0	10	11	8	0	15	10	0	6	0	20	0	0
BaRT2v18chr1HG007300.27	103	73	89	148	118	66	144	148	146	88	97	12	103	132	0	60	58	84	100	96	213	60	102	199	126	99	63
BaRT2v18chr1HG007300.28	59	291	146	546	861	695	349	239	352	155	292	282	474	580	540	258	300	443	58	180	197	431	523	415	230	373	362
BaRT2v18chr1HG007300.30	53	0	0	82	0	0	0	0	0	0	0	0	42	0	0	0	0	14	0	7	57	72	0	0	29	0	3
BaRT2v18chr1HG007300.31	0	103	83	1	94	105	52	48	93	3	53	26	53	79	44	78	13	66	78	20	4	0	62	87	42	92	93
BaRT2v18chr1HG007300.33	27	0	0	0	0	0	14	0	0	0	0	12	0	0	15	0	27	35	37	0	0	0	0	0	0	0	0
BaRT2v18chr1HG007300.34	99	0	0	57	38	0	0	23	22	49	4	32	0	18	17	2	28	28	0	88	0	19	0	0	0	20	0
BaRT2v18chr1HG007300.36	14	26	25	39	10	9	25	20	8	29	22	41	12	4	20	15	0	13	11	54	9	9	9	33	9	15	12
BaRT2v18chr1HG007300.37	25	41	15	44	73	36	48	41	41	38	36	42	24	9	23	39	31	42	19	39	34	25	9	33	21	30	9
BaRT2v18chr1HG007300.38	0	32	21	40	9	20	0	39	0	69	15	20	11	0	43	25	0	0	0	43	23	22	30	0	16	15	15
BaRT2v18chr1HG007300.4	4	0	0	17	17	0	0	10	43	9	24	0	11	31	0	11	11	0	17	0	9	0	5	16	15	39	0
BaRT2v18chr1HG007300.5	9	54	74	24	0	36	9	0	0	0	0	21	0	0	8	0	0	19	0	0	0	0	0	2	0	0	0
BaRT2v18chr1HG007300.8	0	50	77	39	82	58	58	36	9	39	46	33	63	71	18	22	38	40	26	83	28	20	63	33	21	12	38
BaRT2v18chr1HG007300.9	0	16	0	11	0	60	0	0	23	15	0	9	0	0	16	0	13	0	0	17	12	0	0	0	0	0	0
BaRT2v18chr1HG007310.1	0	0	0	0	0	0	0	0	0	0	0	0	56	7	1	9	0	0	3	0	0	156	233	149	163	210	181
BaRT2v18chr1HG007330.1	0	0	0	0	2	0	0	1	0	0	0	0	141	57	20	34	6	4	9	0	0	2783	2724	3475	1830	2158	2331
BaRT2v18chr1HG007330.2	0	0	0	0	0	0	0	0	0	0	0	0	16	9	4	4	0	0	0	0	0	113	92	90	97	95	83
BaRT2v18chr1HG007330.3	0	0	0	0	0	0	0	0	0	0	0	0	9	8	0	0	0	0	0	0	0	161	167	179	158	147	170
BaRT2v18chr1HG007350.1	0	0	24	0	23	18	0	14	0	0	4	0	33	0	0	0	0	0	31	0	20	0	0	31	0	0	39
BaRT2v18chr1HG007350.2	28	36	43	30	27	18	0	40	52	79	26	70	0	37	11	16	169	0	0	0	0	0	104	0	41	0	0
BaRT2v18chr1HG007350.3	20	30	0	57	107	64	99	48	35	62	14	37	86	38	41	60	29	74	49	42	49	46	24	93	32	72	35
BaRT2v18chr1HG007350.4	366	289	420	375	276	359	347	259	367	235	331	332	331	363	261	347	214	368	285	343	340	229	144	191	250	274	224
BaRT2v18chr1HG007350.5	0	16	43	0	0	37	26	0	0	0	0	0	29	34	0	12	13	0	9	14	11	0	0	0	0	0	8
BaRT2v18chr1HG007390.1	0	0	0	20	59	50	0	20	30	0	0	18	30	45	20	37	38	38	68	24	39	0	0	14	10	16	9
BaRT2v18chr1HG007390.2	12	5	25	12	0	0	37	5	12	33	20	0	0	0	10	0	0	10	0	8	0	6	5	0	0	0	11
BaRT2v18chr1HG007420.1	34	0	49	0	0	0	11	9	16	15	10	14	44	0	0	0	14	0	14	27	0	0	0	8	29	0	0
BaRT2v18chr1HG007420.10	0	25	6	20	5	26	0	5	17	6	7	13	12	0	24	11	5	5	5	26	0	14	19	0	5	0	6
BaRT2v18chr1HG007420.12	11	29	2	72	111	19	75	75	72	46	35	108	79	14	30	31	0	52	174	114	76	77	119	101	3	146	6
BaRT2v18chr1HG007420.14	0	41	7	28	28	17	9	33	0	0	35	16	64	0	22	12	6	24	39	32	52	48	30	0	7	15	0
BaRT2v18chr1HG007420.15	68	76	126	100	107	72	104	77	67	75	3	56	4	166	51	158	110	84	85	91	90	54	79	204	199	137	264
BaRT2v18chr1HG007420.16	56	16	23	18	11	64	8	17	25	11	36	34	64	21	23	25	35	57	25	12	50	10	30	27	37	18	27
BaRT2v18chr1HG007420.17	23	12	16	7	8	5	17	14	13	12	23	20	10	13	11	10	28	7	16	29	17	7	12	10	22	8	5
BaRT2v18chr1HG007420.2	0	10	0	27	0	17	0	0	0	0	0	0	74	0	0	0	0	13	7	0	49	13	0	0	9	7	13
BaRT2v18chr1HG007420.3	14	0	0	0	0	0	0	0	0	13	0	0	0	18	0	25	16	32	0	8	0	0	54	0	0	0	0
BaRT2v18chr1HG007420.4	29	0	20	11	35	9	30	12	11	12	20	21	24	13	13	14	11	22	41	19	53	6	33	40	6	15	0
BaRT2v18chr1HG007420.5	0	34	23	0	16	17	21	23	31	22	7	4	0	0	24	0	0	0	0	0	0	19	0	0	0	0	20
BaRT2v18chr1HG007420.7	6	17	22	0	0	57	0	26	23	17	43	0	46	104	43	0	53	14	78	51	35	70	0	19	37	0	39
BaRT2v18chr1HG007420.8	6	12	10	0	0	0	0	0	0	26	14	0	0	12	0	0	0	7	0	0	50	37	0	0	0	0	0
BaRT2v18chr1HG007430.2	532	765	726	550	765	656	699	500	505	665	625	836	736	759	656	646	536	693	1006	761	780	783	566	696	583	628	590
BaRT2v18chr1HG007430.3	12	20	26	20	17	7	16	12	12	13	8	14	3	2	6	11	8	21	26	12	15	2	6	20	15	17	17
BaRT2v18chr1HG007430.4	430	512	488	205	108	203	296	519	351	341	486	278	159	151	177	197	291	109	686	539	656	112	130	216	208	144	221
BaRT2v18chr1HG007460.1	32	26	18	126	72	92	115	84	51	30	68	64	83	75	27	110	62	44	59	69	31	153	76	97	48	35	85
BaRT2v18chr1HG007460.2	1787	1629	1544	1128	1274	1104	1267	1771	1027	1035	1198	880	1375	1037	1198	991	1090	1242	1347	1219	1467	808	542	933	1015	842	817
BaRT2v18chr1HG007460.3	159	457	381	1200	1593	1008	710	596	540	548	399	679	1070	1117	623	828	612	702	280	519	417	1210	1096	1360	645	819	1122
BaRT2v18chr1HG007470.1	81	89	86	54	79	50	75	67	74	103	78	34	71	63	84	16	66	65	44	78	73	37	45	68	51	39	83
BaRT2v18chr1HG007470.3	491	423	428	386	428	488	449	423	413	377	441	474	517	513	399	476	485	484	467	478	447	461	484	585	461	467	504
BaRT2v18chr1HG007470.4	0	2	3	0	16	8	2	20	6	3	14	14	15	3	0	22	18	7	9	5	12	22	17	5	12	2	14
BaRT2v18chr1HG007490.1	33	37	40	34	42	29	38	42	24	37	41	42	47	56	42	39	47	34	75	60	57	39	47	57	44	63	50
BaRT2v18chr1HG007500.1	11	20	23	30	33	23	26	25	24	14	11	12	26	20	18	18	12	16	16	18	39	26	14	36	36	30	21
BaRT2v18chr1HG007520.1	542	666	557	728	998	643	632	687	549	559	709	571	1128	1072	1132	878	737	944	788	697	775	819	1001	1163	1089	987	1146
BaRT2v18chr1HG007530.1	1852	2771	2212	1699	2170	1856	1986	2557	2016	2191	2264	1991	3024	3009	2799	3085	2432	2424	2460	2580	2539	2445	2486	3287	2504	2452	2952
BaRT2v18chr1HG007550.1	0	0	0	0	0	0	0	0	0	3	0	0	0	0	0	0	0	0	0	0	0	135	176	185	138	107	169
BaRT2v18chr1HG007560.1	0	0	0	1	0	0	0	0	1	0	0	0	0	0	0	0	0	1	0	0	0	310	347	412	332	242	386
BaRT2v18chr1HG007570.1	147	118	166	91	137	126	113	83	158	73	102	85	97	50	65	33	87	105	40	28	17	12	14	27	9	6	39
BaRT2v18chr1HG007570.2	0	0	31	90	0	56	0	15	121	0	0	14	0	39	62	0	0	16	12	32	0	0	0	0	26	0	36
BaRT2v18chr1HG007570.3	1849	1884	1859	735	949	800	1151	1299	1032	1059	1409	1295	521	468	387	599	602	639	825	710	740	218	229	289	308	375	249
BaRT2v18chr1HG007580.1	498	444	556	436	510	484	468	588	462	537	508	535	502	541	400	596	570	554	441	459	428	401	363	524	416	399	468
BaRT2v18chr1HG007580.2	45	61	50	29	32	43	73	29	62	36	66	41	36	24	24	28	38	48	31	33	35	41	37	16	33	24	6
BaRT2v18chr1HG007580.3	75	47	90	64	42	49	55	58	78	59	50	47	83	28	60	63	50	48	70	68	68	37	33	38	53	37	44
BaRT2v18chr1HG007580.4	0	53	4	31	10	22	14	0	0	0	0	0	2	0	9	0	0	12	0	15	0	0	0	0	0	0	0
BaRT2v18chr1HG007600.1	27	40	31	29	21	34	22	22	11	13	19	21	20	12	15	7	7	3	0	24	15	6	7	10	12	0	0
BaRT2v18chr1HG007610.2	0	6	18	5	1	1	10	17	0	15	1	5	9	4	8	13	2	0	16	14	36	0	0	8	0	1	0
BaRT2v18chr1HG007620.1	101	114	91	70	61	104	57	69	77	88	92	28	43	38	60	56	55	75	81	55	61	1	20	51	43	38	6
BaRT2v18chr1HG007620.2	62	0	36	13	0	0	109	128	58	42	49	32	77	117	0	71	87	21	29	56	117	119	42	0	70	71	56
BaRT2v18chr1HG007620.4	11	18	34	10	12	3	17	7	17	8	14	3	8	8	15	6	17	10	6	11	13	6	3	4	14	4	7
BaRT2v18chr1HG007620.5	221	215	264	248	281	235	270	272	285	195	219	277	248	251	134	245	175	232	236	243	227	222	235	256	182	201	226
BaRT2v18chr1HG007620.6	200	223	233	192	259	203	151	148	165	213	210	175	164	156	151	203	163	170	168	169	122	60	85	193	104	99	121
BaRT2v18chr1HG007630.1	9	5	2	0	2	1	5	14	4	12	6	3	6	4	1	2	6	5	7	9	12	11	3	8	21	9	22
BaRT2v18chr1HG007670.1	6	8	6	0	4	3	19	12	8	16	8	0	19	26	32	15	11	3	18	30	14	6	14	7	9	8	3
BaRT2v18chr1HG007670.10	0	10	4	11	0	12	12	10	0	0	7	0	8	0	5	0	0	9	5	12	3	0	44	33	0	11	0
BaRT2v18chr1HG007670.14	16	16	29	42	24	44	4	17	23	24	25	18	73	7	18	59	58	52	34	23	55	70	23	28	60	37	75
BaRT2v18chr1HG007670.16	22	0	22	17	20	0	3	5	21	46	18	16	35	34	25	40	27	9	32	31	55	27	0	0	9	58	35
BaRT2v18chr1HG007670.3	32	29	0	17	20	38	50	39	0	12	33	42	12	39	11	10	0	10	0	0	0	9	52	50	5	0	26
BaRT2v18chr1HG007670.6	0	0	0	0	8	5	0	25	6	0	0	0	8	0	0	10	12	36	30	15	0	0	0	31	0	0	0
BaRT2v18chr1HG007670.7	6	0	0	29	19	24	18	14	0	0	10	0	14	0	7	19	17	0	0	12	0	0	17	35	16	0	0
BaRT2v18chr1HG007680.1	5	11	5	22	23	18	13	20	12	13	21	17	22	12	26	28	16	19	22	17	33	17	12	29	16	7	23
BaRT2v18chr1HG007690.1	29	35	38	42	29	42	43	51	41	62	36	48	36	41	51	58	43	40	50	46	61	56	29	57	39	55	65
BaRT2v18chr1HG007780.1	15	7	19	29	47	22	51	20	11	28	15	11	34	37	11	36	26	51	20	39	27	23	31	73	23	55	57
BaRT2v18chr1HG007780.3	68	73	95	85	86	81	38	76	80	88	104	93	72	43	76	73	46	27	62	72	79	74	61	67	71	51	30
BaRT2v18chr1HG007790.2	1990	2206	2421	1598	1736	1972	2081	2163	1923	1954	2000	1849	1888	1706	1524	1796	1814	1844	1597	1710	1878	1105	1030	1354	1254	1130	1394
BaRT2v18chr1HG007790.3	67	0	30	37	10	0	21	20	10	28	0	11	0	47	14	27	32	21	9	0	0	28	31	11	20	0	11
BaRT2v18chr1HG007800.1	0	50	30	0	13	38	13	0	30	0	35	20	33	28	33	0	23	23	43	41	0	8	57	18	14	0	0
BaRT2v18chr1HG007800.2	56	44	19	32	34	35	38	44	14	52	13	28	12	33	37	35	22	21	19	0	61	67	43	69	72	98	95
BaRT2v18chr1HG007810.1	400	412	453	358	396	413	370	438	364	448	445	405	457	403	452	417	355	422	590	564	571	321	265	450	350	245	383
BaRT2v18chr1HG007810.2	81	141	139	102	173	94	134	144	170	124	132	133	99	139	102	103	130	133	118	94	118	118	171	173	81	128	100
BaRT2v18chr1HG007820.1	75	64	68	75	149	70	68	95	87	100	124	131	149	126	103	181	153	132	93	117	172	266	230	242	201	243	235
BaRT2v18chr1HG007820.2	94	41	39	72	56	54	94	82	145	152	79	78	76	74	59	173	124	71	128	76	67	130	71	56	169	81	152
BaRT2v18chr1HG007820.5	2	446	618	1077	972	913	1044	592	1140	1410	1188	1718	1939	1552	1252	1882	1214	1201	1190	1150	1275	3156	2903	3446	2714	2685	3196
BaRT2v18chr1HG007820.7	3550	3252	3372	2137	2209	2920	2532	3256	2654	2786	3229	2003	3898	3154	2640	2952	3178	3270	4503	4645	5014	1950	2230	2601	3518	3530	3993
BaRT2v18chr1HG007820.8	24	82	120	126	129	56	33	63	56	76	89	120	133	177	100	133	97	82	77	98	77	181	97	39	101	283	143
BaRT2v18chr1HG007820.9	98	46	34	62	52	80	103	22	75	119	76	83	97	149	56	114	76	60	112	136	114	141	90	27	96	138	123
BaRT2v18chr1HG007830.1	434	484	595	849	927	865	703	602	729	613	756	845	574	704	605	731	611	618	368	480	417	820	713	819	583	742	583
BaRT2v18chr1HG007830.2	56	223	56	43	30	36	52	113	55	95	75	102	59	34	11	25	81	44	40	68	19	30	18	13	39	50	33
BaRT2v18chr1HG007830.3	113	120	136	127	143	136	112	159	108	147	133	141	133	185	83	136	156	126	144	126	150	101	109	117	85	96	127
BaRT2v18chr1HG007830.5	2236	2272	2466	1805	1644	1821	2360	2477	2165	2078	2169	2044	1935	1799	1699	1877	1869	2026	1702	1814	1993	1078	1134	1591	1412	1180	1615
BaRT2v18chr1HG007840.1	154	150	149	110	181	128	171	159	146	137	122	142	136	134	126	141	110	158	158	166	159	98	75	110	107	103	105
BaRT2v18chr1HG007850.1	37	41	23	38	43	41	30	29	21	22	37	24	24	43	41	26	39	54	19	20	33	51	26	30	34	31	31
BaRT2v18chr1HG007860.1	99	99	115	102	87	100	102	120	86	85	91	80	74	94	69	91	60	101	102	106	97	78	65	94	90	70	79
BaRT2v18chr1HG007870.1	23	39	43	41	36	23	31	27	15	32	30	25	21	29	23	39	27	24	17	52	34	9	20	21	22	10	19
BaRT2v18chr1HG007890.1	283	263	413	242	211	281	310	284	239	256	233	216	227	248	187	231	239	250	221	282	263	115	82	118	135	95	144
BaRT2v18chr1HG007890.2	29	45	21	44	56	92	33	41	42	30	55	34	21	31	37	72	43	39	27	19	39	22	23	47	23	33	50
BaRT2v18chr1HG007890.3	71	112	87	117	76	96	86	120	100	118	101	89	125	112	62	152	151	144	67	75	65	71	78	67	51	92	78
BaRT2v18chr1HG007890.4	517	540	607	601	847	627	551	592	552	585	544	615	630	585	399	546	463	556	517	543	590	382	448	547	443	363	409
BaRT2v18chr1HG007900.1	35	47	25	31	14	41	50	59	61	51	23	21	99	32	30	103	32	24	72	75	33	44	26	72	33	37	56
BaRT2v18chr1HG007900.12	256	247	364	375	402	450	420	346	335	329	272	358	526	532	495	422	535	458	325	326	515	669	554	680	418	500	551
BaRT2v18chr1HG007900.13	75	42	55	19	23	12	109	28	48	68	70	1	27	69	33	54	21	46	47	85	50	72	12	14	13	0	34
BaRT2v18chr1HG007900.14	0	26	16	0	0	0	0	45	0	20	17	0	5	24	20	0	0	12	37	6	12	1	21	0	0	25	54
BaRT2v18chr1HG007900.2	0	9	12	0	7	4	7	9	0	13	0	8	4	30	15	28	16	9	0	20	8	12	15	12	5	14	9
BaRT2v18chr1HG007900.3	34	11	25	14	15	10	5	26	18	15	47	0	24	23	11	24	14	15	0	36	25	21	21	24	4	16	0
BaRT2v18chr1HG007900.4	0	0	0	18	0	1	0	0	15	11	0	59	41	0	26	0	19	0	0	0	14	0	35	0	20	51	7
BaRT2v18chr1HG007900.5	0	1	0	43	32	52	9	0	45	0	42	17	10	13	0	0	56	25	0	8	22	20	14	55	26	0	0
BaRT2v18chr1HG007900.7	35	2	0	24	7	0	1	47	47	5	12	2	0	15	0	0	0	60	0	16	0	0	37	54	72	0	28
BaRT2v18chr1HG007910.1	100	127	229	83	317	201	194	140	127	411	305	503	242	243	322	326	141	319	31	258	262	429	474	700	447	355	258
BaRT2v18chr1HG007910.10	25	68	99	96	113	50	65	105	58	35	40	36	111	0	37	67	102	29	29	81	73	48	33	52	0	40	28
BaRT2v18chr1HG007910.2	0	11	14	15	0	0	0	15	6	0	5	0	0	0	29	0	6	0	10	0	30	10	0	5	0	10	0
BaRT2v18chr1HG007910.3	402	350	243	392	132	283	307	397	409	233	352	39	364	488	128	237	339	80	481	125	454	177	134	0	1	162	355
BaRT2v18chr1HG007910.4	44	0	114	31	105	58	73	64	0	45	0	139	57	45	0	0	56	156	20	64	52	68	0	46	66	0	47
BaRT2v18chr1HG007910.5	64	77	44	129	79	269	40	52	46	98	85	66	129	0	93	118	35	202	48	109	100	77	0	70	69	93	96
BaRT2v18chr1HG007910.6	35	37	120	63	0	49	47	0	53	63	54	0	61	53	35	89	57	78	105	56	0	25	112	0	97	0	40
BaRT2v18chr1HG007910.7	28	0	22	0	0	26	0	54	0	0	40	0	0	72	0	30	0	0	0	76	0	0	0	27	109	0	0
BaRT2v18chr1HG007910.8	50	64	115	13	90	0	81	37	63	19	29	47	27	23	38	33	97	11	22	111	0	43	52	123	43	52	33
BaRT2v18chr1HG007910.9	45	85	59	0	47	41	60	29	42	53	0	32	0	0	20	79	32	0	88	14	3	0	10	0	0	0	40
BaRT2v18chr1HG007920.1	10	2	3	17	21	8	13	7	13	7	9	8	12	21	15	13	13	17	11	9	14	22	15	16	11	36	19
BaRT2v18chr1HG007940.1	297	455	366	265	304	294	200	273	269	204	206	253	166	150	126	127	132	129	115	86	123	82	81	109	52	65	52
BaRT2v18chr1HG007970.1	18	16	14	14	16	10	19	22	15	20	19	18	7	8	8	23	12	20	18	6	12	10	23	12	19	19	13
BaRT2v18chr1HG007970.2	238	324	381	348	358	377	241	342	297	265	292	315	384	350	300	301	258	318	328	267	342	292	326	369	245	269	334
BaRT2v18chr1HG007970.3	26	23	24	23	16	23	9	20	20	30	9	16	8	30	12	10	5	16	26	18	10	22	14	44	14	32	23
BaRT2v18chr1HG007980.1	60	3	2	61	90	25	19	71	45	32	23	35	79	14	71	51	0	0	26	0	24	45	63	25	93	107	40
BaRT2v18chr1HG007980.2	13	14	2	15	13	0	49	0	49	0	0	11	29	0	0	0	7	0	43	0	0	0	0	0	18	28	16
BaRT2v18chr1HG007980.3	0	0	48	8	0	5	0	32	5	0	15	9	0	0	0	0	32	10	0	10	40	0	0	59	19	0	76
BaRT2v18chr1HG007980.5	46	50	64	105	88	121	103	44	112	62	58	79	61	157	62	151	67	123	104	112	132	150	171	151	73	81	39
BaRT2v18chr1HG007980.6	0	62	66	0	9	34	0	18	0	0	70	45	62	58	0	0	37	53	109	97	86	0	0	65	0	0	51
BaRT2v18chr1HG007980.7	56	4	10	0	52	0	31	39	0	42	0	1	10	18	0	0	23	6	0	11	0	0	0	0	0	0	0
BaRT2v18chr1HG007980.9	8	58	51	25	8	27	38	8	18	30	21	31	25	28	41	19	18	31	56	25	41	31	39	40	30	3	16
BaRT2v18chr1HG007990.1	103	45	17	152	84	211	60	90	117	72	169	198	162	142	163	136	70	174	143	18	58	154	110	320	124	99	115
BaRT2v18chr1HG007990.10	118	93	114	0	0	40	0	0	0	11	0	0	72	0	74	0	4	6	33	63	0	0	0	0	0	0	0
BaRT2v18chr1HG007990.11	612	738	940	658	788	707	817	895	879	961	788	822	774	838	578	831	840	773	1276	1231	1364	688	591	664	848	823	842
BaRT2v18chr1HG007990.3	0	21	10	14	53	0	91	9	0	14	0	0	0	0	31	0	0	0	0	37	0	89	0	0	0	0	34
BaRT2v18chr1HG007990.6	71	53	18	51	24	86	34	57	48	41	91	64	35	152	16	34	60	41	63	28	59	13	62	95	0	49	23
BaRT2v18chr1HG007990.9	17	47	0	9	11	28	5	26	6	31	6	11	41	49	9	25	24	22	12	27	11	12	17	48	21	21	5
BaRT2v18chr1HG008020.2	1	3	1	17	16	12	10	12	16	13	11	6	6	17	1	16	16	9	15	15	25	0	7	8	5	8	1
BaRT2v18chr1HG008020.3	2	0	6	12	9	12	4	12	10	7	9	15	2	7	6	14	19	8	8	12	12	8	4	5	0	9	9
BaRT2v18chr1HG008030.1	36	92	0	27	75	108	45	58	64	41	45	75	77	41	35	25	80	75	42	81	64	34	17	80	0	15	42
BaRT2v18chr1HG008030.2	82	43	56	50	44	43	44	55	52	37	31	40	48	50	37	30	39	53	26	59	51	30	40	32	5	26	44
BaRT2v18chr1HG008030.3	33	39	57	12	6	23	24	28	7	53	45	5	16	26	30	58	0	16	74	36	56	11	15	0	23	17	0
BaRT2v18chr1HG008030.4	30	0	82	61	47	11	36	13	23	51	44	23	31	67	24	49	5	19	47	10	31	27	24	19	54	44	41
BaRT2v18chr1HG008040.1	185	188	217	192	201	210	189	175	148	217	192	179	208	212	147	227	169	178	215	224	284	132	132	203	171	178	169
BaRT2v18chr1HG008040.2	14	24	50	41	27	31	45	32	49	27	24	37	33	23	5	36	34	45	31	27	64	40	18	36	31	5	35
BaRT2v18chr1HG008050.1	16	13	29	21	27	27	21	23	23	34	32	22	29	35	36	21	31	20	23	35	28	24	22	27	51	45	30
BaRT2v18chr1HG008060.3	2	15	11	15	7	50	13	18	11	9	10	10	0	22	6	18	14	0	49	22	23	43	22	50	22	23	24
BaRT2v18chr1HG008060.4	7	6	18	8	9	0	9	0	8	0	0	3	2	13	0	0	3	7	7	8	0	3	6	0	28	16	0
BaRT2v18chr1HG008060.6	439	466	403	369	435	408	420	494	384	506	538	502	566	371	437	416	450	481	726	619	694	442	424	508	472	375	536
BaRT2v18chr1HG008060.7	5	22	14	27	29	10	0	10	13	0	2	0	8	28	1	53	6	49	39	32	36	13	28	55	25	0	30
BaRT2v18chr1HG008070.1	51	0	19	69	54	58	94	62	48	72	94	94	90	80	97	63	106	110	52	116	95	75	83	138	77	54	49
BaRT2v18chr1HG008070.10	0	11	0	47	0	13	26	34	38	0	15	0	0	68	0	39	30	18	16	20	0	0	27	10	9	0	0
BaRT2v18chr1HG008070.11	111	93	151	36	136	63	0	119	84	133	8	45	107	15	87	77	40	133	156	45	132	71	58	90	40	84	106
BaRT2v18chr1HG008070.12	0	8	19	0	12	0	23	9	27	8	12	0	0	11	31	10	0	20	28	9	18	0	0	0	0	9	0
BaRT2v18chr1HG008070.14	0	0	0	0	7	10	0	45	0	0	42	39	0	0	0	9	0	0	34	0	0	0	0	0	16	0	0
BaRT2v18chr1HG008070.2	140	106	195	196	194	197	65	174	175	95	107	172	4	92	0	56	143	166	214	29	111	208	98	69	88	130	133
BaRT2v18chr1HG008070.3	21	60	10	0	0	2	62	0	0	0	23	0	50	135	23	0	1	0	0	49	0	0	0	0	0	0	0
BaRT2v18chr1HG008070.5	0	36	0	38	30	0	21	11	13	25	0	0	0	0	19	0	5	12	0	33	5	0	0	34	0	56	32
BaRT2v18chr1HG008070.6	186	170	174	158	146	212	240	167	124	241	219	164	290	133	203	289	155	113	214	283	284	257	254	332	280	255	266
BaRT2v18chr1HG008070.7	17	27	59	30	31	16	27	50	21	57	59	8	36	94	43	16	13	40	11	59	49	19	16	19	24	25	14
BaRT2v18chr1HG008070.8	37	0	51	47	28	0	0	0	42	29	18	0	5	60	53	30	0	71	50	2	51	16	16	53	20	24	38
BaRT2v18chr1HG008070.9	0	0	27	12	0	31	63	0	0	0	5	0	0	0	0	0	0	0	0	60	0	0	0	0	0	0	0
BaRT2v18chr1HG008100.1	6	8	12	3	0	0	4	0	2	0	21	33	13	10	0	19	26	1	25	4	24	7	9	27	3	0	12
BaRT2v18chr1HG008100.2	226	263	217	118	144	100	152	171	158	303	455	375	257	235	262	308	243	274	1155	833	1005	621	558	844	515	449	594
BaRT2v18chr1HG008100.3	16	17	16	9	12	16	6	10	4	32	13	27	7	13	0	9	12	5	39	41	43	20	5	29	14	10	13
BaRT2v18chr1HG008110.1	12	20	54	82	10	70	53	75	83	29	52	12	35	33	11	48	12	0	0	0	70	0	33	0	12	0	17
BaRT2v18chr1HG008110.2	103	161	101	228	237	194	250	237	223	189	207	236	213	291	200	350	148	209	171	114	105	91	94	87	160	0	142
BaRT2v18chr1HG008110.3	1697	1603	1859	1312	1396	1351	1812	2087	1758	1664	1590	1503	1156	1075	1266	1257	1543	1422	1255	1267	1213	571	526	717	705	830	741
BaRT2v18chr1HG008190.1	19	10	4	10	11	8	0	46	18	11	0	19	21	20	23	8	25	9	12	23	18	15	4	11	0	0	21
BaRT2v18chr1HG008190.10	138	136	297	271	179	202	232	79	93	240	238	163	345	410	279	204	123	279	223	180	156	329	324	430	395	151	447
BaRT2v18chr1HG008190.11	4	6	0	33	30	6	8	0	0	0	6	0	13	5	11	6	16	6	0	7	12	12	10	18	0	0	6
BaRT2v18chr1HG008190.12	8	11	0	23	42	40	0	7	8	44	11	9	21	66	19	15	8	8	25	21	16	27	21	15	9	33	13
BaRT2v18chr1HG008190.13	0	0	0	32	0	0	17	0	48	19	7	22	0	0	0	21	0	0	0	10	0	28	0	0	6	0	0
BaRT2v18chr1HG008190.14	7	9	3	16	0	0	0	9	5	3	5	3	5	11	2	10	8	10	16	12	16	0	7	4	0	7	12
BaRT2v18chr1HG008190.15	8	8	15	0	22	7	30	7	3	11	10	5	20	21	4	5	0	13	17	31	24	17	17	3	25	0	3
BaRT2v18chr1HG008190.16	6	0	8	11	8	9	0	0	0	7	8	0	22	8	0	16	0	23	0	5	0	39	54	0	0	0	51
BaRT2v18chr1HG008190.19	71	44	0	0	123	112	56	156	146	9	0	101	107	0	98	173	113	26	66	83	107	174	198	156	30	189	1
BaRT2v18chr1HG008190.2	3	3	0	0	10	0	0	0	16	0	19	10	0	19	0	0	13	0	16	5	0	9	0	3	0	67	0
BaRT2v18chr1HG008190.20	0	121	0	15	32	32	0	0	17	0	0	0	140	38	28	140	25	82	118	0	1	31	0	17	46	0	23
BaRT2v18chr1HG008190.4	88	63	187	96	150	34	122	194	32	124	117	87	13	97	61	95	86	43	55	211	216	16	41	76	107	119	90
BaRT2v18chr1HG008190.6	24	68	26	18	46	24	0	33	57	18	0	0	0	24	6	24	79	27	23	50	50	0	0	39	55	23	0
BaRT2v18chr1HG008190.8	126	7	106	114	31	121	145	126	124	76	127	131	157	97	90	19	113	63	166	136	124	121	170	124	31	36	148
BaRT2v18chr1HG008190.9	0	0	4	0	0	0	10	6	0	6	4	19	24	5	5	6	10	11	7	4	0	6	0	6	23	15	5
BaRT2v18chr1HG008220.5	13	11	8	10	6	15	0	9	7	7	4	7	6	8	0	2	4	0	10	5	4	2	0	6	4	2	0
BaRT2v18chr1HG008220.7	5	13	10	8	10	3	5	7	6	5	9	1	3	4	8	0	8	6	13	11	5	0	3	6	1	1	2
BaRT2v18chr1HG008260.1	22	10	12	11	17	8	12	15	33	10	26	15	28	27	13	19	26	37	13	14	23	46	25	39	28	12	32
BaRT2v18chr1HG008260.2	65	66	38	75	54	79	90	81	90	79	93	74	141	142	139	114	111	133	127	92	130	175	182	268	172	188	233
BaRT2v18chr1HG008270.2	0	0	0	34	4	38	0	0	20	0	0	0	16	29	64	23	2	73	0	0	39	106	45	100	21	0	51
BaRT2v18chr1HG008270.3	6	5	8	9	37	18	44	16	9	3	31	9	18	8	38	17	21	11	75	39	34	65	72	110	70	67	72
BaRT2v18chr1HG008270.4	339	385	349	508	605	526	471	554	467	555	526	576	1287	1124	839	955	865	860	1139	1194	1178	2249	1883	2941	1627	1466	1856
BaRT2v18chr1HG008270.5	0	0	0	21	15	6	0	0	8	0	0	0	0	30	16	33	0	22	0	0	0	45	35	67	0	0	0
BaRT2v18chr1HG008270.9	4	4	12	0	0	0	12	13	0	4	9	5	14	0	0	0	43	0	35	24	15	0	0	0	43	13	35
BaRT2v18chr1HG008280.1	20	13	19	35	15	18	27	16	22	18	19	0	19	24	28	28	18	43	18	32	12	18	7	21	11	13	49
BaRT2v18chr1HG008280.2	0	7	0	0	10	8	10	25	12	13	17	14	15	7	4	6	15	14	28	11	7	17	15	11	6	0	3
BaRT2v18chr1HG008290.1	0	15	5	0	0	0	18	35	7	0	6	0	20	3	0	27	0	0	0	0	49	8	6	0	24	9	0
BaRT2v18chr1HG008290.10	1462	1481	1631	1200	1338	1425	1380	1483	1329	1473	1478	1456	1460	1351	1256	1344	1300	1491	1393	1498	1489	1053	956	1225	1223	1015	1237
BaRT2v18chr1HG008290.12	0	22	9	0	8	0	0	0	0	23	0	15	40	0	15	0	0	0	0	0	2	0	0	0	22	0	1
BaRT2v18chr1HG008290.13	7	13	0	37	18	18	1	19	5	0	0	0	0	6	0	0	0	24	0	0	0	0	0	5	0	0	0
BaRT2v18chr1HG008290.15	8	0	18	4	6	6	10	4	5	8	13	3	28	18	10	12	2	11	7	8	0	15	4	18	20	4	25
BaRT2v18chr1HG008290.18	0	0	0	0	37	27	1	43	19	9	23	13	23	4	10	13	0	40	0	23	0	32	12	8	20	4	8
BaRT2v18chr1HG008290.19	0	0	66	0	0	0	0	0	4	1	32	0	0	66	0	0	89	0	0	0	2	0	1	0	0	0	0
BaRT2v18chr1HG008290.2	7	0	2	0	0	0	2	10	43	0	0	3	0	10	8	18	43	6	31	25	0	89	11	32	12	0	23
BaRT2v18chr1HG008290.7	0	10	13	6	0	27	0	40	0	0	0	8	53	0	18	0	0	0	50	22	69	0	0	0	0	0	40
BaRT2v18chr1HG008290.8	66	135	83	112	76	95	113	89	106	114	103	118	56	21	91	124	58	112	31	79	98	122	99	117	143	141	114
BaRT2v18chr1HG008300.1	21	33	42	42	40	65	27	51	35	30	26	12	47	82	12	40	38	23	44	30	52	43	22	41	45	34	12
BaRT2v18chr1HG008300.3	736	845	889	732	868	853	757	904	792	801	760	785	917	800	804	825	716	840	598	615	649	577	593	629	596	580	638
BaRT2v18chr1HG008310.1	121	138	117	229	243	284	242	167	154	198	211	199	320	289	369	288	248	360	357	327	375	366	351	445	472	505	541
BaRT2v18chr1HG008320.1	11	7	23	54	61	45	67	40	37	56	64	39	80	68	57	53	35	35	36	20	35	78	98	85	63	54	70
BaRT2v18chr1HG008320.2	515	558	551	838	766	768	809	830	724	948	845	826	1275	1133	1162	1196	1063	1177	1373	1324	1478	1278	1140	1541	1415	1301	1558
BaRT2v18chr1HG008350.1	403	426	516	461	403	412	547	587	442	428	506	499	384	436	511	481	492	467	413	420	478	335	313	431	332	386	366
BaRT2v18chr1HG008360.1	113	104	107	137	97	117	173	158	108	98	133	117	125	124	186	107	127	147	120	110	180	83	89	151	112	97	130
BaRT2v18chr1HG008370.1	31	5	13	16	18	37	36	44	21	21	22	14	23	27	26	33	32	17	58	43	25	22	8	17	17	16	0
BaRT2v18chr1HG008370.2	11	26	15	25	88	59	37	19	90	76	53	36	10	36	34	52	45	47	20	20	44	68	106	32	19	18	34
BaRT2v18chr1HG008370.3	1354	1412	1554	1281	1397	1380	1513	1443	1360	1177	1315	1263	1329	1184	1015	1206	1145	1270	1256	1207	1295	649	669	865	886	842	802
BaRT2v18chr1HG008370.4	28	52	37	0	0	16	0	10	0	0	37	0	0	11	57	0	23	28	24	0	13	11	0	0	0	0	0
BaRT2v18chr1HG008370.5	68	26	35	76	45	34	97	62	82	151	128	102	49	106	57	58	61	65	0	46	12	20	15	0	12	0	25
BaRT2v18chr1HG008380.10	257	304	373	241	318	425	310	344	310	284	264	216	389	355	243	359	391	299	238	243	307	285	232	281	183	291	230
BaRT2v18chr1HG008380.11	4	15	37	0	0	30	7	0	0	0	2	0	58	0	41	0	22	0	3	22	0	0	0	0	1	17	0
BaRT2v18chr1HG008380.3	96	143	85	194	195	143	66	192	112	110	116	207	110	220	80	103	100	133	176	189	126	177	205	214	214	72	183
BaRT2v18chr1HG008380.4	37	38	35	40	57	22	14	0	46	31	43	0	46	20	33	28	27	50	46	33	50	45	26	0	21	65	0
BaRT2v18chr1HG008380.5	8	0	7	0	0	0	22	0	13	14	10	0	13	0	35	7	0	0	10	0	9	0	0	8	8	8	0
BaRT2v18chr1HG008380.6	37	20	0	45	18	0	28	48	15	75	45	29	0	4	25	18	1	45	0	1	0	26	5	8	45	0	59
BaRT2v18chr1HG008380.8	16	19	9	0	21	12	12	0	22	28	0	17	0	46	24	35	23	8	25	51	49	15	29	40	0	13	15
BaRT2v18chr1HG008390.1	7	13	0	8	14	5	7	0	0	17	0	0	3	4	6	0	4	12	0	8	19	20	16	21	28	6	17
BaRT2v18chr1HG008390.4	35	25	35	21	32	44	9	38	25	29	55	29	43	20	16	38	20	8	59	42	47	56	33	70	39	63	50
BaRT2v18chr1HG008400.3	26	43	36	74	89	100	66	53	39	31	54	61	146	141	97	78	63	79	257	158	197	222	187	248	188	169	168
BaRT2v18chr1HG008460.1	294	201	255	211	199	222	238	239	182	216	240	151	253	264	193	159	164	272	298	266	279	155	70	172	147	166	205
BaRT2v18chr1HG008460.2	155	172	125	205	283	171	152	159	142	177	255	212	192	178	220	167	158	255	256	181	207	127	202	206	180	176	244
BaRT2v18chr1HG008470.1	13	0	8	17	0	17	12	26	18	0	0	0	33	0	0	8	0	0	12	34	24	0	0	39	0	22	0
BaRT2v18chr1HG008470.2	256	231	253	281	351	239	339	228	207	277	278	247	247	269	144	255	263	319	357	298	253	240	261	213	195	108	260
BaRT2v18chr1HG008470.3	2140	1708	2094	670	463	964	1193	1402	965	1298	1357	706	799	932	785	818	898	786	1793	1316	1863	240	132	257	402	427	465
BaRT2v18chr1HG008470.5	1438	1880	2006	1568	1950	1881	1779	1924	1628	1937	1782	2117	1770	1592	1674	1720	1550	1726	2250	2077	2365	1467	1143	1787	1584	1291	1841
BaRT2v18chr1HG008480.1	91	97	75	123	107	117	69	89	63	95	120	85	156	125	105	75	65	101	169	150	154	132	116	160	124	109	137
BaRT2v18chr1HG008490.1	254	319	291	236	300	275	305	322	252	299	319	285	304	283	294	248	266	260	549	425	417	314	277	414	306	307	370
BaRT2v18chr1HG008490.3	14	0	2	4	12	2	11	9	2	6	11	9	5	15	4	10	19	10	6	9	18	0	9	14	20	0	9
BaRT2v18chr1HG008520.1	14	18	16	12	23	11	24	7	11	20	28	14	9	5	8	16	20	20	25	18	20	20	15	9	24	25	24
BaRT2v18chr1HG008530.2	14	18	0	15	6	0	0	0	0	36	20	4	25	9	9	0	0	4	38	16	52	5	23	17	13	11	24
BaRT2v18chr1HG008530.3	8	0	7	0	24	21	10	0	12	10	22	0	9	0	0	17	0	0	33	0	18	41	27	0	0	0	28
BaRT2v18chr1HG008530.4	142	150	170	84	108	78	91	93	89	136	208	206	206	182	145	126	75	125	1256	731	908	574	644	591	691	701	696
BaRT2v18chr1HG008540.2	35	35	37	43	29	47	48	51	31	38	46	46	35	59	34	48	43	34	50	54	58	38	52	63	43	45	59
BaRT2v18chr1HG008540.3	8	38	35	33	28	22	21	18	14	34	28	35	24	16	25	21	30	25	12	39	52	25	33	8	58	2	20
BaRT2v18chr1HG008550.1	16	28	32	30	48	29	29	41	45	30	22	34	40	38	36	51	38	45	90	76	75	61	58	56	66	40	60
BaRT2v18chr1HG008580.2	27	15	4	14	39	16	18	33	42	21	25	3	56	28	46	66	7	47	74	81	130	68	37	96	78	47	72
BaRT2v18chr1HG008580.3	0	10	0	5	0	0	0	0	0	14	8	30	0	11	0	0	40	0	20	11	3	0	14	15	6	0	15
BaRT2v18chr1HG008580.4	8	15	32	17	10	22	11	10	6	44	33	37	20	22	11	34	31	29	79	86	67	53	28	43	31	43	75
BaRT2v18chr1HG008590.1	0	0	0	5	3	3	3	1	6	12	3	5	20	10	12	12	12	17	25	31	27	35	35	38	31	39	41
BaRT2v18chr1HG008610.2	19	12	14	12	11	6	12	23	13	21	14	15	45	31	26	21	18	20	146	83	103	48	51	98	64	74	78
BaRT2v18chr1HG008620.1	27	76	70	117	282	95	53	108	59	137	113	83	184	108	236	118	95	123	61	82	47	186	300	236	107	78	95
BaRT2v18chr1HG008620.10	15	14	15	6	14	9	6	7	7	16	24	11	13	3	0	3	21	3	10	19	24	8	9	35	18	3	0
BaRT2v18chr1HG008620.2	43	21	61	28	33	26	38	17	35	22	38	52	46	42	31	16	50	21	29	30	62	27	26	42	15	22	45
BaRT2v18chr1HG008620.3	53	0	0	0	0	0	0	0	0	0	0	29	0	0	29	0	0	7	43	30	12	0	0	0	0	0	11
BaRT2v18chr1HG008620.5	752	906	959	775	777	855	884	808	839	834	928	835	831	723	595	851	615	888	965	851	932	636	539	690	710	721	875
BaRT2v18chr1HG008620.6	43	19	39	34	70	30	40	57	12	33	15	10	23	47	11	26	63	16	9	21	41	20	39	48	39	19	8
BaRT2v18chr1HG008620.8	32	79	64	71	62	68	48	88	66	89	66	31	97	88	16	91	74	58	47	51	80	67	53	54	51	44	20
BaRT2v18chr1HG008630.1	7	31	17	12	0	12	0	14	17	4	5	19	0	22	27	20	30	10	10	5	5	24	15	11	22	0	39
BaRT2v18chr1HG008630.2	13	4	42	54	100	39	32	14	21	54	63	12	45	15	28	7	27	51	97	35	81	89	21	64	39	87	33
BaRT2v18chr1HG008630.3	88	94	68	107	109	110	140	114	106	76	83	132	147	156	112	149	140	149	95	113	83	120	99	113	90	132	118
BaRT2v18chr1HG008630.4	0	0	71	0	0	0	0	0	20	45	0	0	2	0	0	0	3	0	59	0	0	0	0	0	0	0	0
BaRT2v18chr1HG008630.5	82	38	0	62	47	35	70	63	40	0	66	59	77	36	50	102	75	78	71	87	109	35	91	143	97	92	87
BaRT2v18chr1HG008630.6	6	26	26	19	30	32	31	25	32	35	36	30	29	38	14	27	19	29	41	67	80	26	23	66	31	17	44
BaRT2v18chr1HG008640.1	27	35	17	39	63	40	33	38	35	27	35	31	50	41	39	33	30	53	53	37	51	30	47	45	38	49	42
BaRT2v18chr1HG008650.10	38	0	35	18	81	45	31	47	29	44	0	20	72	28	57	41	36	23	0	43	67	0	40	55	20	33	104
BaRT2v18chr1HG008650.11	41	0	49	83	51	24	51	25	53	54	59	61	60	1	35	33	42	105	0	21	25	36	37	135	1	90	52
BaRT2v18chr1HG008650.12	0	0	0	7	11	3	0	10	0	0	0	0	19	30	29	21	0	0	38	33	38	0	28	0	9	0	0
BaRT2v18chr1HG008650.14	0	38	0	22	0	0	10	0	34	0	0	26	0	0	0	0	0	0	0	0	0	15	35	0	5	0	0
BaRT2v18chr1HG008650.16	0	21	0	0	5	10	0	0	0	0	0	1	0	22	0	9	0	0	75	24	36	10	0	0	0	0	0
BaRT2v18chr1HG008650.18	0	20	1	0	0	0	0	30	36	1	26	7	0	82	10	0	17	26	5	84	49	0	0	0	0	42	0
BaRT2v18chr1HG008650.19	81	0	51	55	44	59	69	51	0	58	0	70	61	0	51	73	25	53	63	0	55	21	28	62	59	0	99
BaRT2v18chr1HG008650.20	0	17	0	23	0	20	0	0	21	42	31	0	0	11	28	43	33	23	0	1	0	0	0	10	0	17	0
BaRT2v18chr1HG008650.21	0	0	18	0	0	15	11	32	0	0	40	10	15	30	52	0	0	45	24	42	19	17	0	9	0	0	0
BaRT2v18chr1HG008650.4	5	0	0	11	7	23	31	10	6	0	0	0	15	0	0	20	0	0	25	20	35	0	0	14	0	0	0
BaRT2v18chr1HG008650.7	46	40	31	61	78	47	0	12	22	20	40	49	24	54	0	53	22	1	74	37	21	89	94	25	126	32	25
BaRT2v18chr1HG008670.1	2415	2685	2330	2136	2864	2158	2475	2620	2241	2175	2966	2547	2195	2156	2351	2250	2192	2919	1776	1738	1662	1681	2569	2170	1931	2227	2161
BaRT2v18chr1HG008690.1	436	366	335	505	585	422	448	533	453	430	503	367	569	562	783	675	559	764	562	533	506	432	514	538	565	584	647
BaRT2v18chr1HG008710.1	27	36	12	37	43	27	21	21	40	20	28	22	5	0	8	35	36	26	61	20	6	14	25	4	34	21	5
BaRT2v18chr1HG008710.3	362	422	404	447	323	415	534	529	488	629	689	703	411	329	406	509	382	469	989	867	1083	149	220	279	238	61	651
BaRT2v18chr1HG008710.4	0	0	0	0	0	16	0	0	14	0	0	0	11	40	21	27	0	24	20	1	0	26	20	32	25	21	12
BaRT2v18chr1HG008710.5	0	18	16	0	0	0	0	53	27	53	0	0	35	0	26	0	0	0	14	8	13	0	0	17	0	8	28
BaRT2v18chr1HG008710.6	18	0	23	8	0	0	31	35	0	43	23	31	45	0	0	0	17	22	0	14	19	23	0	0	0	0	16
BaRT2v18chr1HG008710.7	5	0	0	0	35	0	0	0	0	0	0	10	0	22	0	0	12	13	0	0	0	39	33	0	0	0	0
BaRT2v18chr1HG008710.8	1	0	0	2	131	1	1	61	0	34	42	0	0	78	0	35	97	144	248	177	49	412	242	344	415	456	19
BaRT2v18chr1HG008710.9	0	11	16	30	48	43	14	29	0	0	17	11	0	21	43	73	0	24	26	40	0	0	17	38	40	13	0
BaRT2v18chr1HG008730.1	3	2	9	10	11	15	9	1	8	5	9	15	13	13	11	17	11	8	18	13	28	66	63	71	61	30	70
BaRT2v18chr1HG008740.2	0	0	0	0	0	13	0	13	0	22	12	5	42	32	35	26	13	23	72	71	19	298	213	329	177	75	183
BaRT2v18chr1HG008740.4	0	7	2	0	13	0	0	0	15	0	9	8	0	9	0	14	8	0	0	2	9	71	0	92	0	62	87
BaRT2v18chr1HG008780.1	2744	2621	2837	2462	2886	2776	2908	3021	2719	2593	2916	2792	3066	2613	2569	2806	2547	2875	2599	2633	2767	2057	2180	2411	2028	2200	2259
BaRT2v18chr1HG008780.2	67	105	124	164	175	187	112	114	177	145	164	128	178	176	136	193	124	178	111	104	136	183	145	144	77	86	106
BaRT2v18chr1HG008790.3	19	19	22	3	0	11	11	11	11	19	5	3	11	19	6	11	16	3	3	3	24	24	14	6	19	33	19
BaRT2v18chr1HG008790.7	7	3	0	24	17	10	11	15	5	6	6	3	6	6	9	11	3	22	11	15	0	0	9	13	0	0	0
BaRT2v18chr1HG008810.1	19	3	16	19	12	20	6	9	7	11	24	10	19	20	9	14	9	15	15	26	15	8	16	14	11	23	12
BaRT2v18chr1HG008810.2	0	0	26	0	16	0	15	0	0	0	0	15	6	0	0	29	0	0	30	0	0	18	8	0	0	0	0
BaRT2v18chr1HG008810.4	141	0	154	209	185	181	145	172	132	139	205	140	221	195	233	131	132	184	350	258	163	137	147	130	74	113	127
BaRT2v18chr1HG008810.5	0	26	83	184	199	204	199	94	67	172	208	252	202	125	131	211	124	92	319	296	243	246	256	307	233	215	207
BaRT2v18chr1HG008810.6	297	316	303	209	233	250	196	279	320	222	63	141	218	315	76	177	193	256	580	518	737	180	66	147	139	79	190
BaRT2v18chr1HG008820.1	51	47	42	103	77	91	44	52	28	35	48	38	66	64	73	43	36	56	105	106	83	71	39	60	36	38	50
BaRT2v18chr1HG008830.1	0	0	0	12	6	10	4	3	4	3	6	0	23	20	21	16	24	22	8	13	9	27	39	38	17	31	23
BaRT2v18chr1HG008840.3	0	0	0	9	20	24	0	0	4	14	11	4	102	86	82	65	94	80	45	53	64	74	88	92	58	70	74
BaRT2v18chr1HG008870.1	0	0	0	0	2	0	1	1	0	1	2	0	17	15	3	3	3	9	8	18	17	14	26	33	22	19	38
BaRT2v18chr1HG008880.2	1	0	1	0	0	0	0	0	0	0	0	6	19	0	0	11	17	25	5	7	0	42	14	27	26	15	0
BaRT2v18chr1HG008880.7	0	0	0	0	0	0	0	4	0	32	8	0	41	61	56	77	33	38	67	111	71	71	77	131	163	98	163
BaRT2v18chr1HG008890.10	9	0	4	0	0	3	18	4	0	21	0	3	0	17	0	13	5	15	0	0	15	11	4	22	0	0	3
BaRT2v18chr1HG008890.13	17	0	0	38	0	9	23	0	19	0	7	11	0	9	24	0	0	10	0	10	8	1	0	0	0	0	34
BaRT2v18chr1HG008890.18	73	51	48	7	0	118	30	0	67	91	10	67	74	80	24	11	78	39	74	48	67	0	0	0	86	0	13
BaRT2v18chr1HG008890.2	0	10	17	71	54	0	48	18	0	5	61	24	27	28	8	51	41	5	8	6	25	85	100	71	0	84	72
BaRT2v18chr1HG008890.20	78	89	83	102	149	135	70	111	101	72	109	88	138	82	58	136	44	126	138	146	124	94	54	99	99	151	96
BaRT2v18chr1HG008890.21	19	25	20	30	22	38	36	49	25	31	40	16	19	38	15	46	17	37	40	40	41	36	8	28	13	8	55
BaRT2v18chr1HG008890.3	21	0	0	0	0	5	0	0	12	0	16	13	6	0	10	10	0	8	25	12	29	7	0	8	0	10	15
BaRT2v18chr1HG008890.5	0	58	0	67	54	40	59	60	28	0	16	49	50	92	0	29	0	26	41	23	86	0	0	83	0	54	51
BaRT2v18chr1HG008890.6	34	24	19	0	0	0	15	18	17	54	43	24	34	22	41	0	67	34	28	26	29	34	21	30	21	0	41
BaRT2v18chr1HG008890.7	8	0	57	20	0	0	0	0	0	50	0	1	0	0	33	49	84	23	26	16	0	36	73	6	62	0	32
BaRT2v18chr1HG008890.8	24	62	67	78	98	45	0	17	32	48	85	108	80	37	46	17	27	74	43	137	70	59	72	67	57	108	25
BaRT2v18chr1HG008890.9	101	82	112	67	75	94	61	122	70	75	91	92	109	71	65	91	52	105	119	95	100	116	47	86	103	110	153
BaRT2v18chr1HG008910.1	8	5	8	10	5	4	12	5	9	10	3	6	2	1	2	3	0	1	29	7	5	1	3	3	5	2	1
BaRT2v18chr1HG008920.1	29	36	14	0	21	16	7	17	13	5	29	13	20	0	7	0	13	15	13	0	24	11	5	0	0	0	13
BaRT2v18chr1HG008920.2	581	514	659	557	595	563	653	664	587	479	527	546	547	540	547	540	523	565	538	582	636	440	425	471	443	445	437
BaRT2v18chr1HG008920.3	17	38	43	19	18	30	33	16	18	32	34	15	6	20	3	24	45	19	10	33	21	6	26	10	13	27	10
BaRT2v18chr1HG008940.1	5	19	0	9	5	6	2	21	2	5	6	9	9	10	16	9	3	6	11	6	13	12	16	24	6	11	15
BaRT2v18chr1HG008940.2	32	74	72	52	61	49	75	72	67	44	63	45	28	67	50	43	58	63	77	41	65	69	80	77	66	66	61
BaRT2v18chr1HG008940.3	29	45	51	39	57	41	37	58	34	29	25	29	33	35	36	14	34	25	43	35	27	22	27	14	34	19	0
BaRT2v18chr1HG008970.1	76	80	106	36	36	59	91	70	79	78	19	107	78	74	61	98	28	37	94	15	88	29	2	37	7	33	15
BaRT2v18chr1HG008970.2	44	26	35	68	61	37	0	39	60	67	90	15	43	32	20	38	55	11	22	42	30	24	36	59	21	22	41
BaRT2v18chr1HG008970.3	67	28	34	98	127	54	113	151	107	55	113	82	0	37	74	51	74	120	31	88	28	0	14	9	68	26	82
BaRT2v18chr1HG008970.4	46	76	47	85	64	66	72	72	45	77	62	52	51	101	48	80	59	104	36	55	44	59	59	86	48	34	73
BaRT2v18chr1HG008970.5	342	391	316	318	331	374	305	348	289	350	379	342	416	348	326	364	381	422	273	259	261	304	341	400	400	309	357
BaRT2v18chr1HG008990.1	30	18	11	26	17	35	0	0	0	0	10	0	11	16	0	9	19	13	0	9	19	0	37	6	13	4	23
BaRT2v18chr1HG008990.2	40	8	0	65	0	0	16	0	0	32	34	16	73	18	0	0	59	66	0	31	0	36	0	0	0	36	55
BaRT2v18chr1HG008990.3	44	12	30	0	22	39	23	18	20	0	68	63	0	47	37	77	0	0	36	0	19	0	145	96	0	0	0
BaRT2v18chr1HG008990.4	0	0	30	8	0	0	0	0	0	30	16	0	0	15	0	19	17	49	0	7	7	0	0	38	42	0	16
BaRT2v18chr1HG008990.5	0	44	20	11	97	0	100	0	0	0	0	26	0	2	0	35	31	0	0	42	0	50	0	0	0	0	0
BaRT2v18chr1HG008990.6	488	454	566	464	467	497	451	576	476	512	582	553	713	602	677	578	519	585	571	602	689	556	516	803	651	603	721
BaRT2v18chr1HG008990.7	10	77	69	0	33	34	27	90	39	137	21	15	40	61	16	11	17	6	105	39	48	48	0	14	24	6	0
BaRT2v18chr1HG009000.1	64	88	107	86	49	52	115	52	44	58	58	132	79	42	93	67	68	81	102	59	70	152	251	161	56	238	156
BaRT2v18chr1HG009000.2	108	86	124	46	101	77	86	144	120	134	185	103	90	117	109	135	106	119	303	131	190	532	593	654	524	413	541
BaRT2v18chr1HG009070.1	764	834	831	677	726	732	779	778	675	633	669	621	531	518	524	607	638	679	463	504	499	285	282	410	356	341	344
BaRT2v18chr1HG009110.1	0	0	2	1	0	0	1	0	3	12	10	9	7	5	2	11	4	4	45	27	34	9	10	10	7	10	11
BaRT2v18chr1HG009120.1	1	0	2	1	0	1	0	0	3	0	9	6	8	0	5	6	0	8	59	33	33	19	10	16	19	12	16
BaRT2v18chr1HG009130.1	11	10	14	20	14	25	5	25	8	15	19	24	29	52	25	28	17	26	20	17	12	48	33	47	21	50	34
BaRT2v18chr1HG009130.2	31	24	19	29	42	48	16	38	31	17	40	13	40	31	40	41	17	32	41	41	51	58	56	77	62	14	69
BaRT2v18chr1HG009130.3	13	2	8	23	33	2	27	2	0	18	7	0	20	15	0	16	11	22	50	44	34	25	25	17	10	17	35
BaRT2v18chr1HG009130.4	0	0	9	9	29	17	3	0	9	0	26	20	0	31	0	2	11	23	0	20	0	0	0	48	5	14	3
BaRT2v18chr1HG009130.5	8	42	0	32	14	13	18	28	24	28	16	7	18	7	8	10	7	5	24	0	37	21	47	20	4	0	36
BaRT2v18chr1HG009130.6	12	3	15	13	3	4	17	0	3	0	0	12	0	12	0	4	9	9	22	12	0	18	5	0	6	3	0
BaRT2v18chr1HG009130.7	21	11	51	2	3	5	29	21	34	11	5	18	29	7	22	46	33	14	21	27	37	30	23	19	21	39	32
BaRT2v18chr1HG009140.1	14	0	8	7	9	8	3	8	0	15	6	3	7	7	0	6	0	0	0	15	10	0	12	11	12	0	8
BaRT2v18chr1HG009150.1	208	165	201	115	139	205	164	263	135	172	143	53	282	123	138	203	243	166	147	227	143	94	65	71	132	113	236
BaRT2v18chr1HG009150.12	7	30	0	10	0	6	0	6	6	0	0	0	0	6	0	6	0	0	16	6	14	19	14	5	0	5	0
BaRT2v18chr1HG009150.17	937	730	933	1284	1303	1388	1089	1103	915	935	750	836	1593	1337	1359	1272	1087	1299	1244	1210	1200	1316	1140	1608	1376	1328	1293
BaRT2v18chr1HG009150.18	0	4	0	11	23	4	17	12	13	9	41	8	26	23	8	29	9	15	56	22	27	24	13	21	7	7	0
BaRT2v18chr1HG009150.20	0	78	4	0	22	27	1	35	36	13	0	27	57	0	39	0	42	34	1	0	74	65	0	30	9	2	57
BaRT2v18chr1HG009150.25	0	21	0	0	0	8	8	17	26	0	0	0	0	46	0	0	0	0	0	14	8	0	0	0	0	0	10
BaRT2v18chr1HG009150.29	20	0	22	24	22	26	22	7	6	20	16	0	0	1	0	7	0	54	8	53	0	0	51	55	51	0	1
BaRT2v18chr1HG009150.35	0	0	0	0	26	0	0	0	14	0	7	0	6	0	0	0	0	7	0	12	13	14	19	40	0	0	0
BaRT2v18chr1HG009150.38	0	7	13	12	0	0	0	0	0	0	0	14	28	10	22	9	0	17	0	7	21	0	0	31	0	0	0
BaRT2v18chr1HG009150.5	0	0	0	59	21	8	0	0	14	0	0	6	10	76	25	0	16	21	63	0	22	37	0	0	0	24	0
BaRT2v18chr1HG009150.7	0	0	48	0	0	35	13	0	36	14	9	44	0	52	5	6	0	14	9	0	42	12	1	17	0	0	36
BaRT2v18chr1HG009150.8	0	8	0	0	0	0	33	0	0	26	25	0	36	0	7	0	0	0	0	57	7	3	21	86	35	38	40
BaRT2v18chr1HG009150.9	19	29	39	144	158	37	0	86	89	42	91	87	53	141	29	173	74	106	126	38	265	195	151	190	80	0	67
BaRT2v18chr1HG009160.1	50	35	48	59	63	54	55	77	25	53	56	26	85	78	87	57	62	95	108	58	66	57	59	80	79	61	61
BaRT2v18chr1HG009210.11	14	4	8	3	3	8	14	8	2	3	3	6	30	12	0	6	8	4	35	11	14	18	7	24	19	17	18
BaRT2v18chr1HG009210.13	0	0	4	5	8	24	8	9	0	5	0	10	10	2	9	5	3	15	11	14	6	0	0	16	0	3	30
BaRT2v18chr1HG009210.4	2	0	8	0	0	6	14	20	0	10	7	4	7	28	6	0	1	14	0	12	0	13	20	21	7	0	14
BaRT2v18chr1HG009210.5	4	21	20	0	20	0	13	13	0	24	6	1	28	3	9	0	27	5	0	18	16	43	0	32	10	17	30
BaRT2v18chr1HG009210.7	14	12	24	0	40	8	11	6	26	23	25	0	28	25	42	0	9	27	17	0	33	31	14	13	35	23	17
BaRT2v18chr1HG009210.8	8	21	10	27	0	22	5	15	0	0	4	4	0	13	0	58	2	15	4	21	22	0	0	0	0	20	0
BaRT2v18chr1HG009210.9	25	28	14	0	0	0	0	1	34	0	10	10	24	25	0	1	0	16	25	0	19	9	0	13	0	19	0
BaRT2v18chr1HG009240.10	47	69	20	43	85	93	84	98	0	81	47	48	69	100	70	21	23	64	148	45	113	139	114	136	145	116	132
BaRT2v18chr1HG009240.11	10	4	0	32	0	6	3	0	0	28	11	16	4	14	0	8	14	9	16	5	13	0	0	17	25	14	2
BaRT2v18chr1HG009240.3	47	14	29	2	18	0	40	0	47	49	2	45	13	34	19	27	13	75	28	32	32	27	58	22	45	0	21
BaRT2v18chr1HG009240.6	35	56	152	64	57	38	77	16	103	41	116	51	113	17	89	105	120	40	102	121	109	67	85	106	0	56	26
BaRT2v18chr1HG009240.8	13	0	0	3	19	32	0	22	0	0	9	9	0	26	5	46	34	10	0	39	13	22	0	11	0	0	46
BaRT2v18chr1HG009240.9	2	23	0	7	5	10	9	0	0	21	19	0	18	5	0	6	28	15	11	0	12	17	11	15	7	2	14
BaRT2v18chr1HG009250.1	297	359	231	344	109	388	320	271	245	148	137	74	340	224	167	204	263	238	299	408	333	155	277	148	397	312	294
BaRT2v18chr1HG009250.2	494	349	559	1	314	248	147	416	403	501	594	546	202	306	402	543	420	365	529	371	392	284	59	300	0	2	122
BaRT2v18chr1HG009250.4	0	7	10	0	0	19	5	0	14	0	0	0	15	0	4	11	0	0	0	20	20	10	17	0	7	14	17
BaRT2v18chr1HG009250.5	31	36	56	41	63	56	0	55	43	54	31	34	73	37	25	10	28	44	65	48	35	32	0	49	0	0	53
BaRT2v18chr1HG009250.6	17	5	9	0	0	16	37	0	0	0	21	20	0	19	0	21	0	0	0	1	0	12	28	0	49	52	0
BaRT2v18chr1HG009250.7	0	0	0	63	243	2	0	0	31	21	0	0	7	1	168	31	0	9	0	0	0	158	310	274	0	40	102
BaRT2v18chr1HG009250.8	690	987	1038	1126	972	1145	1111	1043	809	1078	866	948	1244	1047	729	763	800	919	1109	1014	1226	900	785	948	1132	1065	1010
BaRT2v18chr1HG009260.1	79	104	93	78	87	51	50	83	40	27	75	93	40	34	34	129	68	90	67	63	92	69	34	37	41	48	34
BaRT2v18chr1HG009260.10	20	0	28	31	16	0	43	23	0	24	8	37	30	11	20	33	0	34	0	0	21	25	19	9	0	21	22
BaRT2v18chr1HG009260.12	7	36	14	0	36	31	66	14	44	35	24	1	0	19	0	26	62	19	17	19	18	15	0	32	43	0	0
BaRT2v18chr1HG009260.13	47	15	53	66	65	65	7	10	18	49	82	63	57	55	34	62	28	54	24	32	5	81	40	42	17	0	73
BaRT2v18chr1HG009260.14	49	73	110	104	172	92	87	81	65	106	59	110	151	115	93	80	76	121	35	64	80	50	77	71	50	116	35
BaRT2v18chr1HG009260.16	27	0	0	0	0	0	0	0	86	42	77	0	10	0	0	0	0	0	0	0	0	0	18	16	0	0	0
BaRT2v18chr1HG009260.17	5	15	22	20	60	10	42	25	5	21	0	15	29	14	9	10	19	5	0	20	0	0	6	5	6	6	4
BaRT2v18chr1HG009260.2	56	83	37	32	69	115	56	79	104	35	61	29	60	34	7	44	19	45	27	79	22	14	21	48	19	26	20
BaRT2v18chr1HG009260.3	0	0	0	0	21	0	19	0	0	6	2	0	2	23	18	0	23	6	0	17	8	0	8	9	7	10	0
BaRT2v18chr1HG009260.4	2526	2665	3018	2386	2341	2740	2758	2553	2356	2232	2505	2155	2588	2315	2134	2252	2412	2570	2253	2284	2260	1671	1729	1939	1687	1646	1802
BaRT2v18chr1HG009260.7	0	0	15	49	3	0	0	25	27	30	0	110	0	112	0	76	0	0	0	0	0	121	50	80	0	34	0
BaRT2v18chr1HG009280.1	35	16	18	35	38	58	27	17	38	25	17	28	64	66	11	63	29	60	52	39	55	77	32	58	1	33	39
BaRT2v18chr1HG009280.10	201	242	259	58	1	183	43	219	106	100	138	161	146	65	203	163	36	235	189	175	328	87	57	214	73	105	231
BaRT2v18chr1HG009280.11	20	18	35	24	29	22	29	13	36	56	20	38	28	17	30	0	23	15	39	30	41	24	5	37	50	28	21
BaRT2v18chr1HG009280.2	0	0	21	0	28	24	16	13	9	0	31	0	12	0	41	31	0	0	11	0	0	13	32	14	39	21	0
BaRT2v18chr1HG009280.3	13	19	8	14	7	23	0	0	12	0	12	11	8	29	11	8	61	39	32	0	32	16	5	28	0	5	11
BaRT2v18chr1HG009280.4	23	17	0	0	0	0	10	62	0	2	0	0	0	0	13	40	0	6	0	24	12	24	23	0	0	0	10
BaRT2v18chr1HG009280.5	4	88	30	47	71	0	0	0	0	74	40	1	29	78	38	14	0	38	97	93	10	32	7	41	44	60	19
BaRT2v18chr1HG009280.7	0	0	8	157	246	29	175	91	111	147	114	144	125	220	65	95	180	0	62	136	58	215	276	211	216	183	118
BaRT2v18chr1HG009280.8	82	0	91	0	0	87	71	1	70	30	31	51	48	0	0	6	75	36	1	0	59	0	0	0	0	0	21
BaRT2v18chr1HG009280.9	13	0	25	37	7	11	0	40	0	43	33	22	12	24	0	26	0	11	32	0	8	34	0	16	0	0	32
BaRT2v18chr1HG009290.1	0	12	0	0	0	12	12	0	22	7	29	7	0	0	13	0	26	0	27	0	0	6	0	0	0	12	24
BaRT2v18chr1HG009290.10	9	46	47	10	10	58	23	19	85	0	4	68	0	35	16	0	63	35	20	30	0	23	0	15	26	15	26
BaRT2v18chr1HG009290.12	57	0	12	21	47	0	40	13	16	7	48	0	0	0	19	0	0	35	20	0	0	0	26	0	1	56	0
BaRT2v18chr1HG009290.13	26	9	9	32	37	11	23	28	11	37	0	14	34	36	22	51	44	25	14	56	21	32	6	41	18	14	37
BaRT2v18chr1HG009290.14	19	39	76	29	0	64	39	54	45	48	44	40	95	44	30	17	0	24	47	41	53	36	0	25	48	0	28
BaRT2v18chr1HG009290.15	5	8	8	6	12	11	0	19	26	7	10	5	10	0	7	18	27	3	9	24	20	11	0	5	10	0	3
BaRT2v18chr1HG009290.16	10	0	15	0	7	16	10	18	4	3	10	8	15	6	3	6	7	7	15	6	3	7	8	0	16	0	0
BaRT2v18chr1HG009290.17	55	46	79	56	46	36	55	67	40	53	62	62	61	50	36	38	54	54	31	38	32	15	11	23	30	30	17
BaRT2v18chr1HG009290.18	0	26	0	1	79	0	30	0	0	0	0	117	0	45	4	60	0	0	0	0	0	0	122	104	4	0	45
BaRT2v18chr1HG009290.2	92	65	136	126	140	161	157	120	83	135	130	114	133	115	82	163	89	169	54	102	136	132	154	234	80	91	129
BaRT2v18chr1HG009290.5	8	26	32	0	6	11	14	11	9	13	12	0	12	25	6	0	0	19	0	10	0	0	7	5	0	7	0
BaRT2v18chr1HG009290.6	0	81	0	31	0	36	1	0	0	0	0	0	35	0	0	0	18	0	0	0	0	0	0	0	0	0	0
BaRT2v18chr1HG009290.7	44	32	43	33	8	33	29	33	16	52	30	13	28	37	21	48	45	24	42	45	43	17	17	16	36	16	25
BaRT2v18chr1HG009290.8	338	301	432	383	367	398	373	457	426	451	368	328	438	397	346	410	417	503	430	417	472	439	299	299	439	408	441
BaRT2v18chr1HG009290.9	16	13	0	0	0	6	21	0	8	0	5	29	0	0	12	15	0	0	17	0	21	0	0	0	0	12	0
BaRT2v18chr1HG009310.2	32	36	45	44	43	40	53	39	40	96	66	38	146	90	93	122	70	70	44	46	55	64	60	74	39	67	59
BaRT2v18chr1HG009320.1	36	27	30	31	46	43	17	17	25	35	52	31	132	119	138	106	117	78	80	63	101	66	92	91	88	91	69
BaRT2v18chr1HG009330.1	78	78	91	56	85	76	106	55	96	88	77	60	89	81	87	88	66	92	104	89	122	41	58	47	68	58	51
BaRT2v18chr1HG009340.1	1	0	2	3	4	4	9	4	2	1	4	2	13	2	10	3	0	1	3	10	6	63	38	53	43	39	15
BaRT2v18chr1HG009360.2	352	346	420	342	326	274	335	309	319	204	193	208	727	768	618	448	447	439	212	327	297	986	1046	1093	1049	1186	1120
BaRT2v18chr1HG009380.1	0	43	19	0	55	30	96	40	48	81	21	0	66	71	91	46	77	70	77	120	109	0	42	208	82	0	136
BaRT2v18chr1HG009380.2	70	29	36	95	49	0	1	42	55	21	57	117	124	0	0	99	0	92	159	1	0	120	22	54	78	127	103
BaRT2v18chr1HG009380.3	85	106	188	158	102	257	95	160	124	140	163	77	326	352	211	199	240	160	124	247	309	518	484	426	295	407	370
BaRT2v18chr1HG009380.4	0	9	14	5	0	0	23	9	15	10	14	0	26	13	0	5	18	13	0	14	5	10	0	9	18	0	14
BaRT2v18chr1HG009380.5	15	0	0	22	0	0	7	22	7	37	8	7	7	0	0	15	0	0	14	15	7	14	0	0	66	37	0
BaRT2v18chr1HG009380.6	53	0	0	0	0	24	0	6	0	0	0	0	0	15	0	0	0	0	33	57	13	0	0	0	0	0	0
BaRT2v18chr1HG009430.1	120	66	84	149	334	191	64	166	87	146	308	260	158	238	41	237	107	278	120	97	187	254	307	185	51	78	0
BaRT2v18chr1HG009430.2	0	0	0	0	0	112	57	52	0	210	22	0	0	123	0	42	22	0	30	0	0	80	104	0	58	0	0
BaRT2v18chr1HG009430.3	2212	2202	2501	1858	1820	2067	2064	2100	2020	1673	1666	1553	2100	1767	1852	1533	1851	1671	1627	1926	1856	1511	1405	1826	1496	1659	1990
BaRT2v18chr1HG009440.1	82	61	51	34	28	43	47	58	60	49	44	42	73	61	71	55	34	71	64	46	40	27	26	32	42	29	38
BaRT2v18chr1HG009450.2	712	771	1034	535	745	702	623	779	605	747	741	566	943	995	647	850	807	952	906	983	1013	472	352	582	616	344	822
BaRT2v18chr1HG009450.3	258	211	108	293	249	366	321	216	349	219	264	324	335	215	217	254	245	201	289	284	360	591	432	435	315	550	243
BaRT2v18chr1HG009450.4	49	14	0	18	0	0	77	57	0	31	0	16	0	0	20	0	0	15	38	0	17	7	0	18	0	12	0
BaRT2v18chr1HG009460.1	88	96	89	134	172	113	106	124	91	91	121	111	119	126	118	100	78	135	130	123	128	160	126	147	133	122	130
BaRT2v18chr1HG009470.1	22	28	63	63	38	71	69	69	74	30	64	22	63	74	18	50	60	41	55	31	36	51	27	36	48	53	56
BaRT2v18chr1HG009470.2	0	0	0	2	0	11	0	0	0	0	0	88	0	0	22	0	4	0	0	18	0	4	0	65	0	0	0
BaRT2v18chr1HG009470.3	139	239	57	111	106	104	180	47	108	193	85	96	18	97	48	129	77	128	50	99	185	0	112	0	0	0	78
BaRT2v18chr1HG009470.4	8	0	14	0	12	0	12	11	0	11	0	0	28	0	0	16	0	0	0	0	0	0	50	0	0	16	61
BaRT2v18chr1HG009470.6	747	756	796	742	672	651	706	744	782	740	735	777	687	639	608	552	580	659	950	849	1168	465	441	620	537	500	653
BaRT2v18chr1HG009470.7	0	0	244	32	58	21	0	178	38	0	76	0	123	41	28	145	139	110	303	143	0	142	2	114	110	107	11
BaRT2v18chr1HG009480.1	38	0	0	9	0	0	33	0	0	0	33	0	38	0	0	0	0	18	0	0	0	15	0	0	0	1	0
BaRT2v18chr1HG009480.13	0	0	0	17	12	0	0	14	30	0	0	0	0	0	25	0	10	0	16	0	0	54	18	0	0	43	45
BaRT2v18chr1HG009480.2	0	0	0	16	12	0	21	48	0	11	0	50	51	0	18	0	0	0	0	5	0	35	45	13	28	0	0
BaRT2v18chr1HG009480.3	0	17	0	10	16	0	0	0	0	0	0	27	31	12	6	0	0	15	0	18	17	4	0	7	16	4	19
BaRT2v18chr1HG009480.4	27	9	76	10	0	24	19	18	28	25	0	0	0	28	1	0	42	19	43	1	49	0	0	13	10	18	28
BaRT2v18chr1HG009480.6	30	47	121	15	144	94	55	99	93	123	40	52	72	59	53	159	56	68	59	57	0	34	39	94	28	37	88
BaRT2v18chr1HG009480.7	578	595	575	496	450	480	507	588	505	503	495	599	466	511	517	621	552	637	400	508	541	300	371	368	365	372	277
BaRT2v18chr1HG009480.8	0	45	66	101	79	75	120	101	16	38	198	52	77	123	0	51	82	0	28	28	12	44	39	92	40	0	57
BaRT2v18chr1HG009480.9	36	27	23	0	9	52	0	29	0	9	0	0	28	20	0	19	0	0	0	0	0	0	0	0	0	0	27
BaRT2v18chr1HG009520.10	82	52	107	81	47	69	102	85	70	94	98	23	125	61	98	102	67	115	142	100	143	88	105	119	114	119	97
BaRT2v18chr1HG009520.2	7	8	7	5	9	11	12	12	0	10	2	6	5	29	9	10	2	4	9	7	0	2	17	13	2	13	5
BaRT2v18chr1HG009520.7	19	12	28	52	39	49	40	34	59	29	43	80	55	29	37	26	74	31	16	63	22	57	16	41	25	27	56
BaRT2v18chr1HG009520.9	0	24	1	3	26	5	8	0	0	0	6	11	0	0	6	0	0	15	0	0	5	5	15	8	19	4	0
BaRT2v18chr1HG009530.10	38	31	72	41	61	37	19	6	51	16	28	22	41	18	10	60	27	21	13	74	71	61	5	82	94	38	80
BaRT2v18chr1HG009530.11	135	0	66	64	17	241	3	121	172	273	4	344	3	1	0	86	378	120	41	85	297	25	219	300	194	214	169
BaRT2v18chr1HG009530.12	35	0	58	0	0	0	0	0	0	29	44	2	11	29	48	37	60	13	42	48	52	58	29	93	13	0	72
BaRT2v18chr1HG009530.13	354	242	315	334	268	403	252	241	314	367	195	289	406	277	256	335	179	376	251	333	495	191	260	405	268	196	193
BaRT2v18chr1HG009530.14	69	38	0	50	27	19	0	38	9	40	40	0	42	20	88	70	39	147	56	0	0	9	85	5	0	106	0
BaRT2v18chr1HG009530.15	283	232	300	350	303	401	453	219	436	343	442	203	208	126	373	303	43	246	670	508	515	403	1	342	83	139	346
BaRT2v18chr1HG009530.16	1	24	0	0	53	0	98	7	0	0	12	48	0	5	0	22	0	4	0	0	21	2	9	53	0	0	0
BaRT2v18chr1HG009530.17	483	224	457	651	575	609	374	266	322	409	334	249	767	609	291	539	1	400	808	836	676	619	298	599	554	501	581
BaRT2v18chr1HG009530.18	92	160	229	100	10	68	164	59	1	16	10	0	300	319	73	129	316	160	3	12	67	8	205	14	86	1	9
BaRT2v18chr1HG009530.19	0	0	0	0	44	0	18	43	0	2	0	0	0	22	20	74	0	0	19	73	73	0	69	0	0	0	1
BaRT2v18chr1HG009530.2	30	112	0	0	0	0	0	0	0	12	0	0	66	24	0	14	0	10	0	14	61	0	11	11	0	0	29
BaRT2v18chr1HG009530.21	0	0	0	1	0	0	0	0	0	0	0	0	0	0	0	0	0	0	0	0	0	0	210	0	0	1	0
BaRT2v18chr1HG009530.22	0	0	98	173	0	0	64	56	47	68	0	70	6	156	29	51	0	36	48	0	0	0	0	35	93	24	16
BaRT2v18chr1HG009530.3	105	0	0	119	160	64	0	0	40	0	0	137	188	73	0	44	25	193	105	153	149	121	0	0	21	0	155
BaRT2v18chr1HG009530.4	20	0	14	53	0	48	0	0	35	16	0	0	122	0	0	0	11	19	27	37	69	0	0	0	62	67	41
BaRT2v18chr1HG009530.6	23	0	126	47	90	0	157	0	38	59	68	48	0	0	115	0	24	0	219	217	89	211	124	0	62	109	204
BaRT2v18chr1HG009530.7	29	119	160	16	0	89	102	153	150	153	94	28	0	67	72	111	93	0	0	28	0	49	96	164	83	160	39
BaRT2v18chr1HG009530.8	13	30	85	43	50	80	77	0	68	17	19	22	82	0	8	0	14	10	32	52	0	55	0	50	135	22	43
BaRT2v18chr1HG009550.4	6	10	0	31	28	23	22	10	3	7	15	10	48	13	14	8	15	4	6	14	19	0	13	12	20	0	28
BaRT2v18chr1HG009550.6	4	6	0	10	8	3	5	9	4	6	4	7	3	10	10	8	2	4	14	5	11	3	4	6	6	0	9
BaRT2v18chr1HG009550.7	10	28	50	0	0	11	6	23	18	17	6	23	12	0	10	21	12	0	34	49	19	16	0	0	0	0	22
BaRT2v18chr1HG009560.2	27	0	46	1	19	13	0	88	40	34	16	40	0	15	0	3	7	0	33	8	12	9	36	43	0	24	13
BaRT2v18chr1HG009560.3	77	40	53	85	59	43	71	60	78	49	20	8	67	79	40	54	51	29	49	109	86	67	48	24	26	35	30
BaRT2v18chr1HG009560.4	20	114	85	62	19	19	82	0	0	48	9	0	15	0	45	85	0	38	0	0	52	0	0	24	22	0	0
BaRT2v18chr1HG009560.5	70	109	213	258	397	146	102	101	163	152	0	234	118	100	100	266	228	512	234	52	228	277	274	381	258	0	193
BaRT2v18chr1HG009560.6	847	641	697	434	310	667	729	681	597	608	747	493	634	578	519	323	444	230	319	571	429	279	162	198	231	525	376
BaRT2v18chr1HG009560.8	0	24	0	0	0	0	33	18	0	0	0	12	0	0	12	0	0	0	24	10	0	0	21	0	23	12	0
BaRT2v18chr1HG009570.1	268	289	367	296	360	347	268	355	261	336	328	284	312	342	274	320	293	333	207	257	275	186	183	262	207	184	214
BaRT2v18chr1HG009590.1	244	119	256	313	379	295	289	220	314	237	294	248	276	239	171	290	220	364	186	215	224	153	179	288	167	200	196
BaRT2v18chr1HG009590.2	114	80	113	81	39	78	45	108	84	114	116	57	74	63	36	81	104	75	89	105	104	42	24	30	66	39	20
BaRT2v18chr1HG009590.3	1587	1675	2033	1331	1421	1713	1549	1712	1438	1721	1635	1746	1753	1625	1494	1515	1517	1442	2377	2142	2215	1058	1180	1158	1112	1168	1312
BaRT2v18chr1HG009600.1	123	110	128	126	100	127	83	92	141	197	140	154	194	145	93	120	136	95	56	111	129	101	136	219	50	60	50
BaRT2v18chr1HG009600.2	0	0	0	3	32	0	55	2	0	0	0	0	0	37	0	60	44	58	142	0	25	95	0	0	25	0	57
BaRT2v18chr1HG009600.3	52	17	29	61	133	132	95	43	80	15	52	36	45	0	70	97	38	119	0	58	24	37	213	91	79	187	43
BaRT2v18chr1HG009600.4	2076	2153	2437	2012	2201	2134	2203	2249	2014	2112	2188	2036	2541	2392	1963	2158	2154	2270	2297	2360	2448	1687	1816	1980	1758	1800	2056
BaRT2v18chr1HG009600.5	0	3	3	0	12	6	0	17	17	0	17	13	22	10	6	10	3	9	10	19	7	0	3	19	0	12	6
BaRT2v18chr1HG009610.1	0	0	0	2	0	0	0	0	0	0	0	0	0	2	0	0	0	1	0	2	0	32	36	30	50	80	44
BaRT2v18chr1HG009620.1	51	0	18	41	26	51	45	0	113	54	0	29	78	46	43	0	14	0	16	48	121	23	31	0	67	46	33
BaRT2v18chr1HG009620.2	78	70	199	64	210	95	47	105	40	51	111	103	45	95	59	139	58	109	109	84	0	40	12	70	0	69	43
BaRT2v18chr1HG009620.3	16	0	39	5	0	0	38	0	0	29	0	0	0	0	0	31	69	40	0	57	0	12	0	0	24	0	28
BaRT2v18chr1HG009620.4	133	99	63	25	0	60	135	73	12	59	54	75	62	12	46	0	0	46	52	9	69	12	34	33	45	36	14
BaRT2v18chr1HG009620.5	285	386	342	445	292	436	308	327	336	332	295	239	308	350	232	239	336	232	214	253	253	196	185	188	148	148	151
BaRT2v18chr1HG009620.6	55	0	34	40	14	42	28	75	75	29	17	27	47	57	14	20	9	68	7	47	23	0	10	34	34	7	30
BaRT2v18chr1HG009630.1	39	25	36	25	43	36	11	25	16	27	17	20	21	33	17	21	16	45	19	21	12	10	4	10	14	24	16
BaRT2v18chr1HG009640.1	27	9	11	5	20	8	18	15	0	15	7	23	7	6	13	0	8	0	8	7	9	5	0	8	28	16	6
BaRT2v18chr1HG009640.2	995	952	1345	839	957	1027	1130	1001	1001	1057	947	881	1211	1183	754	1120	1052	898	656	863	780	700	616	823	711	564	795
BaRT2v18chr1HG009640.3	91	138	114	45	92	69	15	71	86	55	142	61	115	6	95	111	65	74	25	52	108	40	87	23	78	40	22
BaRT2v18chr1HG009640.4	31	49	58	40	30	56	51	47	42	38	8	50	17	54	48	40	53	38	52	20	51	24	27	27	53	84	4
BaRT2v18chr1HG009640.6	32	0	0	0	0	27	0	0	13	0	12	0	0	0	29	0	27	103	0	0	0	30	0	0	24	0	0
BaRT2v18chr1HG009640.7	10	21	9	40	0	9	10	18	30	35	0	57	7	15	0	8	26	18	32	7	15	0	17	28	0	0	0
BaRT2v18chr1HG009640.8	20	16	19	37	48	45	7	9	7	25	17	0	29	24	33	21	17	107	7	29	0	6	19	18	0	11	56
BaRT2v18chr1HG009660.1	114	102	141	92	117	101	92	134	99	121	105	97	133	76	115	97	123	92	101	99	81	69	66	104	68	69	75
BaRT2v18chr1HG009710.1	11	12	8	7	5	8	0	6	13	6	9	4	3	3	7	5	6	25	0	18	7	5	3	5	0	10	6
BaRT2v18chr1HG009710.2	5	10	6	18	9	5	5	5	3	14	13	10	0	9	2	12	7	5	2	11	5	10	4	0	14	3	3
BaRT2v18chr1HG009710.4	0	0	16	5	0	9	16	5	11	13	14	0	7	10	1	4	6	0	9	0	13	1	0	9	15	0	12
BaRT2v18chr1HG009710.5	22	24	5	23	18	10	16	21	23	4	12	17	8	8	8	15	13	9	17	12	13	11	12	19	10	8	21
BaRT2v18chr1HG009720.1	25	0	5	14	0	0	25	52	0	37	73	26	36	0	0	16	38	28	0	21	87	7	31	68	0	2	50
BaRT2v18chr1HG009720.11	34	163	19	26	119	0	55	0	150	24	3	0	37	38	0	0	0	121	0	0	90	0	0	89	0	0	0
BaRT2v18chr1HG009720.12	0	0	25	47	40	0	0	124	0	28	12	10	0	4	90	133	0	39	102	101	0	21	0	59	116	38	0
BaRT2v18chr1HG009720.13	110	41	84	71	26	19	87	26	56	53	27	61	35	90	61	76	24	13	137	78	88	48	0	16	20	52	73
BaRT2v18chr1HG009720.3	55	0	44	118	1	14	25	0	0	66	64	0	89	0	22	0	88	25	0	46	0	167	126	17	27	41	123
BaRT2v18chr1HG009720.4	39	2	89	23	80	54	31	74	65	60	85	84	34	0	109	51	73	69	29	80	66	75	25	0	105	0	75
BaRT2v18chr1HG009720.5	0	0	58	26	60	110	5	168	10	103	118	72	0	1	41	0	83	6	51	0	161	0	32	77	0	0	2
BaRT2v18chr1HG009720.6	14	23	69	0	0	110	104	23	0	0	0	124	22	131	0	38	14	0	31	81	0	0	28	0	0	38	0
BaRT2v18chr1HG009720.7	42	118	115	41	66	70	70	10	104	0	0	3	128	120	21	74	0	64	158	181	9	22	95	0	82	56	87
BaRT2v18chr1HG009720.8	9	0	0	0	0	40	0	0	0	0	0	0	0	63	0	0	0	0	118	0	0	0	32	83	31	96	2
BaRT2v18chr1HG009730.1	0	23	0	0	0	0	10	0	9	0	0	0	0	16	0	28	0	10	0	12	18	26	15	0	0	0	4
BaRT2v18chr1HG009730.2	127	102	125	82	143	159	109	114	118	57	150	122	154	109	107	111	134	142	77	56	149	97	90	77	95	65	125
BaRT2v18chr1HG009730.3	86	92	139	82	35	46	83	69	54	80	41	55	94	23	42	67	50	90	136	104	125	0	14	73	76	63	72
BaRT2v18chr1HG009730.4	33	0	42	31	63	58	0	0	37	84	41	43	41	72	78	8	42	0	0	18	0	27	30	36	0	23	0
BaRT2v18chr1HG009730.5	8	76	0	66	54	52	49	82	36	42	18	25	80	66	8	8	0	40	46	72	33	71	32	27	39	33	49
BaRT2v18chr1HG009730.6	50	0	28	16	0	14	19	31	8	19	20	18	0	0	0	47	15	34	3	11	13	0	0	4	0	22	13
BaRT2v18chr1HG009740.1	16	43	0	64	0	25	21	0	0	107	18	0	12	0	0	22	0	27	0	16	0	13	45	0	43	0	19
BaRT2v18chr1HG009740.10	9	0	0	0	0	12	0	14	0	0	0	0	16	38	0	0	0	0	4	18	0	0	15	38	0	0	0
BaRT2v18chr1HG009740.11	41	0	24	0	22	50	42	36	49	52	31	30	22	54	24	0	39	46	19	26	63	12	19	0	11	6	28
BaRT2v18chr1HG009740.2	0	0	15	16	72	38	0	106	0	0	0	0	59	0	0	0	39	75	0	50	0	34	0	112	2	0	0
BaRT2v18chr1HG009740.3	0	44	72	64	0	0	0	70	67	33	0	0	0	0	0	0	0	0	0	8	6	0	0	0	0	24	0
BaRT2v18chr1HG009740.5	186	158	227	119	109	73	118	24	83	52	104	98	133	112	163	137	119	46	244	225	262	62	5	43	94	75	64
BaRT2v18chr1HG009740.6	0	0	0	38	0	0	8	12	0	0	0	0	39	0	0	26	0	45	0	0	0	9	0	23	0	0	63
BaRT2v18chr1HG009740.7	70	66	130	78	141	173	103	124	0	35	39	135	194	103	100	111	111	47	63	106	114	172	0	186	56	0	157
BaRT2v18chr1HG009740.8	22	103	33	32	82	13	74	32	85	41	62	60	20	99	42	56	27	4	119	80	102	15	54	14	69	80	78
BaRT2v18chr1HG009740.9	0	0	0	0	17	0	34	21	95	97	42	27	0	9	0	0	0	103	30	0	17	8	95	0	38	84	0
BaRT2v18chr1HG009790.1	71	48	0	77	0	0	0	90	25	70	36	102	101	40	0	0	95	41	0	60	74	66	0	60	161	71	77
BaRT2v18chr1HG009790.2	0	46	37	10	47	90	80	0	0	70	0	42	0	17	58	104	0	73	41	28	46	0	63	58	29	0	65
BaRT2v18chr1HG009790.3	491	493	647	701	678	784	650	691	681	617	626	570	1382	1306	905	1118	983	955	851	907	1053	1520	1544	1889	1322	1268	1507
BaRT2v18chr1HG009790.4	82	0	23	0	34	0	0	0	0	0	0	0	0	0	0	0	0	22	34	0	48	56	23	0	29	146	0
BaRT2v18chr1HG009790.6	11	42	22	23	39	7	15	43	38	1	17	17	12	0	28	16	12	16	25	12	31	46	0	14	47	12	31
BaRT2v18chr1HG009800.1	61	57	79	49	52	73	52	54	47	47	72	46	68	58	53	65	57	71	52	38	37	42	52	69	42	34	44
BaRT2v18chr1HG009810.1	11	8	18	10	23	15	6	20	15	11	21	16	30	25	30	16	7	4	42	28	55	32	17	17	34	22	27
BaRT2v18chr1HG009810.2	3	3	12	5	0	8	18	0	3	0	5	0	12	16	6	5	10	16	20	17	6	21	0	0	8	19	22
BaRT2v18chr1HG009810.3	51	39	50	51	39	51	43	37	41	66	50	55	64	35	47	73	45	48	86	76	53	42	31	48	46	48	55
BaRT2v18chr1HG009810.4	16	27	0	8	0	18	0	7	13	0	7	10	0	0	2	2	0	7	14	0	13	0	32	14	0	0	0
BaRT2v18chr1HG009840.1	1399	1166	1208	1267	1697	1163	1489	1561	1307	1469	1749	1309	1548	1413	2012	1874	1560	2121	1440	1276	1395	959	1497	1261	1309	1524	1406
BaRT2v18chr1HG009850.1	2167	2783	2477	1999	2252	1794	2422	2512	2235	2089	2662	2560	1930	1863	2162	2288	2228	2660	1713	1723	1766	1537	1991	1818	1783	2014	1973
BaRT2v18chr1HG009860.1	44	50	63	36	33	64	30	33	42	58	54	35	46	19	29	50	24	44	25	35	34	36	50	37	22	21	33
BaRT2v18chr1HG009860.2	462	506	527	446	510	477	555	548	476	518	439	477	425	433	399	446	436	456	512	413	473	254	256	378	289	286	317
BaRT2v18chr1HG009870.1	128	125	125	138	144	150	116	119	115	96	119	115	98	116	157	98	79	127	112	111	119	77	67	79	96	70	106
BaRT2v18chr1HG009890.2	48	25	31	29	19	23	43	20	18	46	68	53	76	56	29	61	37	22	109	80	84	245	195	312	168	171	214
BaRT2v18chr1HG009890.3	6	10	9	0	2	12	0	11	3	7	3	0	0	0	11	0	8	2	13	15	15	25	16	45	4	7	16
BaRT2v18chr1HG009900.1	139	173	185	152	173	156	181	224	159	207	172	194	273	246	184	217	192	201	209	197	200	136	149	206	170	185	190
BaRT2v18chr1HG009900.3	9	21	8	29	6	16	3	4	16	9	4	19	6	3	18	13	19	15	4	15	0	22	3	15	13	11	13
BaRT2v18chr1HG009910.1	42	50	44	51	71	68	53	51	45	56	47	41	51	71	53	56	54	64	63	84	70	52	49	58	47	61	66
BaRT2v18chr1HG009940.1	5	27	15	22	39	20	27	41	5	31	18	35	28	41	22	22	36	15	35	13	22	28	23	0	0	6	32
BaRT2v18chr1HG009940.2	120	86	137	112	120	105	130	120	131	114	89	88	80	109	98	110	104	117	60	123	138	81	89	130	98	78	90
BaRT2v18chr1HG009960.1	7	0	0	4	7	8	5	0	0	13	8	18	0	0	0	2	9	13	0	22	0	7	26	7	0	2	0
BaRT2v18chr1HG009960.10	73	0	0	0	0	0	11	0	24	1	0	0	0	0	0	26	0	0	0	99	2	0	19	18	0	5	70
BaRT2v18chr1HG009960.11	0	27	88	50	94	76	63	32	40	43	28	24	146	114	62	72	91	100	121	110	176	28	28	59	103	75	22
BaRT2v18chr1HG009960.14	3	1	0	0	3	0	17	0	3	0	0	0	11	8	3	1	0	0	25	0	37	12	3	10	0	10	22
BaRT2v18chr1HG009960.16	0	0	0	20	12	17	6	8	8	9	5	0	3	7	15	2	0	0	9	13	19	9	0	19	18	17	7
BaRT2v18chr1HG009960.17	9	6	11	15	7	21	7	16	20	13	11	23	19	20	15	19	11	11	13	17	15	19	19	31	16	29	4
BaRT2v18chr1HG009960.19	0	9	9	2	4	0	4	7	0	17	0	4	15	10	7	7	9	23	8	0	11	8	2	0	5	4	5
BaRT2v18chr1HG009960.6	35	42	0	46	11	50	0	44	0	56	74	39	0	25	58	12	0	0	100	0	40	48	0	0	0	9	0
BaRT2v18chr1HG009960.7	7	4	7	4	7	12	3	2	6	5	21	5	9	13	21	10	8	6	25	30	13	5	8	15	6	7	9
BaRT2v18chr1HG009970.2	34	0	0	18	45	36	8	9	17	20	4	19	54	47	15	6	39	44	49	47	45	87	44	49	25	38	0
BaRT2v18chr1HG009970.3	26	31	36	37	22	33	55	37	0	14	52	46	15	11	7	54	23	15	51	83	62	17	0	30	4	19	26
BaRT2v18chr1HG009970.4	6	10	18	23	18	9	6	21	10	11	12	13	25	3	4	15	10	10	14	41	42	3	2	5	8	0	0
BaRT2v18chr1HG009970.5	0	35	5	21	7	16	0	0	68	22	0	0	19	10	28	0	7	0	29	0	0	0	18	0	24	0	49
BaRT2v18chr1HG009970.7	23	0	19	0	4	0	0	5	17	8	31	0	21	0	15	8	12	5	38	0	0	0	0	0	0	15	0
BaRT2v18chr1HG009980.1	144	211	261	179	222	201	156	211	191	239	234	187	217	215	194	207	185	204	213	187	237	154	147	196	153	143	152
BaRT2v18chr1HG009990.1	34	43	40	50	61	25	20	23	20	28	21	16	36	36	23	22	22	42	26	30	32	28	27	33	42	15	29
BaRT2v18chr1HG010000.10	19	8	0	0	10	18	13	0	13	38	0	0	22	33	39	14	18	0	33	102	49	83	92	21	0	73	22
BaRT2v18chr1HG010000.2	87	43	70	33	94	126	0	91	146	105	89	65	563	517	158	529	235	218	545	579	385	329	28	445	474	131	662
BaRT2v18chr1HG010000.3	61	103	154	233	286	213	213	218	183	402	292	298	914	713	548	667	541	377	876	856	1158	1830	1878	2163	1351	1464	1692
BaRT2v18chr1HG010000.5	115	112	51	161	165	188	94	149	151	148	84	83	149	287	221	224	230	191	310	398	519	542	641	733	306	280	444
BaRT2v18chr1HG010000.6	0	0	22	0	0	64	0	0	9	12	0	6	80	27	49	45	0	28	96	31	74	14	46	39	37	9	75
BaRT2v18chr1HG010000.7	0	0	0	1	0	0	69	0	0	0	0	0	0	0	0	0	0	0	87	0	0	0	0	0	0	0	0
BaRT2v18chr1HG010000.8	37	15	38	58	81	52	63	58	48	67	60	36	277	168	135	159	143	188	258	171	520	385	342	399	345	346	311
BaRT2v18chr1HG010000.9	54	83	89	128	62	89	65	144	85	143	76	69	362	261	268	278	237	176	468	451	707	524	449	601	395	343	638
BaRT2v18chr1HG010010.1	2	2	1	1	2	6	7	6	3	3	9	5	32	15	24	31	7	15	23	14	19	30	24	39	42	31	46
BaRT2v18chr1HG010020-BaRT2v18chr1HG010030.1	90	70	15	99	116	70	93	84	66	119	70	117	202	195	5	137	58	181	214	258	102	250	257	181	0	51	182
BaRT2v18chr1HG010020-BaRT2v18chr1HG010030.2	2	47	95	0	0	52	0	57	0	0	0	0	7	0	168	11	78	0	85	8	113	0	38	1	224	132	1
BaRT2v18chr1HG010020.1	57	36	58	81	84	59	131	91	141	130	155	113	177	105	88	148	110	114	212	205	286	158	147	270	121	117	205
BaRT2v18chr1HG010020.2	13	53	65	48	101	81	51	79	47	81	62	57	110	93	87	103	120	122	128	130	198	138	156	189	104	165	115
BaRT2v18chr1HG010020.4	33	0	0	29	0	0	0	0	21	0	0	0	4	77	0	0	4	0	44	37	0	0	0	0	0	0	0
BaRT2v18chr1HG010030.2	0	0	0	0	0	0	1	0	16	14	0	1	3	7	0	36	20	0	30	30	55	21	0	31	31	20	33
BaRT2v18chr1HG010040.1	4	2	4	4	6	9	6	3	3	4	1	4	4	10	16	9	6	3	6	7	4	6	5	4	12	14	4
BaRT2v18chr1HG010050.1	2	13	8	0	12	15	15	0	9	18	12	7	14	32	8	40	14	8	20	29	25	15	22	13	26	18	2
BaRT2v18chr1HG010050.2	103	91	125	80	75	79	115	81	96	81	64	48	109	85	55	82	75	89	81	73	100	43	39	68	35	67	72
BaRT2v18chr1HG010050.3	80	69	83	82	110	55	89	92	67	62	63	40	26	86	47	68	105	68	50	25	93	64	81	123	54	79	32
BaRT2v18chr1HG010050.4	80	60	69	117	126	120	124	114	113	120	73	112	124	59	75	104	70	90	67	103	64	88	109	109	60	55	95
BaRT2v18chr1HG010060.1	632	643	730	494	623	482	599	628	504	555	664	573	728	604	535	679	700	673	519	494	555	531	678	689	609	574	544
BaRT2v18chr1HG010060.2	37	13	42	65	52	45	82	24	48	52	30	34	68	77	57	48	38	53	31	34	21	102	62	61	58	32	30
BaRT2v18chr1HG010070.1	0	0	0	0	0	0	0	0	20	50	0	44	0	18	0	23	0	0	0	0	25	6	0	32	0	0	0
BaRT2v18chr1HG010070.2	79	58	81	100	134	83	98	110	89	106	101	103	94	98	54	142	92	101	99	105	132	116	76	110	135	99	114
BaRT2v18chr1HG010070.3	63	42	88	73	99	86	95	132	128	6	68	0	36	59	108	46	107	39	144	49	78	0	24	5	0	0	74
BaRT2v18chr1HG010070.4	91	79	115	177	98	146	129	90	107	168	122	168	197	132	70	70	83	177	81	175	151	141	122	160	130	152	131
BaRT2v18chr1HG010080.1	41	88	49	27	21	40	43	30	64	14	15	51	32	20	14	26	29	34	38	42	50	7	12	32	37	11	11
BaRT2v18chr1HG010080.2	0	0	22	18	36	22	0	35	0	0	4	3	0	11	11	11	0	14	0	27	14	1	0	28	0	0	0
BaRT2v18chr1HG010080.3	603	586	685	670	662	725	565	709	516	703	654	594	718	704	491	666	582	584	786	767	854	503	491	543	535	520	550
BaRT2v18chr1HG010080.4	28	19	0	8	43	0	39	25	44	13	20	25	0	0	9	15	15	25	31	44	49	18	23	24	33	0	29
BaRT2v18chr1HG010080.5	17	27	4	6	10	0	23	0	37	13	39	23	10	10	13	7	17	12	24	15	37	8	12	0	0	17	19
BaRT2v18chr1HG010100.1	34	22	41	22	36	32	48	36	41	36	31	28	27	29	26	39	48	38	21	16	33	142	97	230	59	76	78
BaRT2v18chr1HG010110.1	0	16	20	23	45	22	0	21	27	23	31	22	21	6	0	0	34	16	11	10	12	13	0	27	0	0	6
BaRT2v18chr1HG010110.2	1548	1672	1754	1426	1358	1574	1553	1641	1545	1530	1470	1585	1782	1672	1387	1672	1537	1691	1131	1400	1299	1433	1360	1671	1452	1362	1437
BaRT2v18chr1HG010110.3	4	7	10	19	21	14	16	7	22	21	22	19	24	33	12	31	15	27	29	18	11	4	34	27	7	19	15
BaRT2v18chr1HG010110.4	3	5	0	0	0	0	0	0	11	0	0	0	5	0	6	13	0	19	0	0	0	0	16	21	11	44	6
BaRT2v18chr1HG010120.1	302	317	368	220	222	239	452	331	355	256	381	282	278	299	268	498	317	347	210	315	183	310	313	230	248	199	258
BaRT2v18chr1HG010120.2	15	13	15	11	0	0	10	0	11	0	0	11	34	0	0	0	13	0	21	0	40	0	0	9	13	9	0
BaRT2v18chr1HG010120.3	3077	3304	3536	2731	2986	2966	3189	3438	3138	2948	2916	2824	3811	3503	2909	3354	3556	3357	2476	2878	3000	2793	2596	3283	2754	2596	3126
BaRT2v18chr1HG010120.5	17	0	14	0	20	0	44	0	26	12	64	29	10	11	9	39	0	23	14	0	0	35	29	95	12	0	14
BaRT2v18chr1HG010120.6	24	12	5	4	4	4	34	5	16	5	9	8	0	20	9	4	8	4	0	0	32	11	4	7	0	0	25
BaRT2v18chr1HG010130.1	4	3	5	7	2	2	3	8	6	10	3	8	19	10	8	7	17	13	9	10	13	3	6	9	8	8	6
BaRT2v18chr1HG010150.1	0	0	1	2	2	2	7	4	5	0	3	4	0	11	3	4	4	2	62	19	16	0	6	6	5	4	0
BaRT2v18chr1HG010190.1	357	367	365	446	357	353	473	505	423	384	422	397	271	287	392	396	391	425	295	294	306	152	194	253	207	178	231
BaRT2v18chr1HG010220.6	61	47	42	46	51	30	47	39	23	63	55	42	56	49	46	42	59	75	33	84	64	20	27	34	26	27	31
BaRT2v18chr1HG010220.7	4	8	10	4	7	0	10	10	11	13	21	14	9	11	5	14	5	21	0	0	14	8	0	0	7	6	8
BaRT2v18chr1HG010240.1	18	21	29	11	21	10	15	20	18	14	10	10	21	5	13	22	20	15	17	8	13	16	18	12	13	6	16
BaRT2v18chr1HG010250.1	6	15	24	9	9	18	13	23	7	6	16	2	3	8	15	15	5	9	7	5	13	10	13	7	6	9	2
BaRT2v18chr1HG010260.1	22	0	24	0	0	18	20	13	11	0	0	0	14	10	0	0	0	57	0	0	0	5	35	12	11	19	13
BaRT2v18chr1HG010260.3	0	24	29	34	26	0	66	57	0	17	17	20	0	0	5	19	29	0	33	14	14	0	0	0	9	0	0
BaRT2v18chr1HG010260.4	0	11	12	40	18	34	29	20	29	42	20	0	18	6	7	13	26	31	11	26	13	11	11	6	17	0	27
BaRT2v18chr1HG010260.5	14	0	9	25	56	37	1	22	0	0	1	38	5	0	0	0	0	29	0	0	9	0	16	39	5	12	11
BaRT2v18chr1HG010260.6	72	72	45	21	60	28	0	17	69	46	21	20	66	67	54	83	38	12	40	33	42	45	19	30	34	34	15
BaRT2v18chr1HG010270.1	9	4	9	13	21	36	19	0	0	0	14	0	13	4	5	9	9	13	19	5	5	17	8	0	8	21	0
BaRT2v18chr1HG010270.2	30	36	32	25	16	0	48	35	42	23	19	32	10	14	4	20	21	21	8	29	20	2	11	10	18	7	15
BaRT2v18chr1HG010280.1	47	44	31	53	56	53	69	51	32	38	37	30	51	58	33	39	15	46	38	39	32	5	50	48	14	18	20
BaRT2v18chr1HG010280.2	54	17	72	18	30	35	23	30	49	31	20	56	6	4	22	31	7	34	18	43	43	19	11	10	38	15	30
BaRT2v18chr1HG010280.3	24	60	48	42	70	35	46	18	34	69	46	69	84	35	33	76	71	27	45	30	38	42	26	49	45	40	10
BaRT2v18chr1HG010310.1	13	119	156	128	164	120	165	127	119	123	91	76	134	129	88	116	119	150	152	74	99	126	46	111	117	107	194
BaRT2v18chr1HG010310.2	131	51	57	17	45	64	48	89	24	51	41	55	39	52	63	55	67	32	112	74	114	0	71	38	21	25	21
BaRT2v18chr1HG010310.3	179	73	79	76	110	74	97	67	49	78	125	73	103	54	98	105	66	91	75	100	88	83	160	120	59	117	53
BaRT2v18chr1HG010310.4	5	0	15	19	10	14	13	18	11	19	20	6	32	36	12	0	18	22	6	0	9	26	4	26	20	0	6
BaRT2v18chr1HG010310.5	17	21	51	18	45	37	27	28	33	44	41	32	42	25	10	45	23	54	51	29	80	39	28	41	29	17	48
BaRT2v18chr1HG010310.7	6	10	6	0	0	7	0	5	7	8	0	12	26	12	6	4	0	10	9	8	14	12	15	15	0	13	11
BaRT2v18chr1HG010380.2	1165	1142	1307	1021	1109	1098	1280	1298	1107	1071	1198	1028	1178	1172	1013	1290	1275	1285	847	1019	951	647	595	624	773	733	788
BaRT2v18chr1HG010380.3	83	116	129	72	172	91	131	47	105	98	0	56	138	48	22	22	54	64	143	38	95	194	79	178	66	61	80
BaRT2v18chr1HG010390.1	28	41	41	59	40	48	55	37	38	43	33	33	46	41	47	24	36	26	55	45	33	39	25	37	20	28	40
BaRT2v18chr1HG010440.1	1970	2238	2274	1692	1735	1917	1909	2024	1844	2031	2167	1889	1990	1819	1659	1862	1665	1843	2199	2116	2130	1262	1308	1457	1396	1524	1548
BaRT2v18chr1HG010440.2	42	35	35	35	28	41	46	26	47	55	28	38	39	41	40	42	41	41	22	35	58	18	29	43	51	39	15
BaRT2v18chr1HG010460.1	70	42	46	90	92	59	72	73	73	84	86	64	104	115	95	81	92	116	82	110	130	94	69	121	88	78	96
BaRT2v18chr1HG010480.1	325	299	385	201	344	274	277	457	229	413	427	365	160	255	267	264	479	256	459	347	430	186	229	174	116	202	274
BaRT2v18chr1HG010480.2	1312	1351	1485	1386	1348	1366	1627	1628	1419	1320	1357	1122	1433	1250	1441	1594	1150	1493	1632	1569	1617	795	609	1033	938	830	1007
BaRT2v18chr1HG010490.1	11	12	5	30	3	14	13	24	7	12	10	0	24	22	10	7	11	17	0	11	9	12	25	37	9	0	23
BaRT2v18chr1HG010490.6	26	33	47	38	44	37	33	38	45	29	37	39	44	42	47	49	37	55	51	68	81	68	61	67	41	75	57
BaRT2v18chr1HG010510.1	55	0	124	141	0	0	120	0	83	117	0	3	0	212	124	7	0	130	143	156	0	0	64	0	0	0	8
BaRT2v18chr1HG010510.2	110	129	69	99	219	155	79	173	76	0	137	205	218	0	35	179	158	57	108	81	236	138	43	132	169	176	200
BaRT2v18chr1HG010510.3	107	119	129	109	85	155	173	100	137	163	47	76	92	86	92	139	75	119	99	111	101	100	42	95	73	87	89
BaRT2v18chr1HG010510.4	7	11	8	0	0	0	0	63	0	13	74	0	0	0	0	0	0	0	12	0	29	0	24	0	18	0	0
BaRT2v18chr1HG010510.5	152	120	209	146	209	191	138	121	119	179	173	187	186	180	177	89	104	186	211	192	204	134	107	161	107	106	114
BaRT2v18chr1HG010510.8	12	6	8	10	0	9	0	24	33	0	0	0	24	0	0	29	22	0	0	8	15	12	10	15	14	0	13
BaRT2v18chr1HG010520.1	0	0	0	0	0	1	0	0	0	0	0	0	1	4	0	1	2	0	4	5	6	22	47	53	8	12	22
BaRT2v18chr1HG010560.1	2	0	6	6	2	2	5	4	4	9	5	5	21	21	13	4	7	4	18	17	10	32	44	55	31	23	45
BaRT2v18chr1HG010590.1	206	162	242	115	163	104	193	114	130	91	115	212	149	95	75	191	77	105	153	95	144	111	48	103	62	146	199
BaRT2v18chr1HG010590.2	1597	1846	2261	2664	3242	2507	2745	2439	2998	2258	2865	3183	3302	3771	2483	2681	2480	4058	1681	2069	2069	3685	3847	4321	2772	3877	2855
BaRT2v18chr1HG010590.3	105	77	100	150	92	125	161	196	19	130	114	13	27	6	246	80	152	72	86	60	33	25	34	47	21	103	62
BaRT2v18chr1HG010590.4	64	86	91	46	81	85	65	73	99	75	44	71	76	60	60	67	74	64	103	83	78	55	43	77	61	74	77
BaRT2v18chr1HG010590.5	0	0	0	25	125	0	0	31	0	0	0	0	0	0	0	0	0	0	0	0	0	0	385	737	0	62	0
BaRT2v18chr1HG010590.6	3745	3565	3948	1999	1863	3116	2667	3022	2223	3158	2689	1831	2807	2122	1991	2723	2723	1683	2920	3058	3185	591	312	118	2062	845	2245
BaRT2v18chr1HG010590.8	52	33	151	151	107	59	33	88	118	53	47	81	104	72	0	113	74	74	21	17	83	0	36	0	0	20	13
BaRT2v18chr1HG010600.1	270	288	371	433	559	528	272	415	428	457	604	469	478	528	316	459	389	564	606	471	563	599	515	669	452	474	404
BaRT2v18chr1HG010600.10	18	50	70	45	17	47	36	30	37	43	22	14	64	19	9	63	33	18	17	104	32	0	39	94	34	49	0
BaRT2v18chr1HG010600.11	1887	1328	1864	1140	1209	1480	1613	1648	1478	1012	1831	1186	2012	1548	1887	1666	2016	1182	2973	2339	3212	1389	1091	1283	1464	1171	1631
BaRT2v18chr1HG010600.13	72	93	88	37	86	81	107	113	103	56	62	80	35	141	36	71	25	35	30	63	22	36	69	147	113	64	62
BaRT2v18chr1HG010600.16	114	147	150	72	70	66	106	56	66	141	87	126	47	62	102	14	75	174	93	134	32	0	15	21	59	0	8
BaRT2v18chr1HG010600.17	14	0	11	0	16	12	0	0	0	11	13	11	9	13	0	0	25	0	0	12	14	9	27	10	0	0	9
BaRT2v18chr1HG010600.18	0	565	394	499	753	637	286	333	345	872	0	681	1122	688	11	459	158	845	8	313	71	695	811	747	668	829	659
BaRT2v18chr1HG010600.19	64	68	111	34	58	71	18	102	49	51	46	42	64	53	54	80	46	81	179	127	78	85	39	21	13	18	81
BaRT2v18chr1HG010600.2	0	0	0	30	0	23	0	16	0	35	92	0	22	0	0	0	57	30	0	26	0	0	0	0	0	116	0
BaRT2v18chr1HG010600.20	87	57	109	5	53	30	0	70	79	79	59	58	48	110	96	47	70	62	114	110	130	82	87	44	58	75	56
BaRT2v18chr1HG010600.21	0	0	36	38	15	54	29	13	0	0	0	0	0	52	0	29	0	0	22	9	61	0	0	0	0	55	0
BaRT2v18chr1HG010600.3	0	0	19	0	0	17	0	10	0	8	0	0	24	0	8	10	0	0	18	0	9	0	11	28	0	0	8
BaRT2v18chr1HG010600.5	47	79	19	32	41	46	20	10	11	47	66	48	85	78	59	31	25	39	90	83	76	27	37	73	62	34	51
BaRT2v18chr1HG010600.7	55	20	0	26	22	27	0	58	9	23	8	17	10	48	8	0	7	21	29	16	17	0	0	21	0	48	0
BaRT2v18chr1HG010600.9	0	0	0	91	35	0	11	0	59	25	0	16	0	33	49	0	0	29	13	54	12	0	33	0	32	62	0
BaRT2v18chr1HG010610.1	1726	1830	1922	1851	2027	1994	1819	1873	1777	1845	1959	1935	2220	2049	1701	1882	1907	2019	2056	2095	2137	1844	1823	1988	1769	1735	1855
BaRT2v18chr1HG010640.2	10	50	29	78	0	58	35	13	35	61	85	49	11	52	41	100	35	8	50	10	0	32	54	113	15	35	100
BaRT2v18chr1HG010640.3	640	605	730	490	542	614	581	533	580	562	501	587	653	590	406	361	495	627	396	544	518	494	466	299	474	423	397
BaRT2v18chr1HG010640.4	28	24	42	47	38	58	16	83	36	44	81	51	32	7	9	75	37	5	22	30	11	32	17	53	4	39	52
BaRT2v18chr1HG010640.5	34	16	0	8	23	8	8	20	9	18	10	0	19	0	15	0	9	0	0	8	6	0	0	42	9	0	0
BaRT2v18chr1HG010640.6	54	58	67	47	154	62	64	128	62	55	62	21	30	132	37	97	150	124	77	0	97	16	18	88	50	81	114
BaRT2v18chr1HG010700.1	0	0	41	0	0	73	51	0	74	42	61	0	18	40	0	0	0	5	50	67	40	0	24	81	0	71	7
BaRT2v18chr1HG010700.2	0	0	0	34	26	0	0	0	0	0	0	0	0	0	0	27	67	39	77	0	0	26	12	0	0	0	77
BaRT2v18chr1HG010700.4	0	0	2	0	0	0	0	0	0	15	0	53	31	68	65	0	0	0	0	0	72	0	0	3	80	1	0
BaRT2v18chr1HG010700.6	0	13	0	0	34	0	0	40	0	0	0	0	0	0	0	53	2	28	0	0	0	74	0	1	12	0	0
BaRT2v18chr1HG010710.1	187	293	269	344	324	291	267	305	290	277	212	327	340	251	204	238	277	313	244	223	268	292	321	387	222	280	245
BaRT2v18chr1HG010710.2	18	8	23	5	12	10	7	13	3	10	25	3	19	32	23	13	8	7	12	13	3	3	16	10	10	3	3
BaRT2v18chr1HG010710.4	266	262	248	154	137	209	149	159	165	168	289	127	197	205	195	164	162	184	270	232	257	201	100	167	147	190	205
BaRT2v18chr1HG010720.1	27	63	54	28	0	13	22	35	41	54	34	0	50	29	43	23	32	39	0	46	31	33	32	0	0	19	0
BaRT2v18chr1HG010720.2	12	0	8	0	27	0	0	19	22	0	0	40	0	0	0	0	0	0	59	0	0	0	7	0	35	0	46
BaRT2v18chr1HG010720.3	16	0	7	15	20	38	25	0	0	0	31	10	0	49	0	50	28	7	0	0	13	28	0	41	16	41	1
BaRT2v18chr1HG010730.1	27	13	32	22	30	16	32	10	25	28	15	23	45	24	8	40	31	21	29	9	19	27	11	31	10	20	26
BaRT2v18chr1HG010730.2	45	32	89	28	38	0	16	55	40	41	34	67	33	32	33	18	36	51	65	14	35	45	60	22	46	12	16
BaRT2v18chr1HG010730.3	59	91	68	90	112	120	99	91	108	102	101	71	69	123	108	96	71	77	120	123	76	106	101	141	76	132	157
BaRT2v18chr1HG010730.4	19	35	27	9	9	24	8	29	15	29	12	22	8	8	24	12	12	17	10	28	34	26	8	24	23	24	13
BaRT2v18chr1HG010750.1	54	24	72	86	38	93	15	38	47	23	15	30	38	15	16	54	8	24	92	68	61	70	38	47	23	30	23
BaRT2v18chr1HG010750.2	1354	761	1323	145	275	467	780	997	863	731	549	505	221	497	194	668	488	462	852	775	973	0	79	61	115	159	76
BaRT2v18chr1HG010750.3	36	79	17	34	0	84	41	0	49	6	83	55	34	0	38	20	26	0	15	61	17	22	38	30	32	0	44
BaRT2v18chr1HG010750.4	0	118	3	49	16	104	97	136	50	34	37	0	0	92	151	142	0	88	21	0	64	22	70	149	27	0	0
BaRT2v18chr1HG010750.5	99	1	71	124	141	53	111	102	118	189	143	203	313	184	0	121	184	92	50	118	53	218	120	80	150	227	198
BaRT2v18chr1HG010750.6	308	157	337	222	54	111	268	200	34	182	339	196	350	23	127	61	133	84	132	176	377	118	121	61	0	74	269
BaRT2v18chr1HG010750.7	4966	5184	5891	4816	5201	5906	5244	5349	4886	5154	4687	4600	5415	5321	4265	4679	4956	5361	3531	4253	3996	3369	3020	3567	3704	3511	3886
BaRT2v18chr1HG010750.8	105	58	178	95	110	120	85	84	75	74	87	46	93	127	143	78	74	22	0	85	88	62	152	50	49	43	0
BaRT2v18chr1HG010760.1	63	33	38	0	13	54	0	78	65	26	13	27	35	50	23	61	0	0	27	0	63	25	15	39	23	7	29
BaRT2v18chr1HG010760.2	26	11	18	21	80	0	10	0	0	22	93	0	18	25	19	0	15	9	0	0	12	0	15	65	15	15	0
BaRT2v18chr1HG010760.3	30	45	29	26	60	89	78	43	0	30	72	56	18	38	10	35	72	57	50	71	54	34	0	0	7	0	35
BaRT2v18chr1HG010760.4	344	406	507	415	331	397	470	452	467	454	328	347	464	397	382	383	425	413	529	422	496	350	357	328	356	349	330
BaRT2v18chr1HG010780.1	0	292	1	266	227	92	73	0	26	349	61	0	0	0	0	0	0	119	0	0	4	19	0	0	95	0	0
BaRT2v18chr1HG010780.2	213	289	262	129	159	173	201	260	140	123	179	252	301	125	182	201	175	271	211	144	242	142	125	148	63	243	147
BaRT2v18chr1HG010780.3	1494	1440	1615	960	963	1073	1118	1314	1204	900	1496	1091	892	1096	965	1001	1032	1069	1870	1484	1547	573	434	756	783	464	724
BaRT2v18chr1HG010780.4	140	156	226	152	139	181	132	204	154	105	122	134	183	141	79	167	187	164	259	288	293	102	96	136	75	110	121
BaRT2v18chr1HG010780.5	1615	1467	1488	1621	2020	1836	1595	1110	1351	1647	1648	1961	1442	1390	1447	1035	818	1506	1530	1344	1231	1430	1524	1642	1221	1064	1350
BaRT2v18chr1HG010780.6	15	255	317	36	0	0	421	763	573	0	154	91	143	237	0	595	777	0	699	565	904	0	0	0	12	300	0
BaRT2v18chr1HG010790.1	27	0	104	35	63	64	0	23	65	35	17	0	115	84	16	24	30	34	11	0	23	30	0	0	2	13	37
BaRT2v18chr1HG010790.10	97	123	149	257	294	252	224	219	203	250	194	312	306	252	244	234	265	239	171	199	217	226	266	295	218	245	191
BaRT2v18chr1HG010790.2	0	81	8	0	2	78	139	114	64	0	83	0	19	16	13	0	55	60	47	80	33	39	32	6	70	0	79
BaRT2v18chr1HG010790.4	0	0	6	0	26	10	28	0	8	7	0	18	10	18	7	0	0	9	6	7	0	0	4	5	0	27	0
BaRT2v18chr1HG010790.6	287	234	204	301	160	212	146	200	156	222	146	197	184	194	179	262	297	234	179	168	170	134	83	107	123	64	156
BaRT2v18chr1HG010790.7	15	0	0	0	0	0	0	78	0	21	0	8	37	0	0	0	0	0	0	0	20	0	0	0	0	24	0
BaRT2v18chr1HG010790.8	103	47	91	69	37	10	0	0	0	48	0	0	1	98	0	66	0	0	0	0	24	0	0	0	18	0	0
BaRT2v18chr1HG010790.9	58	65	38	13	21	19	94	16	36	18	39	36	30	57	63	12	7	60	74	54	55	47	0	31	0	22	23
BaRT2v18chr1HG010800.1	248	250	357	270	197	313	279	325	274	354	277	250	583	569	427	459	427	442	401	503	540	403	348	461	498	452	464
BaRT2v18chr1HG010800.2	0	7	11	14	0	0	19	6	27	13	0	9	0	11	9	13	16	0	22	19	0	30	0	0	0	12	11
BaRT2v18chr1HG010800.3	10	0	11	0	28	16	28	0	0	0	14	0	13	28	0	29	12	16	5	0	42	0	0	13	21	0	31
BaRT2v18chr1HG010810.3	14	6	8	15	11	23	26	16	14	10	0	0	4	8	9	0	0	0	3	8	10	0	3	0	5	0	0
BaRT2v18chr1HG010810.4	22	34	58	45	22	79	9	21	39	0	6	0	25	8	7	11	9	10	11	0	14	10	25	3	0	17	10
BaRT2v18chr1HG010810.5	18	3	36	28	32	44	27	32	28	7	6	13	6	5	5	4	3	4	22	17	18	18	5	12	15	0	10
BaRT2v18chr1HG010820.1	62	86	61	102	109	100	61	61	49	32	34	26	27	20	41	28	30	18	13	10	6	6	17	18	10	17	27
BaRT2v18chr1HG010860.1	1	4	4	4	10	6	4	1	9	3	5	3	10	18	6	14	3	5	15	7	12	31	75	96	21	54	72
BaRT2v18chr1HG010870.1	2	9	10	11	12	14	5	9	10	15	9	10	23	25	14	29	15	20	31	38	42	127	107	169	89	84	111
BaRT2v18chr1HG010870.2	0	0	4	5	5	1	0	0	2	0	3	0	0	3	8	2	0	11	15	15	9	9	2	19	25	9	45
BaRT2v18chr1HG010890.1	5	0	5	0	0	4	0	16	22	9	0	4	4	18	0	30	0	20	5	10	8	0	3	10	0	0	10
BaRT2v18chr1HG010890.2	1204	1160	1119	964	1035	1066	1250	1231	1075	1040	1110	1247	1200	1062	1025	986	1028	1114	1054	1045	1103	1114	1116	1475	1130	1056	1276
BaRT2v18chr1HG010890.3	53	84	54	50	107	53	48	54	98	79	84	105	60	81	97	100	103	71	44	77	94	72	142	96	93	57	142
BaRT2v18chr1HG010890.4	14	12	26	26	0	3	26	38	0	15	0	26	21	20	12	17	22	27	21	18	17	20	11	27	24	11	12
BaRT2v18chr1HG010890.5	4	12	6	0	21	13	6	0	20	0	22	0	0	0	0	6	0	5	0	11	17	0	5	0	0	0	11
BaRT2v18chr1HG010890.6	4	9	7	14	10	5	3	16	3	10	31	15	13	11	17	6	11	0	30	7	12	9	14	3	3	21	36
BaRT2v18chr1HG010900.2	1857	1846	2015	1572	1711	1675	1988	2004	1632	1705	1733	1611	1958	1771	1593	1876	1864	1935	1144	1517	1450	1237	1086	1258	1244	1232	1508
BaRT2v18chr1HG010920.1	0	0	0	0	0	0	0	0	0	0	0	0	0	0	0	1	0	0	0	0	0	262	246	602	197	117	312
BaRT2v18chr1HG010930.1	239	254	303	343	366	373	254	304	417	273	336	299	341	397	243	393	308	416	148	183	154	345	322	345	155	199	221
BaRT2v18chr1HG010930.11	7	8	8	0	0	12	0	9	25	21	5	0	0	13	17	5	5	0	9	0	0	13	7	7	0	19	12
BaRT2v18chr1HG010930.13	11	13	10	8	4	10	27	0	16	9	0	0	4	11	7	2	2	5	0	14	2	5	0	7	7	12	2
BaRT2v18chr1HG010930.14	19	30	44	3	0	3	5	27	25	5	29	11	12	43	29	10	22	6	5	15	0	3	14	10	21	14	10
BaRT2v18chr1HG010930.15	3	11	3	0	3	3	19	6	6	13	14	17	0	0	7	7	6	7	3	5	27	21	6	0	0	0	0
BaRT2v18chr1HG010930.2	114	97	156	93	238	86	121	93	114	86	169	113	185	180	131	131	93	226	92	70	75	250	200	286	106	176	141
BaRT2v18chr1HG010930.3	96	84	82	68	36	69	118	101	128	169	103	201	71	78	12	162	91	76	65	75	88	48	42	31	0	0	79
BaRT2v18chr1HG010930.4	16	14	7	10	5	3	25	10	13	20	14	19	13	3	27	16	31	19	23	30	16	0	10	17	10	15	11
BaRT2v18chr1HG010930.6	28727	31518	33301	23114	28246	25470	31084	32733	29860	29178	31502	30404	29326	25653	25827	32113	31421	31770	23690	25975	24560	20830	21772	24958	20602	22652	21271
BaRT2v18chr1HG010930.8	21	24	22	12	37	38	50	25	22	13	29	30	54	27	12	36	31	25	17	12	27	20	21	10	48	22	21
BaRT2v18chr1HG010930.9	9	6	15	7	4	11	10	17	7	19	17	4	0	0	7	4	3	10	16	3	3	4	0	0	0	0	0
BaRT2v18chr1HG010960.1	19	14	11	19	47	11	5	28	26	17	23	16	33	50	20	32	17	26	23	24	16	41	67	50	13	40	32
BaRT2v18chr1HG010960.3	507	502	610	265	334	377	466	553	405	572	644	611	516	406	489	608	531	466	851	767	876	451	283	417	418	390	476
BaRT2v18chr1HG010960.6	832	772	791	989	1161	996	971	1078	910	1174	1180	1190	1510	1394	1414	1361	1126	1465	1689	1464	1702	1182	1211	1626	1474	1561	1472
BaRT2v18chr1HG010960.7	17	41	49	46	7	36	31	117	20	60	37	96	62	104	47	40	79	35	134	81	63	31	19	48	24	38	6
BaRT2v18chr1HG010970.1	2393	2518	2924	2142	2346	2240	2087	2706	1936	2390	2078	2022	3252	3264	2830	2558	2657	2794	2757	3037	2939	2185	1664	2273	2148	1716	2315
BaRT2v18chr1HG010970.2	161	0	162	0	0	0	0	0	0	0	20	0	0	0	0	0	0	0	0	22	0	0	0	0	0	0	442
BaRT2v18chr1HG010980.1	309	194	159	266	176	457	366	161	457	411	395	230	557	265	208	420	279	314	207	271	297	409	426	826	227	436	155
BaRT2v18chr1HG010990.2	21	10	15	27	16	29	17	6	0	41	0	6	6	46	68	22	30	17	28	28	42	7	14	10	24	13	0
BaRT2v18chr1HG010990.3	45	47	38	19	0	124	82	52	58	35	40	22	0	37	45	42	32	36	44	0	51	17	0	34	54	82	16
BaRT2v18chr1HG010990.4	31	0	29	44	49	20	67	66	25	24	22	41	69	22	23	65	20	25	13	54	34	72	42	0	13	0	44
BaRT2v18chr1HG010990.5	292	351	413	393	418	359	337	387	386	364	354	358	362	349	283	291	329	367	354	357	380	197	246	343	267	224	235
BaRT2v18chr1HG011030.1	24	22	30	37	22	50	19	28	63	43	31	17	35	81	19	46	31	26	34	27	34	32	21	44	13	23	23
BaRT2v18chr1HG011030.10	208	0	20	0	0	1	0	53	0	0	0	0	38	0	0	0	0	39	0	101	57	0	0	0	0	0	32
BaRT2v18chr1HG011030.11	0	10	12	0	0	0	0	0	0	0	0	0	0	0	5	0	0	3	73	0	49	0	0	0	75	88	81
BaRT2v18chr1HG011030.2	54	58	30	41	42	42	32	37	76	26	42	50	42	26	66	60	58	82	51	72	72	61	21	52	59	68	73
BaRT2v18chr1HG011030.3	24	21	31	21	54	32	24	60	21	56	35	66	51	34	11	32	62	22	17	34	26	25	62	33	42	23	30
BaRT2v18chr1HG011030.4	209	214	120	243	347	266	240	232	216	211	170	233	233	259	204	215	199	201	258	263	240	235	264	323	237	143	197
BaRT2v18chr1HG011030.5	1	208	288	422	336	274	260	259	233	275	343	252	306	307	251	347	229	291	350	291	354	236	252	355	239	243	277
BaRT2v18chr1HG011030.6	101	0	0	105	212	127	1	0	0	81	0	136	8	107	0	149	0	90	0	0	0	232	30	51	0	21	0
BaRT2v18chr1HG011030.7	36	17	12	23	32	3	43	39	15	9	22	40	31	24	6	30	21	19	36	26	51	41	7	23	26	21	17
BaRT2v18chr1HG011030.8	91	130	162	51	62	130	160	171	167	48	157	35	108	97	113	12	136	94	222	187	240	0	177	128	203	135	211
BaRT2v18chr1HG011050.1	273	0	240	0	0	0	57	1	109	0	0	0	47	0	13	0	0	0	0	0	20	0	0	0	0	0	0
BaRT2v18chr1HG011050.2	144	129	160	98	111	173	103	69	79	173	176	117	117	71	110	147	80	105	75	151	77	52	107	95	93	126	120
BaRT2v18chr1HG011050.3	96	40	80	37	0	44	57	21	66	65	0	22	21	18	12	8	61	84	35	134	53	7	16	7	15	52	17
BaRT2v18chr1HG011050.4	20	29	111	36	66	54	76	58	48	8	70	16	64	79	33	33	9	14	71	69	79	81	29	55	139	95	173
BaRT2v18chr1HG011050.5	0	14	0	40	22	0	23	57	30	0	0	0	36	0	11	9	11	48	22	0	0	9	16	11	18	0	20
BaRT2v18chr1HG011050.6	112	455	308	411	506	375	359	440	302	272	336	410	383	363	358	378	331	344	292	237	258	386	453	405	470	452	367
BaRT2v18chr1HG011050.7	229	85	114	140	122	45	175	160	110	258	246	109	52	162	68	73	37	114	154	59	159	54	0	14	0	0	0
BaRT2v18chr1HG011050.8	58	31	95	25	48	50	74	47	67	82	47	46	16	22	27	38	20	69	39	73	36	45	47	46	61	52	65
BaRT2v18chr1HG011050.9	50	176	108	0	0	186	0	209	111	41	54	99	0	3	0	0	53	0	0	0	1	0	0	0	0	0	24
BaRT2v18chr1HG011070.1	128	121	85	73	152	166	0	246	41	202	52	234	147	6	63	35	128	105	211	135	36	1	67	20	18	19	190
BaRT2v18chr1HG011070.2	29	70	75	19	21	38	144	0	48	15	74	0	21	40	0	21	16	41	40	45	75	19	0	0	56	0	0
BaRT2v18chr1HG011070.3	172	89	71	120	32	166	66	39	101	74	173	39	122	188	112	88	122	93	66	87	200	27	43	0	65	26	16
BaRT2v18chr1HG011070.4	39	68	110	14	0	6	77	12	52	31	67	0	80	0	60	13	21	84	15	88	66	4	0	0	0	15	8
BaRT2v18chr1HG011070.5	0	0	0	116	129	13	22	0	46	0	0	104	41	161	57	135	55	0	0	0	0	129	110	167	118	206	25
BaRT2v18chr1HG011110.1	12	0	0	4	18	11	0	17	13	0	7	1	8	20	9	13	10	11	0	0	17	10	9	11	35	42	29
BaRT2v18chr1HG011110.2	0	0	0	0	31	0	11	16	0	0	3	29	10	0	0	0	0	0	0	0	0	40	30	10	0	21	70
BaRT2v18chr1HG011110.3	31	32	41	36	0	33	19	0	25	20	24	0	19	11	34	23	19	30	28	29	0	12	26	47	96	96	20
BaRT2v18chr1HG011130.1	10	21	23	34	0	7	0	0	0	0	24	0	0	0	0	0	0	0	0	18	0	0	0	44	0	0	0
BaRT2v18chr1HG011130.3	24	0	35	2	11	0	0	71	18	47	26	31	7	16	0	40	15	38	62	24	0	8	83	0	1	20	80
BaRT2v18chr1HG011130.4	728	740	758	776	850	885	798	750	819	908	903	849	980	934	817	872	903	967	803	1060	987	667	706	767	824	822	723
BaRT2v18chr1HG011130.5	0	5	20	14	7	11	0	39	0	24	7	32	28	20	11	43	13	7	6	0	20	11	0	38	12	0	0
BaRT2v18chr1HG011130.6	79	64	78	73	88	81	79	54	52	42	69	67	62	23	31	59	72	81	74	36	129	53	105	42	60	38	46
BaRT2v18chr1HG011130.7	23	0	107	13	23	41	72	83	44	60	17	0	82	96	0	29	0	0	82	0	46	53	0	25	0	0	0
BaRT2v18chr1HG011140.2	1066	871	796	204	217	630	452	622	339	679	415	536	524	408	242	469	473	417	587	485	604	225	89	193	160	208	309
BaRT2v18chr1HG011140.3	50	37	71	49	63	63	30	58	64	68	76	47	54	71	46	65	42	58	65	68	61	43	25	49	52	33	29
BaRT2v18chr1HG011140.4	50	41	47	67	65	71	50	36	56	61	59	65	66	69	45	67	47	101	57	78	64	33	53	33	18	49	70
BaRT2v18chr1HG011140.5	0	0	0	0	198	0	0	0	0	0	0	0	0	0	46	0	0	0	0	0	0	162	357	214	63	0	0
BaRT2v18chr1HG011140.6	0	5	30	40	16	9	0	0	28	10	33	12	20	36	0	0	40	0	9	11	0	0	58	65	10	0	8
BaRT2v18chr1HG011140.7	160	394	443	715	666	389	665	600	561	496	643	701	613	603	656	624	572	615	701	715	572	455	203	417	528	574	541
BaRT2v18chr1HG011150.1	54	37	48	21	28	51	34	43	33	34	23	48	96	61	58	54	36	70	59	99	41	20	5	9	24	21	28
BaRT2v18chr1HG011150.10	152	97	151	206	216	74	110	144	99	47	117	97	89	110	157	151	110	107	236	182	262	91	26	68	137	190	106
BaRT2v18chr1HG011150.11	0	0	20	0	98	144	29	0	0	126	39	123	17	0	12	0	0	96	69	0	20	57	140	84	24	0	0
BaRT2v18chr1HG011150.15	173	228	242	294	285	287	196	211	295	220	205	223	264	302	181	231	221	269	304	289	377	287	289	346	202	326	299
BaRT2v18chr1HG011150.2	16	25	44	11	19	15	25	15	16	0	66	36	47	105	0	14	34	0	35	0	28	13	0	0	16	0	24
BaRT2v18chr1HG011150.3	39	98	87	123	89	61	140	108	101	35	73	129	128	84	72	85	62	104	46	157	119	82	107	111	76	95	70
BaRT2v18chr1HG011150.4	87	9	79	70	95	45	56	42	39	71	71	26	66	81	77	56	64	66	83	65	56	92	76	88	58	79	55
BaRT2v18chr1HG011150.5	30	0	0	0	0	138	2	47	91	32	0	0	0	52	0	161	76	0	74	166	0	0	0	1	0	0	0
BaRT2v18chr1HG011150.7	37	42	0	73	71	25	25	70	0	48	50	0	12	0	69	0	0	0	27	0	41	49	33	0	42	0	0
BaRT2v18chr1HG011150.8	40	36	44	17	63	0	84	0	27	86	42	0	83	126	0	23	0	72	0	25	104	26	0	102	75	0	165
BaRT2v18chr1HG011150.9	15	15	14	0	0	0	17	0	14	0	17	0	11	0	0	0	42	0	39	0	38	0	0	0	0	0	0
BaRT2v18chr1HG011160.1	0	0	10	5	0	0	34	39	0	0	26	0	9	0	23	0	0	0	1	0	39	0	0	0	0	0	31
BaRT2v18chr1HG011160.14	0	35	65	61	53	2	36	0	51	26	10	3	18	1	0	49	1	0	22	11	0	38	0	13	22	10	11
BaRT2v18chr1HG011160.15	0	0	0	0	0	63	0	33	0	4	24	19	0	13	26	0	28	0	0	6	20	0	51	27	16	4	0
BaRT2v18chr1HG011160.18	0	12	24	0	0	0	0	0	30	0	21	18	31	31	0	0	33	0	39	0	79	0	0	30	0	16	0
BaRT2v18chr1HG011160.19	95	64	48	0	16	0	3	19	0	61	20	0	0	0	33	23	0	0	8	72	59	0	0	33	0	0	0
BaRT2v18chr1HG011160.22	2	51	83	2	21	0	0	0	30	7	1	9	36	0	11	59	0	0	77	50	78	0	0	15	0	0	30
BaRT2v18chr1HG011160.23	8	4	0	17	0	0	11	11	18	11	42	46	0	0	47	9	0	0	8	0	20	27	54	1	21	0	3
BaRT2v18chr1HG011160.24	42	31	41	10	0	5	0	0	40	0	54	0	29	0	37	21	0	40	50	50	63	0	0	47	11	0	28
BaRT2v18chr1HG011160.27	0	0	0	0	13	26	0	0	0	26	0	0	28	64	0	27	0	0	0	80	0	46	0	0	0	0	0
BaRT2v18chr1HG011160.28	0	22	20	47	89	0	0	39	0	48	0	0	0	24	13	17	1	23	0	0	0	28	39	44	0	0	30
BaRT2v18chr1HG011160.29	0	2	0	10	0	43	52	0	16	12	0	32	51	46	0	0	94	0	50	27	0	0	0	0	19	27	0
BaRT2v18chr1HG011160.3	39	15	52	3	0	32	29	19	16	25	11	33	34	0	14	11	4	11	6	30	19	6	0	0	6	31	8
BaRT2v18chr1HG011160.30	0	14	9	50	72	8	8	19	27	13	0	0	24	37	0	15	0	17	0	0	2	14	50	0	21	50	0
BaRT2v18chr1HG011160.31	0	0	19	27	0	94	23	39	79	8	0	0	40	37	26	1	26	1	53	32	7	0	103	0	39	65	10
BaRT2v18chr1HG011160.33	4	0	0	32	106	5	0	31	0	0	8	0	0	0	0	60	0	6	22	0	0	6	0	0	0	4	0
BaRT2v18chr1HG011160.35	15	2	47	11	21	43	37	0	0	29	0	33	13	75	8	0	67	12	11	16	0	0	0	20	0	26	0
BaRT2v18chr1HG011160.36	0	0	0	14	5	34	0	43	27	0	4	34	55	0	21	30	0	55	0	10	0	21	2	42	0	5	41
BaRT2v18chr1HG011160.4	44	0	70	0	0	0	17	5	0	34	33	0	0	0	27	0	24	6	16	0	0	40	0	55	34	0	60
BaRT2v18chr1HG011160.41	87	64	21	88	112	115	65	50	50	86	65	14	52	62	26	43	23	52	46	109	0	86	25	38	51	11	53
BaRT2v18chr1HG011160.42	0	0	0	0	32	0	0	0	33	0	0	37	0	17	0	4	9	78	22	0	0	0	0	0	0	10	0
BaRT2v18chr1HG011160.7	15	41	0	8	0	0	0	0	29	0	8	26	23	0	0	0	0	0	2	19	0	0	0	3	0	0	14
BaRT2v18chr1HG011160.8	0	0	0	0	0	34	31	16	0	23	0	0	0	0	0	0	40	0	0	0	0	0	0	8	0	0	0
BaRT2v18chr1HG011160.9	0	0	2	3	0	0	16	20	0	0	0	37	2	0	0	0	0	0	0	0	44	35	0	50	0	0	0
BaRT2v18chr1HG011180.1	3	6	7	24	18	14	20	20	31	28	14	13	25	27	15	42	41	26	19	28	42	8	16	8	14	11	11
BaRT2v18chr1HG011190.1	309	289	223	335	311	316	153	392	210	270	304	242	359	275	301	334	209	264	272	301	319	135	145	163	256	131	158
BaRT2v18chr1HG011190.2	5060	4543	6050	4401	5228	5263	5310	5638	5412	4550	4466	4019	5758	5778	4356	4926	4491	5747	3543	4909	5139	4081	3725	4574	4156	3777	4199
BaRT2v18chr1HG011190.3	73	61	93	136	184	182	124	100	92	182	111	163	283	106	69	64	136	193	99	95	111	257	118	188	152	168	133
BaRT2v18chr1HG011190.4	0	434	0	434	0	289	246	0	1	408	257	610	349	227	576	125	560	0	610	0	0	285	224	357	207	472	613
BaRT2v18chr1HG011200.3	7	6	8	0	5	5	9	0	4	5	0	1	7	20	7	1	7	7	0	12	7	9	7	15	1	14	22
BaRT2v18chr1HG011210.1	73	62	74	97	87	109	84	102	76	87	83	84	97	97	91	131	117	117	97	95	112	72	104	138	131	122	86
BaRT2v18chr1HG011210.2	13	47	12	27	29	39	29	14	36	37	18	34	45	25	21	34	26	32	30	39	30	44	39	51	21	21	52
BaRT2v18chr1HG011210.3	17	21	24	6	12	19	22	20	27	25	17	10	21	58	4	30	25	11	36	14	22	31	25	14	16	26	25
BaRT2v18chr1HG011240.1	29	28	17	9	14	20	8	31	26	14	23	9	29	20	5	20	24	10	14	41	11	12	37	8	7	30	23
BaRT2v18chr1HG011240.4	19	21	20	7	12	2	13	15	19	0	7	17	10	13	9	24	13	23	22	18	11	11	0	8	14	7	2
BaRT2v18chr1HG011240.5	0	9	6	0	5	4	0	0	14	16	9	28	14	6	5	26	10	0	20	8	38	11	6	11	8	8	0
BaRT2v18chr1HG011240.6	326	350	340	294	258	316	324	285	289	332	294	307	366	311	307	296	305	312	424	323	400	307	234	372	271	230	326
BaRT2v18chr1HG011240.8	0	4	11	0	37	3	11	24	0	0	0	16	0	0	5	0	4	4	0	21	0	16	12	7	0	15	5
BaRT2v18chr1HG011270.1	11972	14118	12943	8168	10961	8869	11972	13358	10608	11540	13500	13367	9217	9159	10653	12237	11138	12383	9989	9068	10115	6395	8058	8895	8158	9051	8804
BaRT2v18chr1HG011270.2	640	862	1150	1843	1335	1036	1017	973	1614	1181	1479	1259	1220	1505	1119	1304	1102	1623	784	723	777	1264	1547	1521	748	850	820
BaRT2v18chr1HG011290.1	1354	1350	1486	1244	1411	1429	1309	1433	1291	1275	1369	1266	1620	1360	1169	1275	1262	1530	1016	1157	1103	1078	1188	1334	1130	1220	1148
BaRT2v18chr1HG011290.2	52	44	52	67	55	35	30	43	64	45	46	59	31	60	33	42	40	33	28	47	59	42	32	41	45	27	40
BaRT2v18chr1HG011290.3	11	7	17	9	3	11	3	11	0	12	20	16	10	8	8	10	8	12	15	12	17	13	7	6	8	5	5
BaRT2v18chr1HG011300.1	447	497	470	474	596	500	463	501	473	453	511	506	520	472	376	497	445	535	454	412	448	390	437	478	319	380	426
BaRT2v18chr1HG011300.2	49	52	50	94	76	53	52	49	65	70	55	46	75	66	42	56	61	53	26	52	55	50	39	59	43	43	61
BaRT2v18chr1HG011310.10	36	9	50	9	11	0	19	8	0	6	9	0	0	0	8	8	0	6	18	7	40	0	32	0	6	0	7
BaRT2v18chr1HG011310.11	28	89	87	60	94	105	97	115	39	53	76	20	67	32	22	53	52	78	50	82	48	23	22	37	19	21	56
BaRT2v18chr1HG011310.13	16	8	0	6	0	0	27	0	14	1	0	0	5	11	5	25	5	11	25	26	1	25	12	12	0	5	27
BaRT2v18chr1HG011310.2	22	0	0	52	0	32	0	0	0	0	0	0	27	20	0	0	0	0	10	0	0	0	0	0	0	0	17
BaRT2v18chr1HG011310.3	0	25	31	0	0	35	0	6	0	25	43	5	0	23	0	9	15	18	5	0	16	0	14	0	35	0	0
BaRT2v18chr1HG011310.5	14	13	11	0	22	0	18	11	16	8	0	38	23	0	25	7	6	8	30	32	24	13	0	26	11	6	0
BaRT2v18chr1HG011310.7	52	117	79	56	112	73	50	94	132	149	101	114	104	140	55	91	54	109	161	191	175	113	44	104	96	123	54
BaRT2v18chr1HG011310.8	32	36	44	48	25	31	31	21	59	56	39	20	46	31	22	56	26	26	45	37	28	28	17	28	45	13	37
BaRT2v18chr1HG011310.9	51	5	41	37	28	20	46	41	16	32	7	57	17	26	22	13	58	9	45	31	58	6	30	9	29	0	29
BaRT2v18chr1HG011320.1	36	45	49	36	34	25	33	36	35	26	36	43	18	39	26	41	28	19	37	27	36	37	29	44	34	27	55
BaRT2v18chr1HG011330.2	26	36	39	8	10	13	16	4	4	9	18	12	4	0	0	16	0	0	5	8	23	8	0	0	19	0	0
BaRT2v18chr1HG011330.4	46	0	74	56	99	56	110	48	63	116	64	77	0	37	48	71	13	64	5	44	41	46	0	70	60	33	67
BaRT2v18chr1HG011330.5	85	83	86	30	71	59	77	34	135	44	68	68	0	99	47	30	120	38	67	25	56	52	46	54	36	19	42
BaRT2v18chr1HG011330.7	313	300	375	64	123	188	138	213	187	217	177	131	147	26	95	99	29	172	168	183	169	54	80	38	66	0	79
BaRT2v18chr1HG011330.8	3	82	0	30	0	0	41	66	0	16	19	16	36	36	13	1	0	0	34	30	7	0	46	0	0	18	0
BaRT2v18chr1HG011330.9	0	0	0	73	0	0	15	0	1	0	43	20	63	38	0	9	42	10	0	0	0	0	0	24	0	108	13
BaRT2v18chr1HG011340.1	8	8	12	3	2	10	0	16	4	3	6	0	4	10	5	9	0	0	8	10	10	0	6	25	8	0	3
BaRT2v18chr1HG011340.2	20	21	8	30	13	6	35	18	25	37	5	9	0	32	18	29	0	41	54	0	37	16	5	0	15	17	4
BaRT2v18chr1HG011340.3	0	5	17	3	0	18	7	4	0	6	8	16	10	0	0	0	17	5	0	20	4	0	0	21	0	7	25
BaRT2v18chr1HG011340.4	2	11	15	13	10	10	12	24	13	5	14	13	8	16	10	9	12	6	7	4	12	10	5	10	5	1	10
BaRT2v18chr1HG011350.1	724	944	1211	1219	1200	1254	1266	1510	1495	1286	1488	1510	1342	1500	939	1791	1482	1416	920	938	985	1369	1294	1647	906	1141	1155
BaRT2v18chr1HG011350.2	22	15	41	7	5	7	20	12	12	19	23	17	17	25	5	29	32	10	6	13	15	14	4	7	2	19	19
BaRT2v18chr1HG011350.3	20150	23176	24234	17875	21101	19538	21363	21295	19906	22621	22535	21337	23205	20522	19775	22983	22416	24450	16902	17823	17284	17383	18840	21073	17392	18443	17562
BaRT2v18chr1HG011360.1	17	44	0	67	159	77	37	0	170	25	128	13	110	44	42	103	69	71	105	88	82	140	49	178	106	58	120
BaRT2v18chr1HG011360.10	50	11	51	16	43	128	52	30	38	89	38	21	25	76	82	78	67	46	21	121	51	34	14	0	24	0	25
BaRT2v18chr1HG011360.11	100	33	71	16	0	74	0	0	12	0	0	0	57	0	15	28	0	39	0	33	14	0	25	0	65	0	0
BaRT2v18chr1HG011360.2	15	21	28	0	0	12	11	25	12	0	28	19	6	16	6	32	6	35	14	22	22	30	14	0	0	6	0
BaRT2v18chr1HG011360.3	111	145	140	0	0	151	154	154	49	45	0	0	0	27	53	6	52	47	0	0	78	0	0	0	75	0	79
BaRT2v18chr1HG011360.4	56	30	54	56	180	0	31	0	71	29	59	162	24	30	6	6	61	0	23	18	63	0	80	95	0	31	0
BaRT2v18chr1HG011360.9	237	394	412	221	58	0	173	279	62	253	148	194	185	150	92	123	25	93	256	159	183	9	51	9	0	168	37
BaRT2v18chr1HG011370.1	25	39	24	36	60	37	27	28	33	32	39	36	35	25	36	26	18	45	70	55	36	46	47	69	49	49	50
BaRT2v18chr1HG011380.1	93	53	62	91	59	59	54	58	59	53	20	114	207	85	93	12	82	81	75	103	90	206	118	76	181	0	40
BaRT2v18chr1HG011380.2	220	254	234	225	211	308	238	230	216	193	254	158	243	334	201	227	197	180	237	220	376	190	234	243	143	138	180
BaRT2v18chr1HG011380.3	86	124	78	184	179	162	161	120	173	232	184	128	94	133	107	212	123	200	168	154	125	19	54	151	29	167	162
BaRT2v18chr1HG011380.4	17	34	79	0	25	30	14	75	14	31	25	11	30	18	44	16	54	8	47	55	9	56	0	22	14	7	17
BaRT2v18chr1HG011380.5	7	5	0	0	21	18	7	0	6	0	5	0	7	7	0	0	0	13	11	0	23	0	21	6	14	10	11
BaRT2v18chr1HG011390.1	58	29	33	48	28	40	51	58	41	30	33	48	46	30	35	62	49	59	29	48	25	52	44	28	79	34	42
BaRT2v18chr1HG011390.2	411	402	502	395	415	483	416	358	347	406	401	408	442	418	302	398	400	486	302	322	294	226	302	282	290	339	359
BaRT2v18chr1HG011400.1	341	367	452	418	396	449	443	364	430	455	445	369	600	576	495	482	498	517	374	467	423	667	683	765	577	617	639
BaRT2v18chr1HG011410.5	0	0	0	3	0	0	0	3	0	7	8	4	13	9	12	3	5	5	63	47	67	32	16	32	23	7	23
BaRT2v18chr1HG011430.1	72	49	36	13	19	22	28	40	12	23	39	24	0	28	3	16	14	22	20	29	19	9	6	11	6	10	27
BaRT2v18chr1HG011430.2	4558	4628	5729	5557	4651	4543	6169	5358	5510	4422	5243	4785	4897	4750	3931	4132	4278	4826	3940	3657	4362	5473	5165	5715	3792	3838	4354
BaRT2v18chr1HG011430.3	13	13	0	0	9	27	26	9	5	27	4	28	0	18	0	0	14	4	17	26	13	0	0	0	4	9	4
BaRT2v18chr1HG011430.4	45	43	57	66	41	62	46	36	0	43	36	43	61	58	20	108	79	53	30	15	68	77	27	39	0	59	39
BaRT2v18chr1HG011430.5	27	0	71	0	34	41	41	28	20	9	19	21	0	22	10	0	20	19	9	0	39	56	13	0	10	0	21
BaRT2v18chr1HG011430.6	1789	1669	1589	83	1539	1561	364	1382	657	1805	1138	1380	2348	2062	2190	2320	2190	1719	1499	2228	1703	173	261	658	1905	1553	1457
BaRT2v18chr1HG011430.7	36	29	101	45	46	98	87	49	50	71	43	51	106	81	41	94	39	74	51	38	54	52	60	37	41	74	57
BaRT2v18chr1HG011430.8	125	134	194	123	110	80	147	101	94	102	111	87	85	113	118	89	103	82	129	129	180	81	78	41	80	78	83
BaRT2v18chr1HG011440.1	46	11	18	7	27	37	0	12	5	18	15	14	23	38	0	0	42	10	6	30	37	2	32	16	0	14	0
BaRT2v18chr1HG011440.11	300	451	514	326	410	344	365	272	376	383	320	325	415	331	304	300	297	338	474	332	387	304	315	329	369	337	372
BaRT2v18chr1HG011440.12	6	19	16	27	9	7	8	12	8	13	6	13	9	17	0	10	22	5	24	15	11	0	16	7	9	6	0
BaRT2v18chr1HG011440.14	5	0	0	0	6	23	19	46	0	0	0	0	6	14	0	12	12	6	19	0	5	13	0	11	0	0	0
BaRT2v18chr1HG011440.16	28	35	23	20	23	29	37	13	30	29	54	0	0	22	12	15	15	16	45	56	20	31	8	0	22	0	22
BaRT2v18chr1HG011440.17	8	35	21	34	36	41	8	27	26	21	28	58	19	1	20	7	39	18	0	20	13	28	19	27	13	13	0
BaRT2v18chr1HG011440.2	36	22	0	0	11	0	13	10	17	0	14	17	0	0	0	9	0	0	0	6	10	10	0	0	9	0	6
[truncated: 81,179 more rows]

## Sheet: S4
	TPM (Bowman)
Transcript ID	W5.0_Apical_1	W5.0_Apical_2	W5.0_Apical_3	W5.0_Basal_1	W5.0_Basal_2	W5.0_Basal_3	W5.0_Central_1	W5.0_Central_2	W5.0_Central_3	W6.5_Apical_1	W6.5_Apical_2	W6.5_Apical_3	W6.5_Basal_1	W6.5_Basal_2	W6.5_Basal_3	W6.5_Central_1	W6.5_Central_2	W6.5_Central_3	W7.5_Apical_1	W7.5_Apical_2	W7.5_Apical_3	W7.5_Basal_1	W7.5_Basal_2	W7.5_Basal_3	W7.5_Central_1	W7.5_Central_2	W7.5_Central_3
BaRT2v18chr1HG000020.1	2.60495	1.99422	2.42858	2.52391	4.59388	3.937	3.49543	2.4605	3.62577	2.62958	2.47884	1.98561	5.85628	5.23895	3.21258	5.15994	3.02319	4.26914	3.59296	5.57132	3.17026	6.52671	7.29597	8.26689	4.33415	6.81416	6.36191
BaRT2v18chr1HG000020.2	67.8949	77.4609	80.1464	74.6736	89.1256	90.0101	71.421	86.3406	77.394	100.258	85.144	93.7939	157.49	152.457	141.363	137.673	123.904	125.047	142.932	132.09	161.795	319.104	287.764	322.919	246.385	213.609	247.559
BaRT2v18chr1HG000030.1	3.92049	3.74796	4.63794	6.0332	7.18447	6.41833	4.06735	4.47011	5.52977	4.40398	4.80228	5.31847	10.3172	8.36742	8.90931	7.03497	6.50138	9.04296	8.25094	5.72735	8.12178	17.1121	21.4666	19.77	14.8338	14.7239	17.9144
BaRT2v18chr1HG000040.1	0.953107	1.11016	0.796925	0.976504	0.667714	1.87316	0.53361	1.11514	0.759335	1.00639	0.224378	1.8603	0.751593	0	0.529181	0.18318	0.453912	0.906206	1.07849	0.744885	2.4766	0.346037	0.273342	0.41541	0.248524	0.241145	0.266736
BaRT2v18chr1HG000040.2	6.46937	6.91948	6.97662	6.92169	5.98577	5.08848	6.51823	6.01057	6.71653	7.32222	8.21059	6.39097	4.92057	5.31976	7.91339	5.74875	5.76453	4.99046	15.0917	14.4607	11.3486	4.1061	3.58556	4.00835	4.40307	4.28648	4.85488
BaRT2v18chr1HG000050.1	2.94879	3.7232	2.46541	3.56211	4.00438	3.31898	2.47815	1.89225	1.71241	2.77205	2.63851	2.91282	2.45953	2.77985	3.95195	2.15438	1.93423	2.94377	6.33918	4.65983	5.11301	2.04973	1.94911	1.50809	2.25164	1.6143	2.55048
BaRT2v18chr1HG000050.11	1.56337e-09	0.463262	2.03513	4.05627	1.74352	6.60466	0.796345	0.426313	3.57603	2.80606	3.14753	1.66922	3.04808	5.9176	3.55797	0.937577	1.33539	2.92262	3.46998	0	2.76484	3.06492	3.68291	4.04519	3.67721	2.74601	1.16633
BaRT2v18chr1HG000050.12	10.7823	14.6839	12.8326	14.4743	11.5888	10.9375	11.2138	17.1859	10.0941	11.6005	12.4891	11.4921	8.95753	13.0311	14.5354	14.9274	11.6226	13.6506	18.6265	20.9558	16.7119	11.8455	11.2721	13.3684	13.8495	12.7156	17.2168
BaRT2v18chr1HG000050.15	7.66143	3.89048	4.46481	4.89748	4.50029	5.37439	4.32814	3.44687	8.39816	5.22277	7.22907	5.36965	4.64841	5.10537	6.12548	3.97822	4.79864	5.29958	3.87642	2.34348	6.06365	3.33612	3.02107	4.11572	7.56773	4.05143	5.30563
BaRT2v18chr1HG000050.17	3.62251	0.8596	2.24567	0	0	0	4.42948e-10	2.65221	2.18693	2.0018	0.516967	1.0275	3.26274	0.529684	0	0	1.8436	0	0	4.1125	0.456812	0	0	0	0	0	3.65944e-09
BaRT2v18chr1HG000050.4	0	0.576399	0	0.00036856	0.659072	0	1.03212	0	0	0	0.711515	0	0	0.98612	0.244425	0	0	0	0	0.501599	0	0.352769	0.879843	0.846363	0.336008	0	0
BaRT2v18chr1HG000050.5	0.110492	0.495789	0.374835	0.528764	0.643923	0.292428	0.440039	0.350307	0.30433	0.284011	0.691072	0.359119	0.320688	0.643313	0.20324	0.314884	0.382502	0.225395	0.495722	0.915625	0.488972	0.334498	0.318706	0.0635264	0.312622	0.246719	0.526598
BaRT2v18chr1HG000050.6	1.20938	0.98025	1.18015	0.903362	0.95353	0.438978	1.24392	0.253338	0	0.897475	0.432642	1.24753	0.784646	0.711983	0	1.27395	0.772781	0.670543	0.742392	0.74935	0	1.23343	0	0	0.456142	0.718846	0
BaRT2v18chr1HG000050.8	1.83146	0.764048	1.55109	0.673026	0.754203	0.538019	1.75186	1.01819	1.42231	0.325908	1.20977	0.153908	0.44744	0.323129	1.14563	0.823303	0.156346	0.917022	1.39676	1.29739	1.22778	8.60381e-05	0.426168	0.425288	0.484335	0.330538	0.212187
BaRT2v18chr1HG000050.9	1.51779	0.46843	2.06782	1.33943	0.490166	2.64942	3.17417	1.62416	1.60161	0.924255	1.01612	1.58426	2.49859	1.42536	0.957674	1.45083	0.862972	1.19761	2.52804	0.556489	1.62566	1.58265	0.355682	0.777604	0.881614	1.77624	1.76158
BaRT2v18chr1HG000060.1	3.35586	2.00398	3.15105	3.22172	2.18939	2.35076	2.67736	2.30847	2.83025	4.33336	2.05189	4.30032	2.7784	4.17113	1.72411	3.41863	3.77311	2.29524	1.81286	3.33396	3.4661	3.38721	2.60474	3.66792	1.51009	2.53942	2.3735
BaRT2v18chr1HG000060.2	2.85233	3.70976	3.35383	3.56583	6.86713	4.40101	3.09085	5.47882	5.92996	4.56725	5.77248	5.8769	2.66487	3.00361	5.47588	4.79751	4.77238	3.34852	6.4044	5.50095	3.52315	3.36574	4.77628	5.30386	3.93335	5.61769	4.54038
BaRT2v18chr1HG000060.4	15.227	16.3918	15.1991	18.1458	19.895	22.4656	17.344	16.9771	17.5947	16.2109	16.5923	16.2377	21.2715	22.9801	22.0575	17.9641	15.4472	19.9868	34.4772	30.0915	30.8455	21.1139	19.568	23.2272	25.2453	19.6185	23.9935
BaRT2v18chr1HG000060.6	0	0.34305	1.24087	0.746896	1.28815	0.838339	1.65905	1.38643	0	1.69879	0	0.173835	2.77045	1.88846	1.45418	0.881066	0.739447	1.38229	1.51893	2.96183	3.12949	1.29184	0.793204	0.819231	0.992016	0.646058	0.829316
BaRT2v18chr1HG000060.7	1.15267	0.813106	1.17875	1.56711	1.83571	1.23168	1.24274	1.44502	1.24741	1.32712	1.21305	2.07358	1.69457	1.77258	1.32269	2.15781	1.04054	1.47768	2.6219	1.79844	2.0681	1.91318	1.12413	1.69198	1.45733	0.797649	2.50389
BaRT2v18chr1HG000070.1	0.257892	0.242299	0.243158	1.48971	0	0	3.1626e-10	0	0	0.387674	0	0.427988	0	0	0	0.309479	0	0	0.212984	0	0.469985	0.00494213	0	0	2.14939e-09	0	0
BaRT2v18chr1HG000070.2	0.778474	1.21071	0.242639	0.342685	2.75714	3.72797	0.960382	1.1741	0	1.38912	1.43115	0.456526	1.05783	2.1622	1.13711	1.16497	0.640111	0.95017	0.373538	0.889146	1.61535	1.36697	2.10738	3.63827	0	1.90908e-08	0.52082
BaRT2v18chr1HG000070.3	0	0	0.284204	0	0	0.710039	0	2.31724e-07	0	0	0	0	0	0.58706	0	0	6.10301e-08	0	0	0	0	0.503769	0.0997113	0.20333	8.53361e-06	1.19024	0
BaRT2v18chr1HG000070.4	0.940224	1.4125	1.62494	1.38211	1.0485	1.01487	1.29537	0.618052	1.9539	0.793357	1.14792	0.651496	1.68099	1.53565	0.465802	1.18566	0.88619	0.899932	0.933864	0.719347	0.807385	0.651619	1.14518	0.713544	1.26749	0.306835	0.59142
BaRT2v18chr1HG000070.5	1.7889	2.14743	2.03521	2.28128	3.43685	2.05686	1.62795	2.78747	2.48963	1.46577	1.82644	2.31747	1.50924	1.83196	0.621551	1.45527	3.19173	2.23175	1.81994	2.45395	1.39071	0.911116	3.16204	0.962254	2.07309	1.17867	0.269289
BaRT2v18chr1HG000070.6	25.7059	23.0744	24.5072	24.8385	19.3892	24.7355	21.0221	23.3183	23.4142	20.7844	22.1929	22.7191	24.1805	23.4324	20.1707	23.3079	21.1432	18.5632	21.7228	23.9358	26.6117	14.6869	9.91859	11.4351	17.0558	16.2205	19.9432
BaRT2v18chr1HG000070.7	0.670183	0.568345	1.36458	0	0.828184	0.626151	0.756348	0.62414	0.516625	0.814942	0.301606	0.308283	0.316793	0.365775	0	0.255641	0	0.109951	1.40982	0.753805	0.911228	0	0	0.135921	0.345637	0.719339	0.103418
BaRT2v18chr1HG000070.8	0	0	0.80022	0.000933821	0	0.014358	1.41759	1.04587e-05	0.0687478	0.379669	0	0	0	0.00164251	0.797203	0.321417	0	2.68748e-07	0	0	0	0.353232	1.65708e-07	1.56428	0.000145405	1.74871	0.769199
BaRT2v18chr1HG000070.9	0.617014	0.893306	0.661196	0.579607	0.575331	1.58712	0.666995	1.36423	0.31103	0.885902	0.85154	0.414033	1.07584	0.67493	1.08648	0.137821	0.638442	0.759776	1.0834	1.61816	0.268087	0	0	0.829419	1.14862	0.412664	0.382442
BaRT2v18chr1HG000080.1	1.52493	1.52733	1.06855	1.23364	0.798173	1.61118	0.994522	1.20723	1.28322	0.934521	0.745245	1.41146	1.2462	1.32964	1.00925	1.64025	1.64948	0.922423	1.26888	1.63431	1.14047	1.78863	1.30908	1.51005	1.30743	1.70191	2.44734
BaRT2v18chr1HG000080.2	174.439	174.377	158.425	215.713	224.708	223.453	200.223	197.902	190.33	189.895	195.196	185.414	251.608	259.984	220.645	219.924	222.372	228.57	232.883	236.617	235.759	296.568	304.189	335.086	305.329	240.739	325.664
BaRT2v18chr1HG000080.3	4.98454	6.03732	5.91045	10.1984	8.64594	6.41634	6.44117	5.92268	7.87582	6.55219	7.11322	5.02459	10.5571	9.7037	8.572	9.69282	7.56063	10.582	5.46254	5.28236	6.43588	10.8703	6.78832	8.01866	7.05287	4.7391	5.33429
BaRT2v18chr1HG000090.1	10.4013	7.91049	9.62089	9.91184	6.23072	9.41065	11.2863	10.3214	12.292	9.45546	9.03517	9.99784	11.4542	11.8446	10.4362	13.8414	8.20719	10.5465	11.9256	14.833	12.6917	6.94194	5.38726	7.12207	10.0748	7.1503	9.11537
BaRT2v18chr1HG000090.2	9.58665	11.8885	11.5709	5.09999	3.42413	4.16395	11.2807	14.5057	7.85332	11.5537	10.1262	10.6352	7.4946	4.94745	13.1479	6.84849	13.1045	2.93437	13.8486	14.9072	18.4229	1.53798e-05	2.05101	3.01874	8.21957	6.91953	9.62927
BaRT2v18chr1HG000090.3	3.64732	0.937705	2.56557	3.92314	1.22195	4.86808	3.66178	4.82568	1.13202	4.51863	4.16466	2.66341	1.74448	3.50382	1.93648	4.94327	3.51941	3.58292	4.64237	3.89537	3.70108	3.92372	1.4116	2.29933	3.61243	3.27414	2.55396
BaRT2v18chr1HG000090.4	8.05498	4.11691	3.04741	6.68435	7.90532	0.88556	0	0.777141	1.33028	0.00376453	3.51945e-06	5.03341	6.67042	10.7153	0.372983	10.1238	0	11.2804	1.49712	5.6832e-08	2.24782	2.28066	2.5578	3.63004	3.66977	8.70777	0
BaRT2v18chr1HG000090.5	5.28056	16.1302	13.2021	23.7069	25.6062	29.8298	18.3289	18.7901	23.931	19.9413	14.5707	20.3516	31.719	24.5777	28.9258	13.3957	21.1292	17.9681	11.9862	23.3203	14.2599	27.1648	24.1941	22.5547	26.7126	18.4893	29.3693
BaRT2v18chr1HG000100.1	14.1551	11.2629	13.4211	17.6796	17.8388	17.4759	17.0696	15.2026	15.149	12.8196	13.6648	10.421	19.0637	20.8724	17.3597	15.3635	19.4253	17.2403	13.8252	17.5839	18.7393	18.036	16.9434	17.8103	20.1352	18.1246	19.6267
BaRT2v18chr1HG000100.2	0.388781	1.15279	0.643462	0.868454	0.82003	0.507177	0.347411	0.40538	0.298525	0.464196	0.20882	0.971587	0.255132	0.600848	0.0752626	0.495334	0.458554	0.52254	1.06248	0.867271	0.441724	0.494477	0.221313	0.185376	0.359115	0.255263	0.391455
BaRT2v18chr1HG000120.1	4.91747	2.57221	3.20035	5.64608e-09	2.69609	3.45532	2.68749	1.48093	1.17543	3.38059	0.905705	0	3.35986	4.73198	3.44578	0.832747	0.711705	1.88075	0.30926	1.74562	3.02825	1.4406	0.934807	0.451223	0.507629	1.32728e-06	0.819871
BaRT2v18chr1HG000120.2	1.51306	3.79274	3.93606	4.39431	4.38773	1.64713	3.65784	5.5713	4.93887	2.77026	2.99439	4.70213	3.62596	0.334937	1.17901	5.19552	2.5408	4.33275	5.2363	7.70805	4.25469	3.69995	3.72884	4.10989	5.73368	3.75959	6.11571
BaRT2v18chr1HG000120.3	8.11858	5.73731	6.60422	7.35151	3.59419	8.14858	5.51359	4.95056	5.47681	6.25847	7.32671	4.96192	5.42314	7.30843	7.6495	4.92803	7.63663	3.65852	7.79084	4.38246	6.544	4.01911	3.0927	3.31213	3.98858	5.96697	3.54002
BaRT2v18chr1HG000140.1	0	0.871658	0	0	0.466251	0.263699	0.643193	0.622353	0	0	0.449441	0	0	1.81262	0.470803	0.505535	0.78672	0	1.44426	0.838556	0	0	0	0	0	0	0.590438
BaRT2v18chr1HG000140.2	9.15826	9.42573	12.8801	31.1963	42.9367	34.9476	15.3555	17.2137	12.677	26.4303	16.4027	25.3306	29.2446	35.4896	31.1957	21.786	21.8287	24.8301	19.7504	12.2492	12.0658	34.972	30.5105	18.1532	28.8395	27.5989	20.47
BaRT2v18chr1HG000140.3	3.72588	3.33461	3.8045	2.27415	3.66172	3.94342	1.67694	2.21224	4.13137	1.86746	3.41327	1.38002	2.82642	3.84862	3.52641	2.78261	3.75158	2.58894	2.40544	3.35791	1.01616	1.43101	1.9636	1.53412	2.30085	1.55748	2.76043
BaRT2v18chr1HG000140.4	76.5879	62.117	73.438	37.7382	15.7212	38.1109	58.6935	56.4435	57.4771	46.2755	46.7826	37.3035	36.3437	28.2121	26.2656	34.1151	34.8883	36.2612	58.9375	68.483	68.5947	5.20486	3.10763	15.9365	18.8573	17.6692	25.3017
BaRT2v18chr1HG000140.6	0.872501	0.528547	0.484889	0.628077	1.2473	0.542292	0.842647	0.703568	0.281017	0	0	0	0	0.263182	0.543357	0	0.286312	0	0	0.287285	0	0	0	0	0	0	0.6961
BaRT2v18chr1HG000150.1	1.95724	1.75318	1.91875	4.80993	5.44955	2.85527	2.19669	3.84316	3.55357	3.13137	2.68827	4.41621	4.37485	4.13945	2.73035	4.43664	2.83545	2.9222	3.71584	2.22132	3.59826	4.51744	3.50641	1.76953	1.80738	4.21895	2.25374
BaRT2v18chr1HG000150.3	4.81312	5.04299	5.34093	3.40771	2.81455	4.98451	7.65718	5.83271	3.35558	4.92637	7.26225	2.96059	5.22055	4.98603	5.07001	6.0009	4.87872	7.10664	5.88692	6.44836	5.19305	2.86096	2.98185	6.35719	5.55941	4.53322	6.50234
BaRT2v18chr1HG000150.4	1.15604	1.56301	1.82184	1.16125	0.30024	1.32031	1.09989	0.954156	1.79173	1.13469	1.06944	1.54422	0.301409	0.170097	0.200256	0.275986	0.853548	0.185391	0.91444	1.26531	2.20623	0.310118	0.210315	0.23399	0.899318	0	0.696542
BaRT2v18chr1HG000160.5	0.266523	0.0322953	0.447407	2.1705	1.5848	1.63465	0.840824	1.02004	1.11631	0.7622	0.603577	0.634615	2.25257	2.03202	1.91524	1.80203	1.32775	1.31493	1.52362	1.41668	1.49391	1.95917	1.71442	1.28189	1.55932	1.17898	2.22027
BaRT2v18chr1HG000160.6	0	0.115611	0	0.148778	0.824404	0.907425	0.202564	0.0671804	0	0.30989	0	0	0.174609	0.366343	0.444016	0.292124	0.415618	0.597778	0.174254	0.517391	0.386786	0.257511	0.175404	0.54858	0.564161	0.662207	0
BaRT2v18chr1HG000350.1	0	0	0	0	0	0	0	0	0	0	0	0	0	0.194009	0	0	0	0	0.0476229	0	0.0460389	4.11131	3.11116	3.49249	1.05323	1.60257	3.20315
BaRT2v18chr1HG000360.1	0	0	0	0	0	0	0	0	0	0	0	0	0	0.090413	0	0	0	0	0	0	0	42.7319	23.3434	34.9875	9.05398	10.3227	23.4898
BaRT2v18chr1HG000370.1	2.11135	3.35572	1.38982	9.29786	3.35683	3.1159	1.37105	3.02843	5.52663	4.83244	1.74855	2.14187	4.51297	2.93883	1.69211	3.75931	2.80392	0	4.12367	6.16673	2.20437	5.80721	8.04975	4.77328	4.54878	5.80981	7.71247
BaRT2v18chr1HG000420.1	1.61737	0.473696	0	0.869748	0.887509	1.41162	0.292641	0	0.364412	0.255954	1.1314	0.40305	0.140375	0	0	0	0.1961	0	0.151052	0.148405	0	0	0	0	0	0.0560624	0.0481924
BaRT2v18chr1HG000420.2	2.31059	2.96274	3.03824	1.33855	0.437951	1.34989	0.266709	0.684792	1.01055	0	0.50016	0.17324	0.119857	0	0.478794	0.162779	0	0	0.291088	0.062449	0	0	0	0	0	0	0
BaRT2v18chr1HG000420.4	0	0.0716366	0.313133	0.0853889	0.565873	0.35775	0.104791	0.15631	0.186254	0.181841	0.0593896	0.255146	0.271714	0	0.0593007	0	0.0296181	0.130234	0.0918729	0.103714	0.222477	0.0724337	0	0	0.0659835	0	0.165019
BaRT2v18chr1HG000440.1	17.5075	17.892	19.5962	16.4477	17.0236	16.7759	17.6512	18.4576	19.0222	19.9142	19.2374	19.6836	14.665	16.3996	16.7656	18.432	17.3107	16.4364	21.0413	18.7678	18.2911	10.8346	11.7371	11.617	13.4014	12.6913	12.8209
BaRT2v18chr1HG000450.1	9.258	7.57265	6.09111	3.41461	5.10939	4.38808	9.27308	8.82496	8.27055	7.91198	7.11345	8.08581	3.81985	4.80328	4.9784	8.10139	5.26731	4.63038	8.53629	8.61048	7.11455	2.1067	2.23442	4.79959	4.87545	2.35664	3.3137
BaRT2v18chr1HG000470.1	0.123806	0.643531	0.587139	10.2696	18.6237	11.5355	6.2195	2.09393	2.78711	5.34273	5.14382	4.53102	11.1621	10.4375	9.76695	12.9162	5.96969	12.5693	2.48858	4.41826	5.72264	10.8083	11.4184	10.7487	7.58003	10.214	6.42679
BaRT2v18chr1HG000470.2	0	0	0	4.24359	1.20766	3.89933	0	0.648888	3.22669	0.74525	1.03862	0.882811	0.822085	2.79807	0	0	1.06485	0	0	1.34527	0	0	3.61261	3.02031	0	1.27436e-09	1.55079
BaRT2v18chr1HG000470.3	0.608215	0.464013	0.971431	4.52293	3.02114	3.90898	1.2972	2.27491	2.38244	1.77105	1.44728	0.984693	3.48561	3.45918	3.301	3.54954	3.19253	2.74351	4.43921	2.37156	3.21889	4.84455	5.33723	0.932351	2.42911	3.40765	3.18802
BaRT2v18chr1HG000490.1	5.3605	3.53955	7.27264	59.1016	60.9307	55.4444	24.744	33.5882	32.0159	34.0405	30.1335	23.694	73.6335	61.4338	67.9705	39.082	54.3622	55.4585	50.209	53.6657	58.6675	52.9595	51.3408	48.0998	45.9663	58.7249	41.4841
BaRT2v18chr1HG000490.2	0.828725	2.23209	0	4.63086	2.90517	9.41339	0.426509	1.67819	0	2.28643	1.66277	1.64748	7.5043	6.31602	3.96616	2.99029	3.80801	4.69778	4.45136	1.97083	4.02167	5.09347	2.56564	6.58056	5.61627	3.40937	7.64677
BaRT2v18chr1HG000490.3	1.78714	2.02784	1.97034	63.2272	45.0817	61.4854	31.7433	24.7389	37.8107	21.6073	20.4878	22.8599	35.7144	44.7068	28.5497	47.9771	36.8886	24.5134	25.7438	31.8065	27.5546	57.8212	44.3204	51.0959	40.551	44.5905	44.5842
BaRT2v18chr1HG000500.1	3.18093	3.49401	3.6808	62.7647	61.2075	63.1497	22.9373	23.7884	23.5069	24.1153	18.8963	16.0603	62.077	55.3761	61.3222	41.8681	40.9213	38.821	37.7289	39.3205	38.3767	71.4237	68.6992	65.8812	52.6987	58.1418	50.5215
BaRT2v18chr1HG000510.1	0	0	0	0	0.300422	0	0.325101	0.268011	0	0	0.902697	0	1.41123	0.413203	1.73139	0.753851	0	0.330501	0.703561	1.47967	1.63425	0.779314	1.32282	2.46301	0.369002	1.73129	0.434164
BaRT2v18chr1HG000510.2	10.9948	13.7324	12.3963	199.796	199.917	227.784	87.2822	85.0982	103.484	104.985	77.55	72.6382	262.211	212.061	206.075	181.869	195.96	193.231	165.899	168.753	188.803	265.715	248.604	230	213.096	225.009	199.601
BaRT2v18chr1HG000510.3	0.0821296	0.220358	0.137062	1.21065	1.11834	0.920367	0.546627	0.146254	0.31792	0.861664	0.436059	0.297228	1.38226	0.8345	1.44499	1.24053	1.17985	1.12186	1.12746	0.909897	1.36181	1.97015	0.920467	1.27445	1.31146	0.632083	0.865295
BaRT2v18chr1HG000520.1	1.08986	0.765976	0.94737	2.04279	2.60318	1.54919	2.43237	2.21357	2.26933	2.20521	2.11971	1.4107	6.50541	5.64246	2.62656	3.89409	1.99943	2.11301	6.30451	4.74782	6.00791	5.57088	7.6129	8.04943	5.76402	9.33063	8.02933
BaRT2v18chr1HG000520.2	0	0	0.397907	2.01983	3.42098	3.18322	0.289497	0.896319	1.05234	1.09546	0.284909	1.10972	5.19818	4.94687	5.98935	4.19253	4.18256	2.55695	4.63836	6.38579	5.23731	12.5847	12.4801	13.8256	7.12436	6.41726	8.92495
BaRT2v18chr1HG000520.3	0	0.0514344	0	0.649941	0	0.739529	0	0	0	0.141257	0	0	0.263523	0.211972	0.32551	0.251651	0.287773	0.3329	0.229142	0.558877	0	1.34277	1.24545	0.706618	1.33072	0	0.777977
BaRT2v18chr1HG000520.4	0.154142	0.0603141	0.162408	0.587797	0.471274	0.336081	0.345417	0.520343	0.796383	0.458196	0.326751	0.28721	1.36593	0.971626	1.19889	1.32909	1.04899	1.31345	1.43443	1.49063	2.1299	1.77318	3.22022	2.25919	1.6351	1.99358	2.37732
BaRT2v18chr1HG000540.1	0.682508	0.373884	6.85933	1.88932	1.03845	0.413988	2.56794	1.87128	0	2.05451	1.03508	1.49987	2.15819	1.14075	2.41785	4.29387	3.58677	0.985292	2.24272	1.57	0	2.58973	1.01596	3.15939	5.2061	2.591	0.399493
BaRT2v18chr1HG000540.3	0	0	0	0	0	0	4.90834e-10	0	0	0	3.1037	0	0	0	0	2.19616e-08	0	0	1.8829	0	1.50712	0	0	0	0	0	0
BaRT2v18chr1HG000540.4	15.4016	18.6758	11.3998	16.7401	13.8904	17.6952	14.2021	15.3858	17.4611	17.1441	14.9508	16.477	19.1685	17.9293	17.5615	14.8525	15.875	17.1691	20.0057	22.2065	22.5878	15.8786	17.7468	16.201	17.7849	17.5637	24.24
BaRT2v18chr1HG000540.5	0.323519	0.165977	0.235543	0.126633	0.178509	0.212979	0.216709	0.160264	0.108215	0.199489	0.181792	0.116047	0.170149	0.127762	0.129652	0.161237	0.123844	0.0766158	0.158354	0.310853	0.152258	0.191491	0.0691315	0.0699205	0.139998	0.209999	0.202184
BaRT2v18chr1HG000560.1	62.6002	51.5453	58.4414	45.2132	39.8546	48.5544	50.0864	50.125	46.7365	49.1078	46.3779	45.3592	38.4262	36.7837	35.1706	37.1253	39.3975	37.2621	45.1355	48.9989	46.325	17.6751	16.7972	17.6672	23.8281	21.0237	22.89
BaRT2v18chr1HG000570.1	2.56288	1.67766	3.34889	2.15403	0.932246	2.20502	2.03688	1.61011	2.53395	1.85836	2.40147	0.210923	2.25532	2.64924	1.16717	1.28309	0.793397	0.907617	2.01051	0.8179	1.12183	2.09347	1.54519	0.846317	0.458594	0.92625	1.68162
BaRT2v18chr1HG000570.2	0	0	0	6.05927	0.0253091	3.73e-08	0	0	3.02178e-09	0	0	0.0372927	9.97218e-09	0	0	0.0150501	1.24317e-09	0	0	0	0	5.58808	12.5805	3.23125	6.71044e-07	1.50065e-05	3.09633
BaRT2v18chr1HG000570.3	3.5115	3.34709	4.33488	5.32204	5.75188	5.96977	3.03715	1.79943	6.5197	5.65576	3.24502	5.11153	6.39831	5.07622	3.21113	5.43408	5.34298	3.15621	4.7603	4.52735	7.70754	4.16996	4.17891	4.93288	3.98052	3.06918	5.51646
BaRT2v18chr1HG000570.4	36.3578	37.3953	34.1879	30.5476	33.563	35.2981	36.105	38.3505	33.6197	36.0104	34.9077	31.7635	30.9457	33.3698	35.5798	30.6154	31.6037	33.0322	44.0491	47.0572	37.4453	16.7643	7.84121	21.0534	29.2074	30.1731	22.2159
BaRT2v18chr1HG000570.5	0.370436	0.402108	1.38493	1.67662	0.899178	1.03119	1.18276	0	0	2.04107	0.895136	0	0.926904	0.783791	0.833714	2.75492	1.15077	1.15619	0.6892	0.942617	0.332616	1.55925	2.71576	0	0.817337	0	1.94115
BaRT2v18chr1HG000580.1	1.97491	2.06232	1.86954	0.802008	2.1995	1.18102	0.807646	2.45521	0.760394	2.14726	1.51849	1.92323	1.39099	1.72266	2.14184	1.01015	1.26742	1.70002	2.06679	1.49146	1.93864	0.970868	1.10559	1.34806	1.80455	1.26498	0.661254
BaRT2v18chr1HG000580.2	27.6139	27.6076	24.4111	30.0217	25.2455	24.3386	22.7401	25.8639	22.352	22.2438	26.1036	25.7034	25.7763	21.9583	25.7903	21.7564	19.7062	26.7875	38.378	34.3011	39.2342	18.4484	20.8242	23.4105	23.222	26.6979	26.5135
BaRT2v18chr1HG000580.3	0	0	0.163509	0.517596	0	1.32393	0.983528	0	0	0.161753	0	0	0.193791	0.424683	0.192957	0	0.361487	0	0	0.553531	0	0.36548	0	0	0	0	0
BaRT2v18chr1HG000580.4	0.36134	0.19959	0.43665	0.366594	0.236535	0.577531	0.4731	0.093675	0.743302	0.188999	0.177421	0.185161	0.395184	0.321885	0.140591	0.141962	0.147544	0.517133	0.235845	0.208878	0.449275	0.262796	0.147141	0.269944	0.271512	0.163477	0.247656
BaRT2v18chr1HG000580.5	3.25577	3.88576	4.02844	2.44138	2.90646	1.9242	1.31447	2.41996	2.631	3.81135	3.54896	3.69673	2.63727	4.02514	2.46971	2.71357	1.48805	2.37275	2.862	2.18518	2.76017	2.77719	3.14093	2.85407	3.26553	1.54955	2.42874
BaRT2v18chr1HG000580.6	0.372741	0.211347	0	2.16735	2.15144	4.16874	0.267765	0.452597	2.86144	2.09555	0.548538	0.846691	1.22955	0.816162	0	3.75205	2.24647	0.52514	1.60246	1.10549	1.57778	3.21764	4.50563	3.27982	2.25107	0	2.21176
BaRT2v18chr1HG000590.1	0.239274	0.130457	0.209321	0	0.279251	0.0470986	0.089189	0.212992	0.0460626	0.0900299	0.475103	0.176402	0.334071	0.365556	0.287806	0.0436492	0.13851	0.087379	4.07587	1.99637	2.06206	0.146546	0.332239	0.322704	0.701262	0.731947	0.596306
BaRT2v18chr1HG000610.10	0	1.10814	0.845421	0.445296	0.659213	0	2.35787e-06	1.55854	0	0.709566	0.398031	0	0	0	0	0.70295	0.182627	0	1.01741	0.853842	0.725938	0	1.14087	0	0	0	0.154391
BaRT2v18chr1HG000610.15	0.46882	0	1.38689	0	0.535259	1.21646	0	1.14497e-06	0.617061	0.695369	0.124689	0.0800705	0.769133	0	0	0.449406	0	0	0.184015	0	1.22899	0	0.484498	1.1051	0	0	0.946376
BaRT2v18chr1HG000610.4	0.609105	0.706259	0.897088	0.67543	0.402585	0	0.281596	0.510679	0.805417	0.892127	0.625493	0.27464	0.444183	0.446051	0.432166	0.216955	0	0.744563	0.323515	1.20495	0.700497	0.982529	0.112281	0.32927	0.327594	1.27239	0
BaRT2v18chr1HG000610.9	0.390695	0	1.49462	1.60655	0	0	0.645516	9.10053e-07	0.00238306	0.203723	1.17466	5.95381e-10	0	0.385896	1.10943	2.72832e-05	0	0.21223	0.902553	0	0.00340205	0.905015	0.101245	1.27239e-08	0	0	0.930726
BaRT2v18chr1HG000690.10	2.5366	5.33378	4.06974	0	0	0	6.06659	5.06833	0.491566	2.20613e-06	0.831718	5.64235	0	0	0	6.69953	5.15215	0	6.85816	4.86525	0	0	1.85261	0	0	0	0
BaRT2v18chr1HG000690.11	0	0.396633	0.759813	0.444245	0	0.154286	0.403503	0.529991	0	0	0.290246	4.5088e-10	5.55873e-07	0	0	7.0483e-10	0	0	0.0101925	0	0.5951	0.475774	0.278222	0.648427	0	0.320352	0
BaRT2v18chr1HG000690.3	12.347	14.814	14.9098	27.4748	23.6359	22.4906	23.3826	17.377	23.6775	12.3801	20.8035	19.5443	24.6245	33.4447	18.8447	26.0645	25.3512	27.769	14.3422	11.354	8.77017	34.4334	49.6815	41.362	29.0355	26.0378	25.4276
BaRT2v18chr1HG000690.4	121.141	108.056	116.811	113.945	99.9063	118.268	121.129	110.431	115.662	114.566	112.809	108.636	168.64	160.898	152.016	160.068	146.752	130.453	104.796	123.286	132.432	196.629	168.265	204.746	175.94	169.909	188.915
BaRT2v18chr1HG000690.5	1.07308	0	0.0780869	0	0.877531	0	0.208214	0.000564065	0.524623	0.806483	0.0941898	0.257317	0.599159	0.407107	0.435924	0.45085	0.775798	0.939027	0.708874	0.514113	0	0.348011	0.285111	0	0.823543	0	0.840235
BaRT2v18chr1HG000690.6	0.720526	1.20836e-05	1.51012	6.18494	4.63093	5.13291	0.0440764	0	5.03843	4.6669	3.87026	0	5.01151	5.6594	8.10718	0	1.62405e-07	5.9011	0.606925	3.2157	8.09665	7.11964	7.08419	6.91288	6.76344	7.5223	7.3255
BaRT2v18chr1HG000690.7	2.65645	0	1.75417	2.21513	5.17038	0	0	1.5448	0.943595	0.485428	1.83778	0.619351	0	2.03567	1.99851	0.766227	1.06064	0.652033	0	3.89275	0	4.70576	2.7239	2.84397	0.836629	2.53317	0.874651
BaRT2v18chr1HG000720.2	0.115046	0.0761698	0.0806112	0.0468875	0.104492	0.0865439	0.0215126	0.0527038	0.109728	0.12731	0.0612806	0.0747056	1.29899	0.549346	0.489973	0.114122	0.220172	0.103031	0.261941	0.155448	0.117188	1.04782	1.00244	0.998283	1.99968	2.84089	1.8486
BaRT2v18chr1HG000730.1	0	0	0	0	0	0.290124	0	0.504178	0	0.275108	0	1.51649	1.01844	0.276025	0	0	1.08232	0.266236	0	0	0	5.01048	11.2038	2.89428	17.8717	44.8601	16.7222
BaRT2v18chr1HG000740.1	0	0	0	0	0	0.055448	0	0	0	0	0	0	0	0	0	0	0	0	0.0552539	0	0	1.68081	1.96292	1.14603	4.43137	6.20809	4.80192
BaRT2v18chr1HG000750.1	0.0507459	0	0	0.106982	0.0967694	0.150881	0.0943973	0.0890554	0.0487603	0.1189	0.0675341	0	0.0446241	0.218118	0.264961	0.114345	0.0489784	0.136533	0.141393	0.0969845	0.0916692	1.10225	1.70918	0.815411	2.60104	5.15662	2.71938
BaRT2v18chr1HG000760.1	0	0	0	0	0	0	0	0	0	0	0	0	0	0	0	0.0817503	0	0	0.347052	0	0	3.09411	3.66783	3.32482	12.2499	15.7581	11.5257
BaRT2v18chr1HG000780.1	1.27732	1.1648	1.75366	1.35426	1.4091	1.44759	1.50557	1.56734	1.37536	1.46242	1.57351	1.03888	1.20648	1.51003	1.41163	1.22136	1.22836	1.53392	1.74412	1.90576	1.76908	0.986085	0.894663	1.33945	1.66614	1.57328	1.80784
BaRT2v18chr1HG000830.1	0.431905	0.45098	1.27117	1.12801	0.661433	0.355562	1.30339	0.429032	2.19365	1.94314	1.00727	0.613893	2.09092	1.18862	0	2.97386	0.520236	1.16451	0.749678	2.14698	0.217698	2.23878	1.20845	1.1734	1.14991	0.830042	1.19481
BaRT2v18chr1HG000830.2	1.00187	0.959948	0.41989	0	0.162418	0.51552	0	0.260647	0	0.266955	1.27012	0.292095	0.493027	0.772421	1.13212	0.517989	0.530822	0.623267	0.895937	1.1554	0	0.144238	0	0.211416	0.468766	0.654181	0
BaRT2v18chr1HG000830.3	2.04994	1.62836	0.913854	3.28364	1.24991	4.56241	0.818782	1.49876	0.445625	0.87378	2.46099	0.0410674	0.54071	2.36614	2.0931	0.306898	0	0.00309673	1.5	2.16766	2.32723	0.971361	0.376456	1.81861	2.18439	1.58852	0.915029
BaRT2v18chr1HG000830.4	3.46548	1.71146	0	3.79456	3.75405	1.18873	5.59996	2.76346	4.11465	3.9662	3.78571	3.95824	3.95148	2.93935	2.44642	3.75685	2.9546	3.82285	4.3934	3.09075	5.97928	1.90317	4.67754	4.11962	0.840335	0.781126	2.605
BaRT2v18chr1HG000830.6	1.33464	0.952707	1.83932	1.86428e-08	2.53216	0	0.00487659	5.75623e-10	0	0.000206208	0	3.08035	0.066392	0	0	0	1.61127	0.86287	1.80441	0	0.567898	0	0	0	2.55447e-05	5.47211e-10	0.0544334
BaRT2v18chr1HG000830.8	2.58448	3.29332	2.87222	2.97286	2.38542	1.80084	4.04766	3.92793	4.39467	3.887	3.91944	3.73239	3.01777	2.55297	2.17793	4.64251	3.19719	3.75478	4.94224	4.09224	6.82221	1.90403	3.04704	1.54134	3.09889	2.75723	3.10823
BaRT2v18chr1HG000890.1	0.333834	0.195255	0.720836	0.717421	0.475855	0.185875	0.317011	0.642836	0.408004	0.451597	0.360509	0.447049	0.527632	0	0.748758	0.536344	0.347926	0.690025	0.25425	0.208438	0.123252	0.908198	1.5417	1.03492	0.652249	0	1.37403
BaRT2v18chr1HG000890.2	1.75201	1.9479	1.79698	1.32879	1.32261	1.5878	2.00576	1.69984	2.27278	1.79831	1.71176	1.6314	1.7296	1.96339	1.25052	1.89515	1.55238	1.74614	1.90195	1.8412	1.90914	1.74832	0.650877	1.36078	1.24418	1.43705	1.60492
BaRT2v18chr1HG000890.3	0	0	0.556085	4.69275	3.39882	1.82791	0	2.43098	1.7132	0	0	1.94273	1.57946	0	0	0.782458	2.58147	3.45932	0	0	0	1.63618	3.10588	0.92182	0	0.00612819	3.51215
BaRT2v18chr1HG000890.4	7.83527	6.46669	4.98511	8.44231	8.24929	6.83069	8.38732	4.2262	3.60935	8.64991	9.06816	9.00417	8.59202	13.1615	10.0187	7.85304	4.41299	6.16518	5.33364	4.52844	7.27325	9.21565	6.7245	10.4161	7.37965	9.23506	6.87244
BaRT2v18chr1HG000890.5	45.0747	46.0851	42.3779	39.6807	43.8519	45.0072	47.0808	46.3441	44.9317	41.8727	47.5915	42.9197	43.561	46.2529	51.1073	50.2955	51.09	44.5993	40.8271	46.1484	39.407	44.9142	46.3758	53.6665	48.0258	46.7083	51.2035
BaRT2v18chr1HG000900.1	10.3585	8.66963	11.2954	14.3247	13.6311	12.8825	9.13433	10.7369	16.1836	10.6738	8.36757	13.8363	17.7044	14.7231	15.685	13.3752	11.9068	13.2989	6.2113	6.12479	7.20762	14.0934	9.8732	13.8707	10.2437	14.2527	10.3113
BaRT2v18chr1HG000900.10	0	0	0	0.41885	1.4377	0.093641	0	0	7.58953e-08	0	0	0.42887	0	0	0.465979	0	0	0	0.79672	0	0.496594	0	0	0.683244	0	3.18097	2.15456e-07
BaRT2v18chr1HG000900.2	69.4662	59.4219	53.1491	35.9665	22.3062	26.0019	45.3884	47.8261	23.8516	53.29	56.8385	33.8018	27.6423	21.2068	31.6664	31.9879	38.6146	43.2519	37.0989	36.485	46.5711	12.784	25.6833	14.0478	30.1307	22.7835	33.3747
BaRT2v18chr1HG000900.3	0.571333	0.862492	0	1.40506	1.04976	0.504137	0.999401	0	0	1.0307	0	0.978511	1.30746	0	0.454269	1.00883	0.460328	0.839308	0.440417	0	0.970574	0	0	0.801754	0	1.49568	0
BaRT2v18chr1HG000900.4	1.90859e-09	10.5784	11.6586	28.9105	45.6233	40.8031	22.9556	22.9447	33.7077	6.20992	9.28164	20.869	25.933	37.5354	35.1433	24.2324	25.5502	28.0717	23.5134	18.5984	10.2392	29.1716	15.6603	23.4144	16.7548	19.2838	18.7711
BaRT2v18chr1HG000900.5	0	0.468526	0.278423	0.34084	0.171431	0.619815	0.661478	0.806946	0.370668	0	0.459261	0.498982	0.571476	0.27804	0.743963	0.498051	1.0272	0.164503	0.187344	0.174305	0.659101	0.173356	0.163908	0.280013	0	0	1.19735
BaRT2v18chr1HG000900.6	0.539024	0.366968	1.29198	0.522084	1.03839	0.450497	0.259292	0.242356	0.71262	0	0.587531	0.360256	0.580137	1.08622	0	1.1112	0.87983	1.46046	0.557724	0.384097	0.246407	0.479709	0.129593	0.430199	1.18425	0.136528	0.875237
BaRT2v18chr1HG000900.7	1.18934	0	0.217357	1.03536	0.240602	0.750994	0	0.216448	0	0.238444	0.225909	0.743241	0	0	0	1.63846	0.232913	0	0.696526	0.232928	0.238765	0	0	0	0.52958	0	0.238175
BaRT2v18chr1HG000900.8	0.367187	0.376644	0.192945	0.786491	0.201038	0	0.645193	0.381501	1.09755	0.431075	0.188817	0.410934	0.391955	0.611944	0	0.612676	0.416779	0.188196	0.416695	0.420141	0	0	0	0	0	0	0
BaRT2v18chr1HG000900.9	1.75303	2.1753	2.84223	1.20726	1.43625	0.950413	1.84763	0.346052	1.56943	1.726	2.1617	1.71578	0.953231	1.92658	0.614818	1.5918	1.85164	1.27412	0.570466	1.26292	0.304766	0.740201	0.613936	0.414477	2.02425	0.183242	0.492916
BaRT2v18chr1HG000910.1	0.305414	0.253669	0.185159	0.938269	1.49088	0.488768	1.23098	0.329884	1.50164	3.05007	1.53314	1.64465	4.60123	4.18291	3.60069	4.19363	1.1109	2.85519	8.18012	6.23425	7.5791	8.78192	7.39839	6.40806	6.80987	8.63316	6.84062
BaRT2v18chr1HG000910.2	1.05257	1.01514	0.894587	3.44074	3.03051	3.44168	3.31684	4.32308	2.7105	6.40415	6.39285	3.18351	8.8259	9.4198	8.51063	9.90044	10.1041	7.71188	11.0438	15.3047	10.4853	13.2667	10.251	13.9869	19.5036	12.9064	21.0028
BaRT2v18chr1HG000910.3	0	0	0	0.331944	0.13839	0	0.125401	0	0	0	0.276471	0.139377	0.619163	0.412132	0	0.491383	0.884627	0.602584	0.338386	0	0.142997	0	0.417038	0.831046	0.872671	0.555458	0.197739
BaRT2v18chr1HG000910.4	0.051337	0	0	0.0649937	0.102941	0.22688	0.222398	0.206976	0	0.172578	0.16342	0.430788	0.528806	0.400791	0.365788	0.514085	0.334369	0.987505	0.70047	0.595595	0.470959	1.4366	0.683204	0.632209	1.72779	1.49943	1.48034
BaRT2v18chr1HG000960.1	0.362621	0.267931	0.542869	0.283329	0.438728	0.103057	0.437041	0.647194	0.175582	0.195926	0.232703	0.267338	0.222305	0.19314	0.156902	0.25939	0.255695	0.277161	0.443769	0.274583	0.457795	0.409821	0.398169	0.359797	0.589277	0.465886	0.244725
BaRT2v18chr1HG001060.1	8.75159	9.03777	5.72826	11.5412	11.4853	10.1501	6.45191	7.21786	9.15448	7.35275	8.15718	8.31637	7.90599	8.59466	6.2823	9.19915	5.74848	7.98069	13.296	10.7832	14.3502	6.24827	5.39009	7.03846	6.93605	5.79609	6.83932
BaRT2v18chr1HG001060.2	2.01368	1.0154	5.87041	0.839175	0.542368	0	2.96673	3.37028	5.13174e-10	2.52167	1.38466	0	1.32974	1.78338	1.84887	0.149577	2.23445	0.304794	4.90774	8.32571	3.54671	0.898262	0.657717	1.5027	2.19029	1.06428	2.50263
BaRT2v18chr1HG001100.1	0.281126	0.263457	0	0	0	0.361222	0	0.314969	0.13646	0.426024	0.177369	0.224501	0.871	0.181895	0.565726	0.258506	0.483268	0.928411	0.70216	1.18497	0.542588	0.681103	0.274072	0.493243	1.07209	0.40095	0.536252
BaRT2v18chr1HG001100.3	0.480053	0.0788957	0.32082	0.851963	0.372878	1.03219	0.625194	0.66173	0.5815	0.359275	0.236376	0.203765	0	0.734848	0.423202	0.381935	0.869409	0.17379	0.659461	0.36427	0.580216	0.199425	1.05399	0.311276	0.647929	2.0875	1.01413
BaRT2v18chr1HG001110.1	0.120148	0	0	0.62819	0.511034	0.689855	0	0	0	0	0.42239	0	1.29665	2.87143	0.5058	1.54749	0.787796	0.537894	1.86604	1.73617	2.48318	3.08923	2.72088	2.85194	2.97005	2.84959	3.97225
BaRT2v18chr1HG001160.1	1.23925	1.76618	1.56634	3.13582	0.566192	2.30067	1.32768	2.88349	0.724306	1.87989	1.84325	1.30983	1.54098	3.32129	1.77649	0.750459	2.37042	1.08534	2.07002	2.10769	1.52225	0.187772	2.18284	2.86176	1.58151	1.65145	1.75365
BaRT2v18chr1HG001160.2	0	0.400163	0.294218	0.327389	0	0.468579	0	0	0	0	0	0	1.06335	0	0	0.449621	0	0	0	6.2923e-08	0	0	0	0	0	0	0
BaRT2v18chr1HG001160.3	0.309203	1.14779	0.245776	0.213405	0.65482	0.458044	0.653926	0	0.954803	0.202457	0.34731	0.448893	1.0393	0.363162	0.335664	1.89405	0.581787	0.764978	1.88623	0.196806	0.646779	0.724396	0.192781	0.467626	1.53679	0.874663	0.298846
BaRT2v18chr1HG001160.4	0	0.557232	0.11604	0.515411	0.551827	0.425634	0.857046	0.132414	0.332024	0.812919	0.307554	0.41183	0.905447	0.758822	0.416012	0.659657	0.31449	0.956246	0	0.254714	0	0.201802	0	0.355957	0.652366	0.00321104	0
BaRT2v18chr1HG001160.5	0.91031	0.474622	1.38495	1.40236	1.5844	1.40222	2.80661	1.12904	0	1.13259	0.327163	2.22477	0	0.649081	0.537063	1.80163	0.868129	1.55429	1.44249	1.40551	1.01979	1.90088	1.97663	0.468666	1.25196	1.67286	0.770259
BaRT2v18chr1HG001160.6	0.164319	0.162136	0.993577	0.180433	0.776302	0.188527	0.431375	0.158981	1.0398	1.17873	0.742134	0.609578	0.767237	0.284277	0	0.471445	0.321029	0.153642	0	0.159396	0	0	0.366657	0.764166	0	0	0.582939
BaRT2v18chr1HG001160.7	13.931	11.4405	12.0123	11.9511	12.9697	12.5815	11.8431	12.3477	13.7022	11.4909	11.4348	10.0755	10.0741	12.0501	11.2963	8.03011	10.4515	9.95249	10.2869	12.1487	13.4475	12.5595	8.62708	9.24495	12.4806	10.5853	12.0025
BaRT2v18chr1HG001170.1	9.64511	7.99232	7.52716	25.2795	44.5792	26.5937	16.1778	9.20121	14.916	9.9269	9.57184	10.7406	6.01758	13.9501	7.10005	6.68076	5.15061	15.7105	4.45559	3.70955	4.61003	11.3616	15.2454	7.85592	2.36188	6.03075	4.08049
BaRT2v18chr1HG001170.2	62.3374	62.2511	65.7436	55.914	41.8431	51.2634	60.6343	65.4673	55.5578	46.3983	45.0132	45.0957	33.619	27.4818	39.6611	34.9302	35.3943	33.7617	25.2965	33.0466	30.5303	10.1113	8.27642	15.0885	18.7569	18.278	15.4505
BaRT2v18chr1HG001180-BaRT2v18chr1HG001190.1	3.13434	4.34486	2.54795	1.55751	1.25083	2.59587	3.09763	4.18577	3.02033	3.42332	3.85975	2.15209	2.84235	2.20881	2.36636	3.57856	3.93711	2.46733	3.2909	1.4544	2.41927	4.15674	2.56883	4.55754	3.31089	2.23943	3.42125
BaRT2v18chr1HG001180.1	29.6871	34.791	28.7422	31.4237	31.6024	31.1774	34.202	31.137	31.1463	25.0673	26.7973	30.2318	26.5743	28.4747	35.9987	32.1987	29.7454	30.1153	24.7234	28.0183	25.6298	27.2982	27.9733	28.7809	24.6837	28.6919	25.7863
BaRT2v18chr1HG001190.1	5.42878	4.12119	5.6565	0.870348	6.44295	4.40992	3.15847	1.14118	2.54833	3.65717	2.91757	6.51674	8.08957	4.28473	6.04918	6.71013	2.92492	3.02677	5.04675	2.0176	2.25213	3.78387	1.10285	4.15256	7.66034	0	3.80887
BaRT2v18chr1HG001190.2	31.2658	39.0233	29.6238	37.6364	37.7287	33.3973	32.9297	28.8703	35.9748	28.8286	35.9231	29.6598	40.2666	32.0048	37.6095	28.2761	29.845	34.0617	31.424	34.3193	42.0998	37.7406	54.1168	40.7261	36.3437	43.9203	45.0697
BaRT2v18chr1HG001200.1	0.520336	0.624564	0.409625	0.721163	0.723353	1.06253	0.612051	0.316781	0.617017	0.589525	0.671213	0.40589	0.984853	0.584799	1.02689	0.786244	0.862606	0.536977	1.87847	1.46743	0.968423	0.879284	0.740477	0.583175	0.581882	0.716916	0.563301
BaRT2v18chr1HG001200.10	0.494359	1.47703	0.473069	1.19423	0.186075	0	0.359252	0.883282	0.574326	0.748239	1.57905	1.8342	0.708175	0.489002	1.36801	0.639359	0.947149	1.27465	0.234794	0.570647	0.556266	0.482289	2.06193	0.59787	0.848237	0.391781	0.644305
BaRT2v18chr1HG001200.6	0.308307	0.344295	0.644065	0.546329	0.436761	0.301183	0.706913	1.15944	0.28727	0.419039	0.115457	0.429304	0.569601	0.792108	0.388735	0.149499	0.152648	0.445855	0.327736	0.78828	0.563972	0.548893	0.27472	0.434294	0.652167	0.26354	0.358194
BaRT2v18chr1HG001200.7	1.47106	1.50718	1.94174	3.67553	2.90353	2.90373	2.61331	4.13438	2.95582	3.05625	2.16245	1.10109	3.97979	2.98607	2.80215	2.58278	3.71292	2.33575	5.9159	2.64495	3.81858	3.66581	2.74653	2.42564	1.92909	3.95741	3.52845
BaRT2v18chr1HG001260.2	0.0334295	0	0.479721	0.123572	0.176297	1.10547	0.675705	7.98255e-07	0.275017	0.782605	0	0.49119	3.78525e-08	0.292798	0	0	0.195846	0.549432	0.646208	0.34801	0.279564	0	0.353735	0	0.168829	0.924416	0
BaRT2v18chr1HG001260.3	2.21002	2.14071	1.74417	2.21081	2.54523	1.23723	1.36945	1.46208	2.49833	1.37357	1.8493	1.99598	1.51989	1.37825	1.10624	0.994756	1.11777	1.5858	1.98137	2.50075	2.55516	2.25263	1.75878	1.88109	1.83809	2.52522	1.49559
BaRT2v18chr1HG001260.4	10.3122	13.1475	13.0167	16.8293	20.6376	15.3576	14.2078	14.8683	13.1889	12.7976	11.9055	12.145	11.9242	12.5498	12.8782	11.7512	8.59407	14.8539	17.9106	19.2056	16.0922	14.3936	12.5916	15.4596	17.214	18.5882	18.2792
BaRT2v18chr1HG001260.5	4.62286	4.17562	3.33118	3.38281	4.55774	3.1146	3.16125	4.01744	3.52251	4.48405	5.52384	4.63818	3.89124	3.78507	4.02962	4.13601	4.4522	4.94406	4.26122	2.39906	3.55766	5.01696	2.26051	2.21842	3.54328	3.81212	4.42941
BaRT2v18chr1HG001270.1	0	0	0	0	0	0.0598003	0	0	0	0	0	0	0	0	0	0	0	0	0	0	0	6.69723	7.86366	9.47701	1.87002	2.56288	3.14571
BaRT2v18chr1HG001280.1	0	0	0	0	0	0	0	0	0	0	0	0	0	0	0	0	0	0	0	0	0.370525	20.9914	20.9224	26.3177	5.20668	8.29885	7.38277
BaRT2v18chr1HG001280.2	0	0	0	0	0	0	0	0	0	0	0	0	0	0	0	0	0	0	0.709129	0	0.226081	145.442	115.536	189.505	52.4105	46.762	86.0036
BaRT2v18chr1HG001300.1	0	0.137522	0.181354	0	0.914131	0.767453	0.529876	0.609852	0.371037	0.354646	0.562093	0.667774	0.932387	0.376568	0	0.740009	0.445829	1.4246	0.287276	0.145918	0.504759	1.48138	2.02895	1.39851	1.40267	0.753922	0.561195
BaRT2v18chr1HG001300.2	51.5318	45.8154	50.01	37.7854	37.5041	38.7023	43.4853	44.5749	42.139	39.5431	40.0258	38.4693	34.3354	34.7965	32.9538	35.1361	36.53	34.8307	34.4731	37.1358	35.562	46.1339	46.5068	41.0043	53.6332	54.3557	54.1459
BaRT2v18chr1HG001320.1	2.27648	4.08685	4.19908	5.56188	8.73296	5.27537	4.68984	5.09382	4.46281	7.17531	10.9156	9.76049	8.10102	7.96564	6.88943	5.41777	6.78581	7.47237	4.68219	6.81523	7.25618	5.54029	6.25999	4.40487	7.20811	6.90913	7.34204
BaRT2v18chr1HG001330.1	0.0416967	0	0	0.333466	0.262399	0.197913	0	0.694864	0	0	0	0.338531	0	0	0	0.295253	0.40796	0.53797	0.202892	0.293557	0.30019	0.435646	0.419766	0.231849	0.449908	0.407265	0.547507
BaRT2v18chr1HG001340.1	15.4206	16.9144	19.004	31.0996	40.2115	34.083	18.5432	16.5891	23.9587	29.6011	24.9927	20.4211	40.0807	42.8403	42.6829	34.9078	31.0737	41.9972	24.2875	29.1082	30.6572	32.3207	44.7672	33.0751	42.6227	37.1347	39.8837
BaRT2v18chr1HG001350.1	0.287196	0	0.751081	1.83697	1.15459	0.850781	1.01588	2.01467	1.18212	2.94316	1.13692	1.26637	2.58916	2.65813	2.57012	2.01943	0.552247	2.17825	0.317986	0.687541	2.25103	3.70516	0.706501	2.70771	1.56825	2.91878	1.93176
BaRT2v18chr1HG001350.2	110.827	126.753	141.53	193.878	206.192	198.457	124.491	139.113	153.421	196.474	167.962	153.096	244.575	205.372	220.52	225.006	194.853	227.255	195.521	194.967	210.131	186.064	204.769	198.434	249.575	200.422	247.579
BaRT2v18chr1HG001350.3	5.80452	4.65292	5.68666	6.44275	6.52091	7.12865	7.36445	6.42435	6.0238	8.8678	8.20981	7.40619	10.1459	11.3818	7.38739	12.9783	10.094	8.86502	8.33861	8.9254	5.07221	7.38708	9.44696	6.67327	4.49233	10.3233	7.37685
BaRT2v18chr1HG001420-BaRT2v18chr1HG001430.1	1.82485	0.379792	1.09352	0.185381	0.223025	0.353392	0.402777	0.589473	0.565168	0.728903	0.831523	0.776517	0.620292	0.367708	1.06357	0.513892	0.423895	0.146436	0.750869	0.851535	0.554437	0.197902	0.202692	0.4543	0	0.540373	1.31421
BaRT2v18chr1HG001420-BaRT2v18chr1HG001430.2	0.216875	0	0	0.195158	0	0.342618	0	0	0	0.210957	0.615881	0.174625	0	0	0	0	0.458097	0	0.205376	0	0.173065	0	0.417697	0	0	0.885827	0.373399
BaRT2v18chr1HG001420-BaRT2v18chr1HG001430.3	2.53621	7.789e-08	0.964343	3.609	3.37257	0	2.24366	0.000570966	0.487107	0.646134	2.7338e-09	1.37078	2.43781	3.05804	1.65937	2.23448	2.93233	1.16618	0.558009	1.76086	2.68171e-10	2.48525	2.57797	1.33063	2.88692	1.50591	3.10489
BaRT2v18chr1HG001420-BaRT2v18chr1HG001430.4	0.000239697	1.82132	0.842062	0.000463246	0.518901	2.09913	0.449678	2.18704	1.69667	1.29456	2.01393	0.516127	0.0176623	0.326673	1.25114e-09	0.0794313	0	1.65407	2.56677	6.70644e-08	2.49801	0.609049	0.732931	0.877754	0	1.84497e-06	0
BaRT2v18chr1HG001420.2	2.03455	1.96509	3.62813	5.36373	4.55932	3.81838	3.06561	3.34295	3.03316	3.90395	1.18243	2.80511	4.29355	2.32802	4.08978	1.33415	0.104662	2.28158	1.98386	2.99541	2.21803	6.40982	8.47256	6.26291	3.53598	3.74249	4.04181
BaRT2v18chr1HG001430.1	0.243012	0.717335	0.452672	0.34285	0.423289	0.368273	0.23651	0.146507	0.419629	0.384881	0.570601	0.0815875	0	0.318968	0.157104	0.408946	0.613003	0.251912	0.514164	0.991061	0.667765	0.294504	0.241334	0.553583	0.394171	0.227838	0.146599
BaRT2v18chr1HG001430.11	0.383767	3.41469e-07	1.70548	0.736257	0	9.79835e-08	0.000311391	1.32212	0	1.10518	0.600181	1.63354	2.8903	0.656114	2.02325	8.06676e-06	0.189944	2.68301e-07	0.192314	0	0.425013	0	0	0.961877	1.42363	0.746413	0.499406
BaRT2v18chr1HG001430.2	13.0839	17.958	15.043	17.556	15.0972	13.5505	16.3696	12.5404	16.5322	13.6288	13.3504	14.2887	11.0434	10.5154	7.82596	14.1719	9.4404	13.2414	16.6108	16.0789	19.1517	15.5423	11.2314	12.1558	13.1942	8.26854	14.0102
BaRT2v18chr1HG001430.3	6.94288	4.74789	4.15126	5.65879	6.00753	6.27469	5.88363	5.96141	3.82969	5.62198	2.85697	7.00666	6.8645	8.27727	9.73192	6.60847	7.53286	4.30402	5.25338	6.77711	5.87654	4.96495	4.55213	3.58309	6.58957	7.37283	5.05002
BaRT2v18chr1HG001430.4	0.193823	0	0.909998	0	1.28917	0.566111	0	1.38365	0.859594	0.329292	0.331226	0	1.171	0.18006	0.534865	0.173552	0.697588	0.30309	0.733522	0	0.353467	0	0	0.854195	0	0	0.206866
BaRT2v18chr1HG001430.5	0.468254	0.204837	0.54493	0	0	1.28429	0	0	0	0	0.285845	0.555152	0	0	0	0.267248	0.262379	0.404606	0.266353	0	0.581428	0.283342	0	0.714472	0	0.437507	0
BaRT2v18chr1HG001430.6	1.35764	0.679113	0.98928	0.0260005	0.46426	0.47717	1.26105	0.653282	0.819868	0	0.369954	0	0.883244	0.32385	0	0.618047	0.551444	0.978024	0.795624	0	0.462376	0	0.0231506	1.23687	0.207657	0.75489	0.278163
BaRT2v18chr1HG001430.7	0	0.178754	0	0.193924	1.17422	0	0.228294	0	0	0.0709242	0.559533	0	0.466137	0.610206	0	0	0.310264	0	0.319508	0.551296	0	1.51143	1.29923	0	0	0.706974	0
BaRT2v18chr1HG001430.8	0.744662	0.452418	0.395259	0.894937	0.431716	1.26589	1.17027	0.856778	0.61999	0.565839	0.386237	0.763276	0.395818	0.735545	0.423856	0.434765	0.818055	0.690925	0.496278	0.570526	0.279775	0.561091	0.479441	1.08539	0.717466	0.712396	0.513421
BaRT2v18chr1HG001440.1	15.2184	17.323	17.2232	17.3603	17.0754	14.298	14.0257	15.7926	14.3612	16.3293	14.5753	15.7742	16.5354	15.9076	14.968	14.9748	13.2905	14.1858	25.3145	20.787	21.8557	25.6744	24.4826	21.5965	22.4881	20.2548	22.63
BaRT2v18chr1HG001440.2	1.07169	1.43728	1.3515	1.8109	2.20869	2.75578	2.20077	1.71283	2.22927	1.39432	1.50961	1.32091	1.31445	2.39512	1.278	1.75893	1.95382	1.81433	3.2018	2.51819	2.08626	3.24614	3.55383	3.27566	3.00677	2.48786	2.66673
BaRT2v18chr1HG001450.1	20.391	23.0652	21.4789	26.1174	24.0175	23.1965	22.5129	24.0273	25.4944	22.7469	27.7525	29.8683	34.6877	35.51	38.1199	30.4727	32.0303	30.638	46.0725	34.3624	41.3584	47.0404	42.7736	53.8108	46.893	43.4323	49.3926
BaRT2v18chr1HG001480.2	31.0015	31.1194	31.5134	29.4224	30.7187	32.0556	32.6321	32.1446	36.0543	32.6923	30.5353	28.9528	33.37	33.5937	30.889	28.7049	27.8089	30.5964	31.3731	38.7138	10.5288	22.4611	21.6182	25.2527	30.569	27.7722	28.0642
BaRT2v18chr1HG001480.3	0.0165955	0.631616	0.00575629	0.0211582	0.0403175	0.00478042	0.233806	0.171182	0.14728	0.00170775	0.621513	3.20432	0.0283381	0.0254332	1.23928e-05	2.85122	0.206947	0.0105988	4.0519	0.155153	25.8984	0.011908	0.192427	0.00326919	0.213566	0.052852	0.036885
BaRT2v18chr1HG001480.4	0	0	0.369466	0.382152	0	0.523135	0	0	0	0	0.141662	0.100791	0.80877	0	0	0.263862	0	0	5.40581	0.530571	1.90927	0.608127	0	0	0.299063	0	0
BaRT2v18chr1HG001480.8	0.568513	0	0.394188	0.227945	0.212497	0.16956	0.392755	0.226534	0.170259	0	0.330095	0.11662	0.731703	0.304207	0.275318	0.236978	0.744017	0.219548	0.481961	0.204411	0.251905	0.300868	0.0708954	0.196526	0	0.0822277	0.471344
BaRT2v18chr1HG001490.1	7.05956	3.78956	6.41251	2.76084	3.07758	5.88382	4.67239	4.70529	6.59926	5.0753	3.98433	1.8983	3.66644	4.5559	2.25146	2.02749	2.91976	5.3596	4.92717	7.44316	7.79961	2.6836	3.15583	2.09857	3.48264	3.90164e-07	4.21866
BaRT2v18chr1HG001490.2	10.8946	12.2128	11.3854	8.36246	7.90851	7.47877	11.5783	10.7326	10.5435	8.1628	11.2791	9.54623	9.29356	7.64957	8.37848	9.40118	9.16208	9.07863	11.1857	10.008	9.4282	5.85384	5.28561	7.83055	9.20951	9.24876	7.69449
BaRT2v18chr1HG001490.3	0.428434	0	0.363501	0.304657	1.62596	0.624263	0	0.427018	0	0.257619	0.220349	0.943697	0.708816	1.26572	0	1.26361	0.95478	0.414845	0.546009	0.897505	0.590997	0.244848	0.731937	0	0.207334	0	0.381216
BaRT2v18chr1HG001490.5	7.03712	10.447	8.77731	12.7594	9.79765	8.2418	10.3263	11.5597	7.13385	8.23239	8.75995	9.85108	7.45251	8.2336	9.55603	7.38583	9.55847	7.10816	15.0189	10.7713	12.2014	8.37894	5.4539	8.37943	11.5044	12.077	12.7774
BaRT2v18chr1HG001490.6	0	0	1.12754e-07	0.882088	0	2.25294	1.29328e-07	0	1.63613	0.0028612	0	0	9.0635e-09	3.02594	0	1.26965	6.17265e-08	0	0	0	0	3.49971	2.07795	3.26497	0.218053	0	8.6909e-08
BaRT2v18chr1HG001490.7	1.3385	1.24804	1.66188	2.41214	0.821181	1.65874	1.61377	1.908	1.605	2.72209	1.82587	2.07952	0.981948	1.48935	1.08988	2.41166	1.47279	2.05975	0.841086	2.13904	1.19715	1.11465	1.72452	0.341649	1.57806	2.71274	1.77099
BaRT2v18chr1HG001490.8	0	0	0	0.206941	0.864013	0	0	0	0.469614	0.701884	0.495156	0.468536	1.34812	0	0.0338307	0	0.156645	1.39032e-08	0.115552	0	0.183679	1.35003	2.00728	1.53689	0	0.691986	0
BaRT2v18chr1HG001540.5	2.15737	1.61568	1.17611	3.29024	3.36642	2.08556	1.24722	0.869463	1.93754	1.93065	2.61369	2.23279	2.2646	1.95288	1.18706	1.31295	1.9453	2.97058	2.81247	1.63133	2.80215	1.60867	3.06506	1.34352	1.32998	1.57175	1.52294
BaRT2v18chr1HG001540.6	0.764135	0.523776	0.337706	0	1.75334	1.06736	0	0.936324	0.456393	0.487915	1.11642	1.00989	1.01121	0.165552	0	0.776957	0.369819	0.389606	0.209174	1.24226	0.69108	1.57933	0.383471	0.443294	0.664768	0	0.574791
BaRT2v18chr1HG001540.8	1.22917	1.56591	1.87662	1.43282	0.858717	1.30242	1.75829	1.04539	1.74165	1.00464	0.787169	1.00256	1.1663	1.56013	1.53755	0.851476	0.322301	0.694069	0.503959	2.07598	1.4849	0.0855646	0.418269	0.334886	0.36947	0.490595	0.353812
BaRT2v18chr1HG001540.9	1.6671	0.759375	1.31652	1.33877	1.74177	1.22205	1.69256	2.21311	1.35166	1.49047	0.829978	0.384506	0.306744	1.51702	1.10221	1.74431	1.59437	0.573245	1.82603	0.928388	2.26284	1.26915	2.02645	1.69385	2.49302	3.75973	2.02778
BaRT2v18chr1HG001560.1	0	0	0	0	0	0	0	0	0	0	0.0497269	0	0.192476	0.315176	0.0566859	0.891571	0.426397	0.099099	5.9365	4.60841	6.01054	1.26899	0.424818	0.967975	2.26635	1.64454	2.78499
BaRT2v18chr1HG001630.1	23.8542	27.5215	24.1299	21.7744	20.4115	20.5129	25.9122	25.7825	23.1406	25.8513	25.1912	24.9055	19.907	18.4932	19.7833	21.9475	21.3225	18.6094	27.8303	26.2733	27.4737	14.4379	12.6966	14.574	16.5496	16.8364	15.2595
BaRT2v18chr1HG001630.2	0.0615227	0	0.104685	0.114928	0.10117	0.106038	0.0576125	0.164798	0.23157	0.223109	0	0.111094	0.148236	0.109456	0	0.161994	0.0574972	0.051143	0.223782	0.233547	0.168863	0.217408	0.0537009	0	0.125997	0	0
BaRT2v18chr1HG001630.3	2.34899	2.18619	2.57115	3.26774	3.2973	3.18819	2.66139	2.05805	2.80768	2.04582	1.69773	2.71885	1.99178	2.53429	2.44446	2.18404	2.34165	2.43449	2.87547	3.2433	3.09218	1.79787	1.8321	1.72537	2.23933	2.62832	3.40716
BaRT2v18chr1HG001630.4	0.101756	0.208787	0.094728	0.100371	0	0	0.205298	0.0984846	0	0	0.0930793	0	0.18074	0.0966826	0.11168	0.0964817	0	0.162717	0.096133	0	0	0.0962432	0.0941338	0	0	0	0
BaRT2v18chr1HG001640.1	5.58218	6.37778	6.27906	9.24654	10.4662	6.35318	5.8526	7.02347	6.89878	5.61598	5.56828	6.52697	7.51714	9.66786	9.39606	6.12038	8.26688	8.10462	7.60453	7.17983	7.4543	11.9	11.5936	13.5625	12.618	10.9676	12.6323
BaRT2v18chr1HG001650.1	122.489	128.972	125.309	111.389	110.284	108.64	124.773	128.5	133.838	125.759	121.13	122.226	118.901	130.682	121.653	147.771	125.788	114.664	142.802	128.547	148.011	156.783	147.323	177.925	163.441	151.817	159.331
BaRT2v18chr1HG001650.4	0.663635	0	1.01492	0	3.0412e-10	1.04797	0	0	0	4.70919e-10	0	0	0.427937	0.35853	0	0.622922	0	0	0	0.912623	0	0	0.727848	0.891787	0	1.27881	0
BaRT2v18chr1HG001650.5	1.77913	2.62965	2.28933	2.37636	2.23556	2.80232	2.45679	3.3947	2.51573	2.24603	1.92444	2.47723	2.35311	3.03122	1.94399	2.0148	3.1053	2.20574	2.76382	2.29803	2.92671	2.67037	1.38844	1.88208	3.56503	1.70191	2.39414
BaRT2v18chr1HG001660.1	0.931706	2.47193	0.847089	0.000402627	2.22507	0.916256	0.215046	3.17629	0.293058	3.84791	0.20552	0.490341	1.78547	1.51908	1.16926	1.46016	2.68033	0.552417	1.31844	2.23779	2.53777	1.0664	0.97753	1.0569	1.91445	2.5933	1.71476
BaRT2v18chr1HG001660.2	3.33753	2.6245	0.810818	2.15273	1.58657	2.78962	3.56057	3.14188	3.42356	0.00277079	3.10022	2.73141	0.702674	3.1313	6.13921	1.88066	1.35799	2.62736	0	0	3.11897	2.93038	1.55614	0.393537	1.02356	0	2.17516
BaRT2v18chr1HG001660.3	1.03499	0.330208	2.57617	3.44636	1.9326	3.29965	2.65845	1.15263	1.58934	1.60498	1.93175	1.80431	2.60585	2.46109	0.466398	1.26343	2.0536	2.56567	1.7287	3.39571	2.73313	1.64735	0.902455	2.63561	1.72339	0.978792	1.06099
BaRT2v18chr1HG001660.4	2.30155	3.37178	3.7236	4.27185	3.21197	1.64285	1.9586	2.06916	3.39883	4.26341	3.31158	2.91079	4.22798	2.0528	3.4085	3.56138	2.84787	3.67898	7.63106	4.33182	2.91304	3.25843	4.07628	4.37943	2.98499	4.25822	3.67904
BaRT2v18chr1HG001670.1	0.863875	0.37549	0.720465	0.752719	0.920921	0.700857	0.424372	0.313641	0.195125	0.238694	1.49534	0.374115	0.533447	0.481624	0.632526	0.64114	0.442143	0.554071	0.915954	0.640233	0.747173	0.360475	0.396641	0.637949	0.5876	0.258927	0.684929
BaRT2v18chr1HG001700.1	0	0	0	0.544585	0	0.259912	0	0	0	0	0	0	0	0	0.401159	0.255445	0	0	0	0.472374	0.377867	0	0	0	0	0.943613	0
BaRT2v18chr1HG001700.3	0.889435	1.19443	1.05064	1.69021	2.09479	1.27911	1.40817	1.36295	1.074	1.5478	1.29439	1.59389	1.89948	1.43212	1.21991	1.63171	1.15735	1.68748	1.35542	1.46718	1.49256	1.19288	1.50052	1.79137	1.31397	1.13113	2.15947
BaRT2v18chr1HG001770.2	3.16377	4.41162	4.4137	4.06427	0.99937	3.39037	3.44911	2.95542	4.70373	3.21061	3.42909	2.0083	3.17865	4.13623	0.614814	3.55901	2.45122	4.03303	2.95182	2.66349	3.14828	2.14267	3.27501	2.60935	2.10643	1.31828	2.48914
BaRT2v18chr1HG001770.3	25.6927	20.3537	22.4171	20.7554	19.7158	23.5098	20.4085	20.8315	21.1346	21.2745	19.52	20.3326	21.5206	19.6261	22.5209	18.3178	20.9791	17.7135	21.6162	24.8978	22.7053	15.6421	11.2937	14.6783	16.1843	16.4288	16.5924
BaRT2v18chr1HG001770.4	0	0	0	3.47281e-08	8.11405e-10	0	1.2036	3.59601e-07	7.48089e-10	0	2.01114e-08	0	8.04135e-08	0.233168	0	0	0	0	0	0	2.78702e-08	3.93957e-05	2.42585	1.53503e-07	1.7192	0.403621	0
BaRT2v18chr1HG001780.1	0.314766	0.16412	0.201516	0.308374	0.200053	0.188636	0.134434	0.326128	0.299598	0.320058	0.389055	0.336249	0.335117	0.236459	0.17042	0.178212	0.589802	0.16568	0.310573	0.715714	0.67991	0.365987	0.0814398	0.142053	0.411161	0.567526	0.12847
BaRT2v18chr1HG001780.2	3.0403	2.25938	0.754899	0	0	0.455171	0	0	0.600317	0	0	0	0.334735	0.320211	0	0.299807	0.793302	0	0	0	0.0837005	0.244323	0.0926026	0	0	0.128298	0
BaRT2v18chr1HG001780.3	1.496	2.25992	5.98455	6.96848	5.10593	7.38078	5.51593	6.78607	5.08704	5.69274	5.19196	3.51401	6.12698	5.78479	4.88227	4.83104	4.75397	5.66973	7.83982	9.23824	9.08117	4.41928	4.00051	4.32907	5.09497	4.33181	5.57607
BaRT2v18chr1HG001780.4	1.7411	0.950726	1.7803	1.86812	1.94441	1.75491	1.18096	1.6173	1.90285	1.81897	1.50417	2.1411	2.13224	2.22529	2.58537	1.62002	1.55299	1.31729	2.56008	2.37053	3.65685	2.46	1.37981	1.98739	1.81597	1.7004	2.63328
BaRT2v18chr1HG001790.1	1.88008	1.67652	1.70629	1.66361	0.995183	1.19137	2.00946	1.30234	1.77807	1.16068	1.65194	0.848782	1.56475	2.60207	2.34327	1.83845	1.06637	1.59183	2.79748	2.36245	2.82695	1.61998	1.02343	1.44277	1.32447	1.80328	3.45708
BaRT2v18chr1HG001790.2	9.47496	7.91519	9.18107	8.13302	8.94349	9.62996	8.34197	10.1114	7.26624	9.29585	7.21178	8.11352	10.5221	8.93387	8.70548	7.86139	10.2439	8.575	10.2633	10.5564	9.81818	8.53182	7.0438	8.95593	9.94003	8.02637	6.86071
BaRT2v18chr1HG001790.3	0.629253	0.242599	0.167453	0.652829	0.900174	0.0762191	0.964851	0.690245	0.650485	0.24981	0.156853	0.132086	0.395484	0.370028	0.255527	0.827906	0.226231	0.449102	0.472176	0.423515	0.170794	0.761315	0.26204	0.648315	0.387088	0.979582	0.762455
BaRT2v18chr1HG001800.1	80.4908	72.151	76.1501	39.8442	30.3646	48.215	62.3281	59.825	45.2794	65.8745	59.0918	49.5906	68.4684	68.8752	43.727	62.3465	70.3666	46.0559	73.5305	74.7183	85.1225	26.554	22.1601	28.373	39.6293	41.9361	43.175
BaRT2v18chr1HG001800.10	0	0	0	0	0	0	0	0	0	0	0	0	0	0	0	0	0	0	0	0	0	8.98483	102.705	1.38331	0	0	0
BaRT2v18chr1HG001800.12	238.747	250.311	257.086	228.758	214.346	231.93	248.768	259.39	248.106	263.545	262.81	250.284	362.476	366.722	362.065	351.69	341.302	269.55	387.055	406.726	415.572	328.62	230.56	348.177	411	385.535	387.5
BaRT2v18chr1HG001800.14	0	0.384041	0.760738	1.06182	1.01832	0.298227	0	0	0.563007	1.33489	0	1.4867	0.92977	0.441176	0	0.501122	0.582227	0.108145	0.55042	1.31702	0.324628	0.628708	0.156932	0.44322	1.01228	0.644519	1.40371
BaRT2v18chr1HG001800.15	0.533713	0.33852	0.909829	2.51781	2.59405	1.65579	1.71293	1.1261	1.07314	1.54433	1.10274	0.679829	2.22186	2.92678	1.53525	2.83527	1.72317	2.05404	0.434093	1.26186	0.682357	3.83774	3.79477	2.15701	1.69412	2.11133	2.42838
BaRT2v18chr1HG001800.16	0.245928	0.165335	0.424488	0.432868	0.089911	0.271152	0.413628	0.522604	0	0.370432	0.567073	0.201691	0.150446	0.151852	0.634586	0.337586	0.296116	0.54186	0	0.320008	0.427027	0.112418	0.208669	0.532764	0	0.943813	0.31075
BaRT2v18chr1HG001800.3	1.96976	1.77709	0.470447	0.651598	1.6805	1.3302	1.44844	1.15224	2.12475	3.14854	0.862423	0.912498	2.87333	3.57687	1.09533	2.07155	3.34837	1.63038	2.96671	2.94367	2.1975	4.72534	2.27523	2.31659	2.37904	0.778072	3.05983
BaRT2v18chr1HG001800.4	24.9008	17.7595	27.0981	84.4379	88.388	93.9939	39.6038	34.3107	46.8652	47.4931	39.1191	44.2908	76.8465	81.1395	57.1673	57.7453	51.1685	99.8668	34.5593	61.0713	48.177	160.947	175.104	142.177	88.8639	82.4968	97.3143
BaRT2v18chr1HG001800.5	1.49703	2.62233	2.28609	1.94252	1.55519	1.77695	2.09893	1.19468	2.38434	2.30146	1.06632	1.30841	1.34772	1.483	1.46166	1.44915	1.34325	2.0029	3.81865	3.31196	3.29039	1.51023	0.879983	1.72783	2.4706	0.765103	2.45028
BaRT2v18chr1HG001810.1	0.604638	0.267945	0	2.37485	0	0	1.01664	0.219433	0	0	0.653629	0.696382	1.39439	0.656038	0.517326	0.345666	0.437159	1.36309	0.651739	1.33063	0.362541	0.68557	0	1.70675	1.12865	0	1.54844
BaRT2v18chr1HG001810.2	5.86109	6.33275	4.52621	4.56585	4.90129	3.02978	4.97597	3.83401	4.87146	3.92752	3.25792	3.21469	6.75582	5.06804	2.988	4.95846	3.91889	3.49125	4.53185	4.67497	5.27828	3.09021	2.11816	3.32775	5.22162	5.01127	5.00442
BaRT2v18chr1HG001810.3	0.223058	0.28656	0.51266	0.208043	0.246902	9.38564e-07	0.256529	0.699944	0.63645	0.264828	0.420912	0	0.364174	0.410245	0	0.205838	0.271346	0.166187	0.237551	0.60247	0.796932	0	0.479145	0	0.609214	0.322771	0.910754
BaRT2v18chr1HG001810.4	1.22545	1.20808	1.14621	0.490942	0.561706	0.670656	1.50641	0.704623	1.40064	1.15498	1.26683	1.60187	0.966316	0.679019	0.718098	1.78651	0.794869	0.553258	0.363382	0.817283	0.466163	0.490338	0.553168	0.555891	0.639007	0.82392	0
BaRT2v18chr1HG001810.6	12.8334	11.9485	12.2441	13.5946	16.1025	17.2214	12.3949	13.6375	11.5506	14.1373	13.8475	13.8522	11.5656	14.6219	22.1897	13.0199	13.679	12.8892	14.7587	14.3739	14.5299	13.8387	16.2745	14.5903	11.25	15.1095	15.6868
BaRT2v18chr1HG001810.7	0.287952	0.239315	0.600918	0.139927	0.546541	0.427406	0.383606	0.359295	0.302838	0.250421	0	0.578736	0.45409	0	0.139682	0.390323	0.379265	0.371556	0.257474	0.147556	0.257822	0.421233	0.397045	0.712854	0.161648	0.715217	0
BaRT2v18chr1HG001820.1	2.54918	1.5072	1.90072	2.22257	2.27438	2.17728	2.0335	1.7805	1.75007	1.57219	1.45294	2.11781	2.11961	1.40924	1.83146	2.24865	2.12302	2.53766	1.05434	2.05449	2.5425	1.43061	1.08739	1.14263	1.28991	1.70004	1.23395
BaRT2v18chr1HG001850.2	0.146241	0.20147	0.175469	0	0.0437384	0.187076	0.168625	0.145289	0.121148	0.05019	0	0.148725	0	0.0996163	0.142978	0.128959	0.227307	0.203364	0.222733	0.192733	0.2989	0	0.0660011	0.0861205	0.109994	0	0.153007
BaRT2v18chr1HG001860.2	0.262085	0.240321	0.281747	0.281804	0.498434	0.26138	0.242734	0.266887	0.476891	0.110563	0.318051	0.237111	0.21805	0.310951	0.350091	0.26798	0.560617	0.378278	0.396429	0.619056	0.548968	0.340464	0.090622	0.22026	0.281402	0.292627	0.168733
BaRT2v18chr1HG001870.1	0.818872	2.04125	0.722123	2.14322	0.855703	1.57879	1.42233	1.65172	1.37822	2.30621	1.3702	1.8295	1.75848	2.24058	2.53383	2.94691	1.76621	1.1701	5.51339	2.52744	2.3024	2.78294	3.48536	4.85532	5.07939	2.0816	4.81891
BaRT2v18chr1HG001880.1	0.625376	0.678378	0.745907	0.33812	0.834777	0.871116	0.0963467	0.824393	0.299591	0.200713	0.92405	1.2212	1.32396	1.22719	0.886522	1.21226	0.901823	0.674097	2.62783	1.59245	0.843477	3.01627	3.34678	0.720666	2.60696	2.24267	3.44827
BaRT2v18chr1HG001900.1	3.31929	1.8032	1.76779	4.56129	0.774609	2.58365	3.76812	4.08069	2.65907	3.2927	2.50462	2.28959	2.94218	5.01319	4.26948	4.37147	2.71158	3.85027	4.18351	4.94324	3.23493	1.5121	1.01329	1.56263	4.03193	0.0062065	3.08673
BaRT2v18chr1HG001900.2	0.501839	0.0371612	0.479306	0.367794	0.809874	0.752863	0.556404	0.276673	0	0.441075	0.104367	0.247477	0.700861	0.649968	0.26218	0.406617	0.412556	0.432231	0.422077	0.676945	0.883078	0	0.183319	0	0.277565	0.627597	0.258554
BaRT2v18chr1HG001900.3	0	0.799207	1.1439	0	2.7857	1.84011	0	0	1.24888	0.814589	0.192033	0.663118	0.863846	9.263e-05	0	0	2.31058	0.856674	1.66462	0.956044	2.09886	3.26768	1.44621	1.86605	1.53187	2.01698	1.65914
BaRT2v18chr1HG001900.4	0	0.393305	0	0.179985	0.2777	0	0	0.189701	0.345859	0	0.153799	0.235327	0.135311	0.111307	0	0.117635	0	0	0	0	0.399198	0.330187	0.183797	0.255739	0.111687	0	0
BaRT2v18chr1HG001900.5	0	0	0	0	0	0	1.38377e-08	0.451319	2.72067e-08	0	1.12038	0	0.289662	0	0	0.000308711	0.000457644	0	0.894786	0	0	2.70961e-10	0.0147785	0.000470676	0	2.05453	0
BaRT2v18chr1HG001920.1	4.45224	2.44967	3.93313	3.99536	3.9022	3.37617	4.97841	4.33407	3.5403	2.67149	3.53805	2.30195	3.05557	4.32939	3.65403	4.23161	3.55457	3.71575	2.73667	3.51961	3.58548	2.41534	2.67439	2.34969	3.23642	2.36708	3.11959
BaRT2v18chr1HG001920.2	0.232786	0.412015	0.697488	0.646326	0.668346	0.949201	0.867432	0.741974	0.903908	0.741631	0.430529	0.335135	0.788383	0.448295	0.627075	0.741502	0.690054	0.79823	0.584801	0.238429	0.468106	1.01786	0.790054	0.57725	0.867235	0.426969	0.560273
BaRT2v18chr1HG001930.1	0	0.0232628	0.0327081	0.049645	0.0760523	0.0113761	0	0.0675277	0.0358381	0.102861	0.0332974	0.0114869	0.0512714	0.112181	0.0613223	0.0449123	0.0604041	0.0425408	0.179189	0.19399	0.150532	0.232021	0.201051	0.34207	0.436857	0.341988	0.289977
BaRT2v18chr1HG001940.1	0.53876	0.779287	0.718295	0.264579	2.27696	0.672025	1.03714	0.943849	1.36893	0.511704	0.904723	1.25444	1.32073	1.96756	0.28712	1.82744	1.25011	2.05462	0.487808	1.22237	1.872	1.40487	2.15317	0.623059	0.766355	1.53447	1.28205
BaRT2v18chr1HG001940.2	25.2597	24.446	24.6087	20.1935	20.2441	23.441	22.1633	21.5885	20.4319	22.6615	22.5528	20.0481	20.7482	19.0656	21.5561	18.3434	21.1439	17.9172	21.4936	21.1927	20.9685	17.4704	15.6774	18.9551	20.5863	16.7726	16.5525
BaRT2v18chr1HG001990.1	5.41103	3.9196	5.13663	3.84882	4.79344	5.79773	3.60067	5.5399	3.17498	4.13209	4.03256	3.5022	3.68021	5.42766	3.8656	4.87826	4.75513	5.64979	3.11047	3.65616	3.17051	6.54825	4.69123	4.25068	5.57413	1.39367	3.58628
BaRT2v18chr1HG002000.1	0.354814	1.15418	1.01096	0	0.635949	0.757284	0.301525	0.778546	0.742764	0.183549	1.14286	0.546161	0	0	0	0.649234	5.86482e-05	0.143901	0.556458	0.815147	0	0.738533	0.198016	0.447996	0.680583	0.426927	1.05393
BaRT2v18chr1HG002000.3	0.743863	0.389082	0.459014	0.338817	0	0	1.09871	0	0.567871	0.697403	0.432065	0.805795	0.709544	0	0	0	0.758318	0.442182	0.964371	0.265334	0.913605	0	0	0	0	0	0
BaRT2v18chr1HG002030.1	12.0912	9.46654	10.7522	7.88405	3.84298	8.936	7.70308	11.4778	8.12008	4.93166	7.05578	3.87948	6.27898	7.94904	4.6686	5.32358	6.39764	3.45149	8.73294	6.71496	5.5833	4.08767	0.996639	2.3675	3.83021	2.67388	4.80492
BaRT2v18chr1HG002030.2	3.01951	3.14064	5.56386	3.20792	2.40646	1.15014	3.17749	2.34119	3.05378	4.63221	3.6155	1.40849	2.78682	2.5264	4.35468	2.92902	3.21652	3.7737	4.04475	3.7635	6.05193	2.61066	1.38035	1.71905	1.86451	3.79601	2.35774
BaRT2v18chr1HG002030.3	6.32142	1.20067	3.36679	2.79196e-06	1.01198	2.10196	3.53916	1.35933	3.00809	2.48395	4.82416e-10	3.04187	2.75378	0.972877	2.4905	0.835803	0.853667	2.80593	1.57498	6.32696	6.23418	0.55159	1.08498	0	0.968394	2.03386e-05	0.687295
BaRT2v18chr1HG002030.4	15.116	13.2613	19.0642	6.63131	3.36599	6.71206	11.8377	16.301	10.0631	10.5894	9.17721	8.80125	6.5029	13.5698	1.76827	13.5331	11.2809	7.00411	8.51356	15.6733	15.1558	4.94786	4.35229	6.33567	6.0773	1.92378e-07	2.64654
BaRT2v18chr1HG002030.5	5.07474	9.46427	0.190664	8.20598	4.27677	14.2999	7.6319	0.55877	4.73241	2.39854	6.04988	4.14144	8.36912	6.97169	7.51733	4.34026	0.0273461	5.1944	5.39299	0.00197797	0.509372	4.1555	2.78691	6.93182	11.3124	8.34009	8.22935
BaRT2v18chr1HG002030.6	12.7639	10.6127	14.4304	21.4533	26.3651	13.5277	14.9337	19.3147	17.7275	20.7051	17.7355	19.6492	17.676	16.542	24.0495	13.7775	23.3	21.8645	23.016	18.8348	19.5546	23.1147	17.8943	19.5545	19.3594	24.161	24.6792
BaRT2v18chr1HG002040.1	2.33258	1.39294	2.07285	1.59739	1.85344	1.72842	2.40661	1.22721	1.88633	1.98768	1.07333	1.9633	2.20477	2.0749	1.94803	2.24302	2.69507	1.34682	1.16511	2.05566	1.24743	1.849	2.08911	1.18546	2.45418	1.98088	1.5774
BaRT2v18chr1HG002040.2	1.87605	0.0801449	0	3.85088	0.243071	0.000498933	1.48701	0.0611925	2.99977	0.000801552	3.10424e-05	0.48393	1.65358e-08	1.57183	0.0702086	3.6126e-09	0.962228	6.60049e-07	1.66317	1.31166	0.765442	0	0.854318	0.340824	0.751689	2.52638	0.400724
BaRT2v18chr1HG002040.4	0.485999	1.14322e-09	0.279441	0	0	0.658804	0	0.715039	0.793469	2.18175	0	1.82755e-08	0.606339	0	1.13431	1.82381	0	0.441944	0.43284	0	0.419979	0	6.52138e-05	9.97425e-08	0	0	0.456786
BaRT2v18chr1HG002040.5	0.53575	0.000375248	1.76021e-06	0.0628651	0.0352929	0	0.439222	2.39225	0	0.000849564	0.434668	0.907377	1.11737	3.79438e-06	0	0	0	0.476111	1.3179	0.0311699	0.332421	0	0	8.65343e-09	0.000623852	0	0
BaRT2v18chr1HG002040.6	1.81683	4.2099	4.31021	2.4769	5.07294	5.21219	2.43854	2.8944	0.892951	2.75235	5.22637	2.82575	4.00882	3.04567	3.34167	2.48984	4.16062	3.64057	1.13796	3.74585	4.06788	4.60262	1.96495	3.03964	3.31357	2.4668	4.09939
BaRT2v18chr1HG002050.1	1.37783	1.38911	1.66866	0	1.24292e-09	2.42346	2.83518	2.29785	1.71062	0.586664	0.0105322	0.919934	0	1.90927	2.54272	2.6013	2.22605	2.28891	2.29947	1.38374	2.06739	2.87832	0	1.33043	2.59023	2.8935	1.97647
BaRT2v18chr1HG002050.3	0	0	0	1.08086	2.52563	0	0	7.90865e-05	0.730834	0	2.6452	0	1.49193	0	0	0	0	1.05321e-06	0	0.882925	0	0	3.02399	1.97409	0.000357644	0	0
BaRT2v18chr1HG002050.5	19.1818	26.0093	23.4708	13.4034	14.514	22.5653	20.7062	20.3354	22.7058	19.1363	16.1701	20.152	19.5997	20.924	14.2373	18.9635	21.6627	21.8821	13.8004	16.9369	18.2002	21.2739	11.383	16.2967	17.7239	22.098	17.804
BaRT2v18chr1HG002050.6	4.94774	4.98364	6.19618	11.553	10.3074	3.22126	7.64192	6.05203	4.56571	6.52773	7.30019	5.43072	8.38046	3.12225	8.08509	6.29761	4.269	4.99823	5.86833	7.50286	3.59705	4.15624	8.06314	5.07184	8.12464	8.87249	5.23541
BaRT2v18chr1HG002050.7	0.279915	0.161334	0	1.13056	0.121166	0.329911	0	0.159769	0.173829	0.469492	0.324035	0.183095	0	0.154887	0	0.154463	0.311903	0.460737	0.823151	0.303757	0.45891	0.32346	0	0.246678	0.443882	0.158517	0.174869
BaRT2v18chr1HG002060.1	0.948064	0.729843	1.16525	1.21906	0.70496	0.294407	0.806771	1.05601	1.51843	0.923554	0.72208	0	0.655307	0.315429	0.812418	0.616199	0.981903	0.69531	1.9679	3.33367	1.69977	0.586596	0	1.88732	2.25934	1.15614	0.651773
BaRT2v18chr1HG002060.2	1.50625	1.46477	1.47864	0.418441	0.989178	1.46572	1.01609	1.69006	0.557341	2.12843	1.92049	2.77715	2.1443	2.91934	1.65745	2.34572	1.39015	1.24105	2.14433	0	2.02141	2.6217	2.24478	1.37957	1.77445	0.902622	2.73491
BaRT2v18chr1HG002140.1	3.29788	3.62385	2.86834	3.73186	2.59262	3.42006	2.34699	2.85604	2.66006	3.17267	3.07575	3.38539	3.70541	4.01422	3.95946	3.03371	3.0695	3.68844	4.50854	3.49914	4.93315	1.62586	1.19165	2.88942	2.96273	3.54349	1.49521
BaRT2v18chr1HG002140.2	64.5812	60.452	62.7196	69.5139	74.2553	71.3184	66.7348	57.8594	66.8871	63.1137	58.1847	68.5334	65.5904	64.2068	68.8044	61.0403	63.5504	66.8257	53.0871	50.6646	49.5036	52.6385	56.4	54.428	49.5153	52.719	53.8795
BaRT2v18chr1HG002150.1	3.34481	2.6733	2.62323	1.6068	1.83185	2.10677	1.07575	2.25063	1.71313	1.86732	1.33604	2.01847	1.33128	0.985801	0.29457	1.44565	0.841028	1.19615	1.34315	1.66226	1.00041	1.83786	1.82765	0.444959	2.1515	2.79807	3.23131
BaRT2v18chr1HG002150.2	21.3215	19.3198	19.0094	16.9426	14.7826	14.8652	16.5346	15.1882	16.8906	16.5969	14.8832	14.8798	10.9591	7.44883	7.12371	9.19817	8.03814	10.0558	8.2059	9.73206	8.52066	11.5688	13.8106	11.4578	18.3045	16.6941	15.7078
BaRT2v18chr1HG002160.1	4.30019	2.96226	3.26728	3.57093	3.88115	4.76789	4.80868	3.92632	4.03627	2.85818	2.33297	3.13605	2.84251	3.66872	3.01069	4.04835	2.60101	4.36994	3.77166	3.63744	2.11409	4.21435	4.04165	4.98275	3.4672	3.26848	2.61835
BaRT2v18chr1HG002160.3	21.327	18.9276	22.6373	23.2083	21.9921	22.8514	22.8002	22.8615	20.7981	19.7111	21.5327	19.5117	26.4659	25.6269	25.5551	22.4511	24.7434	21.5546	20.2287	24.2625	23.2089	23.9264	24.8119	27.0334	24.026	20.5441	28.6114
BaRT2v18chr1HG002160.4	0.451887	0.531682	0.422798	0.521019	0.771344	0.917016	0.325059	0.62325	0.407844	0.771056	0.518586	0.370199	0.586832	0.820057	0.409314	0.389664	0.820893	0.781297	0.602508	0.895861	0.635204	0.614687	0.443304	0.333119	0.352991	0.444505	0.875202
BaRT2v18chr1HG002170.1	9.04524	11.1743	7.22811	11.0914	12.6293	9.05505	8.35386	8.85552	12.9046	11.9384	11.5598	12.007	10.2101	8.78235	11.2842	14.743	10.8629	10.1639	8.83888	9.7684	7.76788	10.0528	12.6616	11.6991	6.00783	11.3745	8.63722
BaRT2v18chr1HG002170.2	0.193204	0.300075	0.356165	0.688222	0.596904	0.674448	0.392843	0.417693	0.503117	0.354051	0.246292	0.430731	0.775251	0.358776	0.836099	0.38258	0.466585	0.728849	0.133568	0.53493	0.294867	0.532581	0.13379	0.190514	0.593235	0.425349	0.439335
BaRT2v18chr1HG002170.3	41.1114	41.6	41.1921	52.1786	55.8901	52.2227	70.8954	58.9961	69.3795	48.3659	54.835	66.9484	58.1793	51.866	39.4587	62.9153	64.1242	49.7977	48.7854	61.9027	42.6944	60.1882	54.1436	44.5587	47.0867	37.1173	45.2561
BaRT2v18chr1HG002170.4	0	0.845981	1.30445	0.529752	1.97786	0.154876	0.537748	0.599632	0	0.90343	0.909125	0.295166	0.412943	1.34185	0.359199	0.711418	0.56579	0.382777	0	0.568234	0.765051	0.769168	0.700548	1.07659	0	0.729845	0.249025
BaRT2v18chr1HG002170.5	0	1.17093	0.12346	1.50599	0	0	0	0.076604	1.28873	0	0	0	1.35425	0	0.536467	0.310834	0.041298	0.907731	0.802396	0	0.325549	0	0	0	0	0.678325	0.0477185
BaRT2v18chr1HG002170.6	78.5609	70.9216	77.977	84.2074	70.6933	86.441	49.1521	53.4963	51.567	69.4623	62.4015	48.1102	78.7414	82.4604	97.564	45.2763	52.4599	78.5741	47.6394	46.5972	55.9871	42.4278	50.097	60.56	75.6722	76.7833	72.5501
BaRT2v18chr1HG002180.1	1.2301	0.93271	0.944841	0.73375	0.598507	1.25402	0.761345	0.922748	0.799132	0.966187	0.987094	0.852054	1.0825	1.63953	1.24872	0.601757	0.703448	0.559217	2.2924	2.41943	1.52755	0.906771	0.874825	1.64843	0.727462	1.15883	1.57381
BaRT2v18chr1HG002180.2	0.291708	0	0	2.55926e-06	0.166047	0	0.237152	0	0.140549	0	0	2.52012e-07	0.655846	0	0.33771	0.713623	0	0.72194	0	0	0	7.84727	4.69127	5.68779	1.18099	5.47963	1.35601
BaRT2v18chr1HG002180.3	3.97856	5.05522	6.5108	5.10546	2.17426	7.5271	5.46811	5.54822	4.45612	5.31814	6.7354	5.32872	4.85556	4.89929	5.33262	3.34544	6.56561	3.71516	9.04372	8.31603	3.52305	36.3684	22.2483	21.7051	29.9966	29.0388	38.4308
BaRT2v18chr1HG002180.4	7.51779	6.59259	7.36102	8.73399	9.17159	4.83125	4.61648	5.52329	6.90436	6.7931	6.17761	6.77462	8.32781	7.00751	3.70089	5.98779	3.56185	4.97905	10.1874	8.33234	13.2372	41.3271	49.0016	52.9622	50.0042	38.8518	45.1688
BaRT2v18chr1HG002180.5	0.481598	0.963722	0.149322	0.117352	0.37436	0.746249	0.599024	0.458636	0.755792	0.233617	0.15567	0.229969	0.716847	0.639031	0.264414	0.560505	0.266645	0.895519	0.642439	0.48009	0.872518	3.11452	2.16566	2.7769	0.785857	1.87456	2.79333
BaRT2v18chr1HG002180.6	0.154085	0.146772	0.465355	0	0.385937	0.383679	0	0.414456	0.339811	0.376804	0	0.235259	0	1.11275	0.300576	0.498733	0.412995	0.116689	0.149286	0.180646	0.573063	0.844769	1.67903	0.976268	0.768322	1.24486	0.365285
BaRT2v18chr1HG002190.1	0.0366528	0.033397	0	0.0780817	0.140732	0.144632	0.0343711	0.097326	0.106736	0.0684262	0.0989859	0.0340684	0.416687	0.313631	0.111974	0.334029	0.462584	0.267071	0.690469	0.319317	0.63694	0.592816	0.752193	0.824547	1.02973	1.48388	1.0241
BaRT2v18chr1HG002200.1	1.25087	0.798331	0.966553	0.575015	0.18851	0.630534	1.26907	0.737488	1.18835	0.93839	0.796318	0.748025	0.545968	0.950323	0.269631	1.19161	0.46727	0.675377	1.0576	0.499826	1.48287	0.183405	0	0.270343	0.643046	0	0.298722
BaRT2v18chr1HG002200.2	13.4885	11.9009	13.6748	12.6296	14.816	14.2267	15.5718	14.3391	12.0324	13.2839	9.75949	10.982	14.6537	15.2706	11.0976	13.0408	13.0938	13.303	11.9501	12.7499	14.5138	13.2494	11.026	10.8025	11.9474	11.27	14.4916
BaRT2v18chr1HG002200.3	3.08053	3.13721	3.82609	3.76371	3.73103	3.08012	2.58183	3.88899	3.62608	2.76791	2.83334	2.55583	2.96897	3.1704	3.51119	3.50062	3.75133	2.10045	2.33955	4.49518	3.3986	1.92586	2.39647	2.05304	2.32276	2.20088	1.79886
BaRT2v18chr1HG002200.5	1.98479	0.950958	0.754382	1.20764	0.552082	0.696236	1.15042	1.38885	0.313547	0.467554	0.715628	0.0866089	0.748524	0.904767	0.781972	1.51706	0.479864	0.407329	0.581839	1.10436	0.840129	0.239874	0.0745166	0.22106	0.874252	0	1.14002
BaRT2v18chr1HG002210.1	6.24041	5.67175	6.0931	6.41938	6.30355	7.89088	6.61171	6.30857	5.60142	5.79818	6.17339	6.20509	6.48588	6.89488	6.54515	6.45095	6.77103	5.96354	6.5708	6.51228	5.28055	5.38987	6.03595	5.74135	6.28118	5.27846	7.20063
BaRT2v18chr1HG002210.2	0.393324	0.189419	0	0.244763	0.263476	0	0.406289	0	1.07316	0.418862	0.383389	0	0.827786	0	0	0.228057	0	0.391323	0	0.448512	0.176557	0.243974	0	0.205562	0.227909	0.298038	0
BaRT2v18chr1HG002220.1	2.12239	1.61151	2.95756	4.58334	4.07831	4.96314	0.931677	2.51422	2.38945	3.69459	2.61392	4.50258	4.33359	3.45069	3.46361	2.39889	2.13945	5.32986	1.04833	2.06509	2.366	6.64793	4.62247	3.96817	2.00478	3.72718	1.9534
BaRT2v18chr1HG002220.2	22.1132	25.0631	29.9199	21.5282	29.4362	24.6223	28.1125	26.5987	30.6046	24.9995	26.5055	22.1559	22.5338	24.5349	26.0626	31.0843	27.4803	22.2807	27.2605	24.4354	26.8348	16.5496	23.1841	20.724	18.8514	18.8132	22.1855
BaRT2v18chr1HG002220.3	0.603125	0.0711197	0.261342	0.475041	0.475593	0.493907	0.425625	0.550967	0.448405	0.24463	0.272774	0.461754	0.353043	0.13971	0.30975	0.510645	0.553404	0.363594	0.370875	0.817127	0.320228	0.446142	0.107853	0.125745	0.381786	0.306621	0.528577
BaRT2v18chr1HG002230.1	0.568504	0	0.44588	0.429276	2.21893	2.83866	0.580436	0.56935	1.4681	0.497803	1.08234	0.261839	0.155709	0	0	2.13783	0.102949	0.636267	0.578926	0	0	2.39499	6.70106	2.98489	0	2.37188	0.984325
BaRT2v18chr1HG002230.2	0.936252	0.599217	2.34149	2.39584	0.9511	2.00623	1.34613	1.29876	0.834736	2.94193	1.94037	2.70903	11.897	10.4207	10.0602	7.78869	6.28774	4.77368	6.42096	7.48609	6.36633	24.6164	16.9325	24.8368	25.1012	21.301	27.7489
BaRT2v18chr1HG002230.3	0.214886	0.548811	0.136639	0.502935	0.221116	0.129503	0	0.0976379	0.185695	0.176385	0	0.606051	0	0.419203	0	0.132119	0	0.12826	0.119407	0	0.743566	1.31155	0.547884	0.753749	0.727557	0	0.874766
BaRT2v18chr1HG002240.1	8.06452	6.55232	7.16416	3.01284	2.99345	3.15631	4.88755	4.03696	3.92824	6.27236	4.45037	5.63116	3.33423	2.82884	3.8693	4.85648	5.61404	3.80309	5.18554	4.69342	5.35943	1.87691	1.63302	2.12451	2.83674	3.3759	2.12226
BaRT2v18chr1HG002240.2	10.3244	7.17337	8.30494	4.41737	4.16568	6.28687	4.68885	5.7966	3.35912	5.95928	6.16934	3.45077	4.12531	3.13272	2.5734	5.36115	4.04855	4.24493	11.4417	6.21155	11.924	2.98035	2.25824	2.56115	2.67053	3.08636	4.67164
BaRT2v18chr1HG002240.3	3.71445	9.17109	9.35238	0	0.398095	1.33508	4.03094	4.33983	4.93907	4.59454	2.99577	2.86401	3.29932	1.87267	2.93988	0.806658	2.83081	1.04256	7.69629	10.0231	6.02629	0.000134973	0	0	1.85021	1.12731	0.168108
BaRT2v18chr1HG002240.4	17.6213	17.7937	13.9432	14.4386	16.5883	12.4017	15.5075	17.1657	16.4667	20.0773	18.5596	22.6524	11.6145	14.7486	13.2259	16.1638	16.857	17.2602	13.693	15.053	14.5303	8.76946	7.29416	8.64307	11.7798	11.9155	11.9028
BaRT2v18chr1HG002250.1	0.11939	0.331811	0.261959	0.120468	0.10684	0.280178	0.331875	0.158273	0.337988	0.440629	0.209632	0.380028	0.945806	0.326353	0.431291	0.317962	0.114752	0.570423	0.16776	0.512136	0.544981	0.453589	0.271707	0.473222	0.241773	0.233341	0.279368
BaRT2v18chr1HG002290.2	0	0	1.05985	6.38891	5.75827	9.68578	2.10851	2.12839	2.48089	1.02517	1.56414	1.65583	2.7093	1.58612	2.85906	2.9612	1.94229	2.10003	2.60614	1.44234	3.42867	1.07961	1.61744	1.08234	0.358075	0	0
BaRT2v18chr1HG002340.2	10.6127	8.69233	10.5228	11.2549	12.0114	12.909	11.3436	11.2264	11.4517	8.96843	11.1526	9.27124	11.9905	12.0544	10.1945	10.59	11.1616	9.78077	13.8332	15.7913	14.2116	8.29672	5.07252	6.9164	9.03752	8.35137	9.35609
BaRT2v18chr1HG002340.3	0.477323	0.856219	0.963975	0.651675	0.210997	0.949636	0	0.41162	0.155403	1.92675	0.510748	0.515175	0.657092	0.394294	0	0.550559	0.866019	1.25821	0.665864	0.173708	0.417992	0.2418	0.804408	0	0.237491	0.260647	0.40013
BaRT2v18chr1HG002350.1	0.332844	0.600771	0.291482	2.40027	0.640035	0	0.613799	1.18009	1.5729	0	0	0.907355	0	0	0	0.600279	0.632458	0.592203	0.312233	1.26652	0.596996	0.327063	0	1.95638	0.323072	0.65989	0
BaRT2v18chr1HG002350.3	5.20571	4.61138	5.95979	3.60159	4.69007	7.22702	5.48108	5.21257	4.74949	6.89043	4.94114	4.14301	6.39622	6.48271	4.28899	4.77877	4.52507	5.56082	9.18792	8.36064	9.27261	4.35968	3.69201	2.65537	4.92794	3.56383	5.57621
BaRT2v18chr1HG002360.3	1.0234	0	0	0	0.485499	0.248398	0.461868	0.524136	0.373009	1.15353	0.355637	0.210337	0.280158	0.800448	0	1.6316	0.427817	1.48081	0.645159	2.90695e-08	0.46477	1.34624	2.29584	1.2869	0.0587904	1.1743	1.5703
BaRT2v18chr1HG002360.5	0	0.779208	0	7.44658e-10	0	0.854269	1.07032	0	0.746053	3.48416e-10	0	0	0	0	0	0	0	0	0.717989	0	1.67639	2.3435e-10	1.07592e-09	0	0.481668	6.29145e-10	0
BaRT2v18chr1HG002360.6	0.981413	0.127875	0.949428	0.649132	0.758724	0.441641	3.34747e-05	0.194041	0.3998	1.1033	1.26053	1.27923	0.543029	0.792876	0.991345	0.488718	0.738997	1.39788	0.836774	0.421877	0	1.76773	1.26965	0.596972	1.75902e-09	1.29781	1.67469
BaRT2v18chr1HG002360.7	0.853245	0.707073	1.12898	1.61207	1.46041	1.51349	1.30777	1.91757	0.766935	1.44644	1.16621	1.44933	2.29608	1.90694	1.68977	1.30164	1.1919	0.239964	2.01014	3.35854	2.33627	6.41409e-05	0.411932	1.5054	2.0954	0	0
BaRT2v18chr1HG002370.1	48.3138	42.0735	47.6335	42.2036	43.5317	44.6343	47.705	44.1167	43.1194	38.7581	33.982	34.6309	33.3786	33.7408	31.748	36.1526	37.9843	38.3129	31.1314	37.1399	34.2965	22.6523	20.5229	21.437	26.605	25.2561	23.0389
BaRT2v18chr1HG002400.1	0.275958	0.348086	0.201566	0	0	1.51861e-07	0	0	0.326117	0.397031	0	0	0	0.394743	0	0.654929	0	0.330582	0	0	0	0.221628	0	0	0	0.137453	0
BaRT2v18chr1HG002400.2	0	0	0	0	0.190135	0	0	0	0	0	0.419111	0.659475	0	0	0.40844	0	0	0	0.285015	1.01244	0.123292	0	0	0	0	0	0
BaRT2v18chr1HG002400.4	6.00924	3.39227	7.07206	0.358104	1.78526	2.91583	4.7635	7.10385	4.49519	4.6622	5.64384	3.38341	4.2857	4.96842	4.46292	3.69971	3.49717	2.73452	4.81513	2.90154	8.0552	1.48951	0	0.21008	1.85334	0.555708	3.28544
BaRT2v18chr1HG002400.6	6.28891	8.70206	5.56789	9.77007	7.86522	8.18668	6.47295	5.69789	5.49952	8.56551	4.3904	6.75324	5.24856	5.90377	5.55525	7.10268	6.03739	7.64962	7.15186	8.17009	5.22009	6.53964	6.00324	8.7245	6.54595	6.56814	5.0504
BaRT2v18chr1HG002400.7	0.236216	0	0.0923298	0.110333	0	0.107541	0.0939105	0.0938457	0	0	0.187435	0.16935	0.315816	0	0.149871	0	0.555591	0.208161	0.203828	0.542192	0.104898	0	0	0.460336	0.277238	0.118178	0.38069
BaRT2v18chr1HG002420.1	2.24365	2.87466	4.26026	5.74945	3.97557	5.59421	4.17084	4.86497	5.94448	4.74059	4.5783	5.5378	8.54433	8.93481	7.47176	7.76075	5.31621	4.62076	5.51549	3.17996	6.5067	16.468	13.4339	16.0831	12.1654	11.5107	11.7632
BaRT2v18chr1HG002420.2	0	0.701	0.786411	0.880326	1.17831	1.22303	0	0	0	0	0	0	0	0	0	0.627648	0	1.84402	0	0	0	2.46911	0	0.362533	0.377464	0	0.748697
BaRT2v18chr1HG002420.3	0.654487	0.595507	0.640397	0.444303	0.651383	0.881716	0.61083	0.521386	0.828536	0.47057	0.672995	0.563016	0.855827	0.889059	0.661083	0.661509	0.712102	0.638646	0.921801	1.3871	0.993965	0.523729	0.930161	0.703027	0.968395	0.728564	1.0121
BaRT2v18chr1HG002420.4	39.6498	37.6359	34.4955	42.5072	39.7192	49.9486	40.9271	46.161	41.9301	40.5396	38.561	34.3572	80.1339	74.6939	77.9657	55.1149	66.4446	53.537	54.3437	62.542	68.8365	112.365	88.4205	95.8032	89.5258	81.7428	102.228
BaRT2v18chr1HG002420.7	0	0.88337	0.968572	0.246575	0.824645	0.488713	1.17345	0.23191	0.803652	0.240642	0	0.785407	0.538419	0.707231	1.92797	1.07819	0.935504	0.692611	0.963394	0.532739	0.754365	0.893472	1.20773	1.71008	1.38921	0.253898	0.320164
BaRT2v18chr1HG002420.9	0	0	0.650844	0	0	0	0	0	0	0	0	0	1.40683	0.97111	2.37718	0.907958	0.491478	0.916131	0.813631	0.724322	0	0.393624	2.07877	0.806392	0.639579	3.49768	0
BaRT2v18chr1HG002440.1	0.234349	0.212017	0.287284	0.585697	0.787933	0.500634	0.216513	0.246831	0.223766	0.646484	0.29192	0.682127	0.768858	1.00225	0.816252	0.587801	1.03567	0.209368	0.616866	1.16958	0.941458	2.43628	1.90483	3.32895	2.52853	1.47632	2.83554
BaRT2v18chr1HG002450.1	0.423084	0.600175	0.276775	0	0.808911	0.356621	0.105198	0.496545	0.0716613	0.304723	1.00403	0.207998	0	0	0	0.483259	0.646331	0.557799	1.34852	0.0295161	0.140285	0	0	0	0.760437	0.662084	0.825951
BaRT2v18chr1HG002450.2	0.130316	0	0.104869	0.137782	0.122532	0.393844	0	0	0.253455	0	0	0	0.918253	0.479803	0.263951	0.132905	0.557656	0.235708	0.146753	0.294745	0.480665	1.5815	0.976005	1.13829	0.706157	0	0
BaRT2v18chr1HG002450.3	0.522298	1.2965	1.09237	2.94628	3.36415	2.60177	2.40584	1.96692	2.37848	1.11915	1.77652	2.79495	3.68005	5.21599	4.08278	2.39366	3.36169	2.98057	5.44403	5.65103	8.41482	12.2798	10.8686	17.9529	12.9205	7.77333	12.9853
BaRT2v18chr1HG002460.1	4.71995	3.87255	4.45327	4.50459	3.56886	3.72756	4.57076	4.63224	4.44117	3.01088	4.10374	2.63498	3.10065	3.27666	3.60271	2.82711	3.72139	3.49013	7.86757	5.02954	6.72459	9.63083	3.11799	3.89343	13.0901	3.80896	4.60512
BaRT2v18chr1HG002470.1	5.93356	5.37117	5.29942	5.94197	7.4373	6.85223	5.28351	5.92821	6.62443	5.87179	4.85299	5.44251	3.76966	4.60661	4.04481	5.6421	3.81097	4.21919	6.08214	5.17304	6.09016	4.37832	5.0564	3.58714	6.13181	3.87128	3.45891
BaRT2v18chr1HG002480.1	3.73979	3.49279	3.16086	8.48764	9.75337	7.61058	7.38524	4.64227	9.25002	8.1792	8.23299	8.69577	7.15891	9.21036	6.12143	7.31941	9.60517	6.87217	6.10138	7.63484	5.52045	8.52421	7.61561	9.86356	7.31794	6.25426	5.87332
BaRT2v18chr1HG002480.3	46.1999	47.5165	45.5594	36.2297	36.0831	41.9663	40.1259	41.8176	38.0785	41.3017	39.5962	40.065	41.788	41.8018	42.7649	43.4572	39.8522	42.8337	37.8295	35.2101	39.2214	28.5876	30.8605	28.76	33.6627	35.7159	32.0941
BaRT2v18chr1HG002480.4	2.49828	2.38616	3.2543	2.85048	3.76122	2.9511	2.18216	3.6213	1.84834	4.05059	2.80015	1.52893	3.11618	2.72978	1.983	3.44862	3.25247	3.7756	1.84181	4.08535	2.41512	1.01485	0.515443	1.18029	1.29948	2.08549	1.82518
BaRT2v18chr1HG002490.1	15.9675	17.7323	14.8646	19.2592	12.5619	17.5535	12.3106	12.6781	17.4081	17.2924	16.7967	16.4108	21.0252	19.6981	12.4631	19.7042	17.3849	17.4721	17.6812	17.2246	18.3469	21.3333	19.9543	19.5055	17.7403	18.9699	24.6724
BaRT2v18chr1HG002490.2	45.7611	59.3753	49.9355	57.9495	49.3206	54.2384	55.3682	57.2515	59.3402	51.3447	54.7965	58.5303	57.432	59.1647	48.1053	55.2447	58.5887	55.7579	74.3527	69.9652	73.0499	79.3885	86.3474	80.6155	89.0211	80.4806	80.5324
BaRT2v18chr1HG002490.3	0	0.469303	2.09852	0.781201	0.530496	1.73064	1.89146	0.986065	1.06731	1.25966	1.04008	1.42129	1.81857	2.00047	1.34695	1.5439	1.80958	1.62692	1.50146	1.5463	2.00383	3.14386	2.11772	3.64112	2.03489	1.48868	1.60816
BaRT2v18chr1HG002490.4	1.17498	0.415656	1.16005	0.91728	0.855009	1.21042	1.33941	1.25344	1.09846	0.973283	0.975965	0.736611	0.597641	0.940146	0.650706	1.20196	1.37378	0.908648	1.4778	0.693618	0.808023	0.424592	0.468764	0.691338	1.18897	0.989653	1.12317
BaRT2v18chr1HG002500.10	0	0	1.20739	3.10704e-08	1.31136e-08	3.32148	0	0	1.94963	0	1.29349e-07	3.30437	0	0	0	0	0	0	0	0	0	6.07727e-07	0	0	0	0.296324	2.24656e-07
BaRT2v18chr1HG002500.11	0	0.495776	3.39607	5.88784	8.85331	0	0.401604	2.65786	4.79396e-09	2.0266	0.000533811	7.47175	5.60701	3.9982	0	0	7.62699	4.41319	6.92472	2.08959	8.07871	7.43665	0.0157664	5.31303e-05	8.22393	6.63334	0.00172745
BaRT2v18chr1HG002500.12	0	0	0	0.454998	0.600776	0.742678	0	0.513744	0	0.901328	0.429376	0	0	0	1.42099	0	0	0.204455	0	0.0413001	1.19423	0	0.227241	0	0	0	0
BaRT2v18chr1HG002500.13	0	0.763279	1.72129	0.298556	0.986006	0.164098	0	0.304878	0	0.14402	0.285055	0	1.29004	0.125691	0.361369	0.472349	0	0.578678	0.305216	0.505469	0.293353	0	0.405447	0.326712	0.18383	0.436753	0.84056
BaRT2v18chr1HG002500.2	0.172295	0.319646	0.182907	0.683935	0	0	0.738592	0.556541	0	0.129702	0.544526	0.314207	0	0	0.166661	0	0.253452	0.491498	0.0827733	0.129374	0.546242	0	0	0	0	0	0
BaRT2v18chr1HG002500.4	0.706394	0.421364	0.188122	0.287203	1.36637	0.491311	0	0.226361	0.463704	0.695861	0.754607	0.611385	0.878945	0.39749	0.220123	1.41073	0	0.210531	0.450825	0.231765	0	0.508186	0	0.238556	0.325314	0.46812	0.374909
BaRT2v18chr1HG002500.6	13.4721	20.4864	17.3181	22.1829	17.7231	23.16	21.1115	16.6702	18.7214	14.9569	17.0365	15.2069	14.6623	18.3096	15.0351	16.5598	9.23457	19.5822	6.19451	14.5832	9.62017	11.9916	17.9591	18.91	5.47682	18.0384	20.6133
BaRT2v18chr1HG002500.7	20.2714	16.805	16.7954	7.88571	10.312	13.9191	17.9127	17.71	19.1817	19.9439	14.4808	14.1985	10.4703	8.51995	13.8045	12.4272	15.1061	8.06524	21.5711	16.6881	18.2466	4.0631	8.44077	7.87193	10.983	5.53768	6.49077
BaRT2v18chr1HG002500.8	3.6553	1.94054	1.591	7.47254	0.763989	0	2.13005	3.36313	1.09584	0.703865	2.58882	2.82292	2.29578	3.00659	1.87754	2.5848	0	2.49898	1.03533	1.92595	3.45014	1.46453	1.40308	0	1.98489	0	1.11633
BaRT2v18chr1HG002520.1	0.876977	0.197116	0.261197	1.01941	0.486706	0.507567	0.537657	0.362964	1.24455	0.487514	0.390772	0	0.240851	0.864562	0.412432	0	0	1.10838	4.4796	1.06185	1.38455	1.02784	0.569088	0.553812	0.970932	0.853133	0.846643
BaRT2v18chr1HG002520.2	1.0844	2.94851	2.42301	1.54989	1.63902	1.66685	1.66454	2.63297	1.40728	2.63766	2.54587	2.66949	3.47007	0.953346	1.86851	2.03186	1.12355	0.933191	9.32885	7.87358	7.06761	2.04521	1.26912	2.79552	2.94839	0	1.84579
BaRT2v18chr1HG002520.9	0.311034	0.479315	0.42694	0.321255	0.193921	0.40162	0.379191	0.0791448	0.338769	0.285478	0.537178	0.210477	0.219727	0.129232	0.291804	0.500064	0.148203	0.293009	1.54719	0.840258	0.889611	0.284575	0.480192	0.335247	0.426067	0.411362	0
BaRT2v18chr1HG002580.1	2.7914	3.64594	3.31563	0.851667	1.43451	2.55086	2.5273	2.32758	2.31294	2.41771	2.73655	2.53773	1.87361	2.01959	1.90216	2.17925	1.9146	1.962	5.01474	3.63792	2.94578	1.63642	1.59448	1.02836	1.72566	0.602461	1.4676
BaRT2v18chr1HG002580.2	0.906206	0	0	0	0	0	0	0	0	0.298597	0	0	0	0	0	0	0	0	0	0.00503627	1.34625	0.834316	0	1.81167	0	0	0
BaRT2v18chr1HG002580.3	0	0	0	1.28977	0.463933	0.99249	9.04098e-07	0	0.560539	0	0	0	0.157149	0	0	0	0	7.0803e-07	0	0.547348	5.06404e-07	2.38115e-07	0	0	2.68871e-08	0	1.28074
BaRT2v18chr1HG002580.4	0.303969	0.432374	0.513332	0.342679	0.197328	0.256622	0.34069	0.320868	0.236271	0.283215	0.452267	0.0445616	0.11182	0.0972414	0.358917	0.198154	0.149094	0.123445	0.782957	0.26653	0.278893	0.131661	0.901107	0.395811	0.374204	0.194949	0.299357
BaRT2v18chr1HG002580.5	7.01055	7.5303	7.54286	6.19311	6.27637	6.34639	5.48369	5.97505	6.01086	6.70804	7.04547	7.64257	5.45645	4.31617	5.23913	5.08239	4.69314	5.56641	12.968	8.08184	7.9733	3.55278	4.33246	3.47946	6.23752	4.63799	4.57244
BaRT2v18chr1HG002640.1	0.791485	0.493817	0.829641	1.11252	1.12304	0.93207	0.899241	0.500664	0.664247	0.77339	0.760623	0.7118	1.00559	0.828272	0.735377	0.828451	0.672823	0.853691	0.913323	0.685393	0.996385	0.834996	0.780275	0.833432	0.830879	0.781395	0.599649
BaRT2v18chr1HG002650.1	1.77252	1.58393	1.84396	1.86143	1.68982	2.20668	2.02715	1.38271	1.59348	2.26639	1.97666	1.66	1.81575	1.67107	1.46415	2.61898	1.48588	2.33325	2.14977	2.25261	3.2001	1.89934	2.419	2.57154	2.55429	2.96412	3.51511
BaRT2v18chr1HG002670.1	0.120185	0.445614	0.315399	0.370088	0.779357	0.453319	0.223239	0.248469	0.227965	0.184803	0.283971	0.18173	0.270906	0.628714	0.200571	0.427524	0.191713	0.314096	0.450789	0.539405	0.438442	0.0770232	0.298291	0.161243	0.0823739	0.518411	0.262377
BaRT2v18chr1HG002680.1	13.0631	11.8756	12.0856	11.4578	13.2724	13.031	12.419	12.0655	11.6719	10.4768	10.2724	8.38489	9.02233	9.59066	10.4772	9.20726	10.7427	10.4134	10.316	12.1859	9.1926	6.66158	6.40434	6.92573	7.1352	6.39162	7.51054
BaRT2v18chr1HG002690.1	34.7012	29.7497	35.7464	36.4384	33.7009	38.2045	35.0477	34.4406	31.6124	34.7012	36.0548	32.1685	39.0202	41.9299	35.7883	32.7937	33.7618	34.313	34.3514	39.7238	41.1284	27.6173	29.8256	26.4345	37.311	37.5016	36.6548
BaRT2v18chr1HG002690.10	0.162665	1.09744	0.976327	3.36913	3.28561	2.59496	1.22484	1.54169	2.80485	3.64435	1.83959	1.55593	3.15669	3.37485	4.01153	4.35311	3.45048	1.61642	2.14353	1.65341	1.00777	6.75967e-06	1.1146	3.70795	1.70227	0.0834656	1.20895
BaRT2v18chr1HG002690.2	0	0.388209	0.180636	0.102053	0.376112	0	0.109668	0.584383	0	0.504572	0	0	0.0830836	0	0.218397	0	0.413921	0.0936427	0	0.340612	0.307485	0	0.277079	0.08619	0.0967914	0.531944	0.281811
BaRT2v18chr1HG002690.4	0.435023	1.94773	0.236458	0	1.18193	0.975585	0	1.2929	1.03326	0.25183	1.03412	0.000212552	0.80563	0.526381	0.706507	0.513401	0	1.28538	0.963487	0.467344	0.0283772	0.900439	0	0.841871	0.448371	0.220644	1.04996
BaRT2v18chr1HG002690.5	0.616306	0.255578	0.484697	1.03697	0.466299	0.118107	0.415646	0	0.398653	0.117577	0.116522	0.473795	0.300061	0.355613	0	0.909551	0.20551	0.104451	0.13527	0	0.524272	0.414376	0.176417	0.104423	0.236589	0.257521	0.347685
BaRT2v18chr1HG002690.9	0.344102	0.228861	0.342578	0.106543	0.104284	0.366509	0.490753	0.308958	0.148257	0.19646	0.175156	0.182624	0.0920763	0.152295	0	0.138154	0.14474	0.0479256	0.425635	0.151696	0.0911047	0.474485	0.194969	0.045046	0.0530039	0.165975	0.19598
BaRT2v18chr1HG002700.1	10.4736	6.82402	9.19188	13.6023	15.2503	15.2373	11.1106	13.0655	9.12514	11.2301	15.5736	11.023	13.0271	14.9935	11.0843	10.6306	8.69392	12.2249	6.7636	10.1012	14.7175	17.5924	12.8762	17.214	12.213	5.82058	7.95851
BaRT2v18chr1HG002700.2	6.39086	4.98422	5.30478	7.895	7.58398	8.76178	5.79538	6.1299	5.33296	4.39984	4.67983	5.51903	5.37139	5.88714	3.53486	3.90504	2.17971	5.04152	6.12029	7.55958	8.0554	4.67163	3.14009	5.07856	4.53862	4.4562	7.13673
BaRT2v18chr1HG002700.3	55.4156	69.1324	58.0616	89.185	81.4051	79.2977	74.2072	66.8051	72.2382	77.9636	75.0055	75.4996	77.9908	81.6357	84.681	75.6881	75.2962	70.0318	138.755	112.614	114.262	65.8984	70.8546	71.5791	78.0781	81.0009	76.5423
BaRT2v18chr1HG002710.1	11.6097	8.62766	7.0426	8.5828	7.74308	5.6818	6.86728	9.87159	9.32033	10.2982	10.1566	9.79764	7.05768	6.86015	8.87352	7.71498	8.09634	10.0935	15.6922	13.1894	15.4135	4.90899	4.14168	8.88461	10.2639	7.44825	9.57874
BaRT2v18chr1HG002750.1	22.3686	19.5753	15.5327	16.573	17.1155	14.4752	19.547	17.4073	18.1299	18.7828	17.1396	20.3348	16.9093	14.8595	16.9859	21.3414	21.8692	22.5128	12.9457	15.9856	14.9825	14.2015	12.7053	14.3429	15.9436	14.5766	13.2938
BaRT2v18chr1HG002840.2	21.082	23.7425	18.647	33.6996	37.8065	31.6621	24.2838	23.7286	27.7991	26.9364	25.8029	25.4628	51.3448	46.6233	35.7952	37.3483	31.0255	33.7031	51.6414	45.9083	47.9662	74.0536	72.6711	70.9735	67.8414	59.0491	68.2049
BaRT2v18chr1HG002840.3	0	0.199637	0	0.571798	0.10886	0.67045	0.362754	0	0	0.132285	0	0.861203	1.0759	0.234786	1.02165	0.330714	0.618108	0	0.640788	0.877196	1.48658	0	0.710014	0.541908	0.338199	0.408201	0.757277
BaRT2v18chr1HG002840.4	0.382853	0.501368	0.553308	1.4159	1.15211	0.491098	0.475574	0.620188	0.481001	0.647144	1.24062	0	0.705851	1.26647	0.714867	0.738612	0	0.147458	1.03997	1.13224	1.5641	1.63034	1.53369	1.36997	0.965011	2.00782	0.535741
BaRT2v18chr1HG002840.6	0.158721	0.0395431	0.313656	0.372934	0	0.0940692	0.0321094	0.307973	0.117097	0.319074	0.226536	0.742412	0.439191	0.469785	0.450706	0.0513334	0.13618	0.546762	0.325741	0.524647	0.213989	0.692943	0.265159	0.536699	0.23461	0.130669	0.213554
BaRT2v18chr1HG002850.10	6.15525e-06	1.0722	2.07558	0.567676	1.09483	0	0	2.05501	0	0	0.0543075	0.0402785	0.613048	0.528253	0.610209	0.722905	0	0.391678	1.92239	0.907668	0.456922	1.0287	0.727486	1.63466	0.66183	0.402016	1.33766
BaRT2v18chr1HG002850.2	0.732945	1.16931	0.382885	2.27533	1.06621	1.7353	0.309632	0	1.97462	0.585754	1.62731	0	1.59477	0	1.89561	3.40371	0	0.66057	2.39974	0.749579	0.657087	2.40214	1.40375	2.72028	1.41933	2.24414	2.54225
BaRT2v18chr1HG002850.3	0.536014	0	1.60637	0.933493	5.00729e-08	0	0.484752	0	1.53583	2.63548	0	0.629692	0.225926	0.686076	0	0.0402352	0	1.63357	0.919689	0	0	0	0	0	1.31017	3.82969e-05	0
BaRT2v18chr1HG002850.4	0	0.0102816	0	1.68418e-06	0	0.776759	0	0	0	0	1.34981	0.670392	0	0.659051	0	0.512962	0.311033	0.586701	0.000102792	0.864025	1.03155	0.000948841	1.29347	0	1.15313	1.61535	0.277316
BaRT2v18chr1HG002850.7	1.01042	1.87598	0	1.39838	1.59614	0	0.519252	1.42558	0.0141854	0	0.878423	0.66029	0	0	0.412008	2.15192	2.37553	0	0	1.80562	0	2.31288	1.1134	2.09212	0	1.93677	1.48892
BaRT2v18chr1HG002850.8	98.023	116.914	97.1286	128.303	117.993	142.117	91.7997	107.946	113.802	104.768	115.126	115.052	126.366	111.051	115.283	86.8979	94.071	104.898	140.338	115.694	130.501	172.011	186.002	179.131	139.256	140.815	147.369
BaRT2v18chr1HG002850.9	1.35588	0.747141	0	1.5204	0.513225	0.200678	1.07769	0.591488	1.34168	1.22271	1.1864	1.50791	0.403803	1.52414	1.60311	1.44427	1.61163	1.1035	0	2.1021	1.7974	2.46421	1.84852	1.62368	0.610139	3.00976	1.94789
BaRT2v18chr1HG002860.1	5.23328	6.76055	5.02934	1.23894	3.78701	3.12191	1.19972	2.05075	4.38126	3.55942	3.04234	4.87093	2.53521	2.07382	2.10697	2.37405	2.92214	0.842253	6.96169	3.30932	4.67162	1.17249	1.98353	3.66278	0.972181	1.78658	1.16971
BaRT2v18chr1HG002860.10	23.9457	22.1121	22.7696	39.1931	46.4371	45.3765	25.0202	27.6702	32.3095	27.4163	39.1707	32.623	37.3268	27.2762	41.5409	20.6383	20.9447	37.2728	76.7081	45.2934	41.1357	19.4774	32.4839	26.5513	20.8541	26.0926	21.5265
BaRT2v18chr1HG002860.11	27.288	25.5769	27.517	25.602	33.2007	31.2136	22.3457	27.8007	32.6037	31.0387	36.0293	36.1849	29.1953	27.1194	21.2136	25.4687	23.5005	21.4735	51.2253	33.8739	38.4369	11.9761	19.2132	18.5205	14.5778	16.5822	18.7686
BaRT2v18chr1HG002860.4	2.73373	4.28809	2.93774	3.05616	1.42419	3.84382	4.33495	6.24495	5.26967	2.71819	4.61684	4.43008	4.16472	3.21268	0.488871	3.12195	2.76346	4.32404	9.74922	4.94944	7.18627	2.39253	0	0.775613	1.46021	0.45781	1.30143
BaRT2v18chr1HG002860.5	0.943821	0.861147	0.2834	1.803	1.60165	0.704278	2.01144	1.4058	1.83989	0.903657	1.72183	1.18371	0.532112	0	2.0648	0.86828	1.843	0.307713	3.6516	2.5076	2.90727	1.69996	1.58684	0.276019	1.39452	1.47649	0.281706
BaRT2v18chr1HG002860.6	7644.37	6665.89	6637.8	8125.73	8739.64	8178.83	7762.34	8572.05	7943.82	7178.87	9828.22	7934.22	6722.44	6171.41	8052.22	6560.09	6384.35	7431.31	18813.9	11043.2	11186.1	5186.6	6379.65	6224.14	5455.98	5458.24	5202.5
BaRT2v18chr1HG002860.7	6.9612	5.80734	5.77253	3.01344	2.60076	5.88745	7.63078	4.8218	2.64451	4.00631	5.57657	7.52022	4.41705	3.05878	3.17159	3.65124	4.82706	4.23952	14.0136	8.60746	8.78525	0.779186	1.42329	2.23575	3.81834	6.54876	1.05886
BaRT2v18chr1HG002860.8	10.2692	9.61061	4.74374	14.4897	20.8286	7.35379	8.96132	9.39692	9.22723	8.77992	9.2722	12.2754	5.28348	10.2827	12.111	6.81617	6.90035	9.35847	23.911	17.1724	13.7308	4.45279	11.392	7.87626	7.00879	8.1801	9.4021
BaRT2v18chr1HG002860.9	124.966	100.56	113.779	112.507	106.793	98.2275	103.559	113.325	110.249	104.745	127.365	103.657	94.6959	99.2575	128.18	98.3897	101.517	124.24	165.491	121.211	99.6704	101.253	124.965	109.977	73.8509	76.2649	74.158
BaRT2v18chr1HG002870.1	19.0506	12.4027	12.9947	10.6639	10.9402	14.3334	11.8662	13.6029	14.1963	10.669	14.7686	14.8769	10.465	8.32007	13.3747	11.327	12.4956	11.0656	33.2843	17.819	23.1275	6.26057	10.1054	7.92034	8.47994	8.82757	8.45547
BaRT2v18chr1HG002870.2	357.83	367.823	362.922	912.286	922.691	766.169	670.091	666.871	705.974	454.661	708.779	644.264	593.095	605.733	719.554	608.096	499.688	604.243	1158.38	759.68	845.3	519.42	597.503	597.641	435.121	503.869	515.886
BaRT2v18chr1HG002890.1	2.8727	2.60314	1.58976	1.30616	1.95732e-05	2.36602	1.19997	3.50132	1.98433	1.81508	2.27058	1.71368	0.627597	2.73211	0.624403	2.42673	1.59394	1.70242	2.95234	1.7309	4.44259	1.43829	2.35137	0.600747	5.29034e-07	2.43079	1.18156
BaRT2v18chr1HG002890.10	0.253908	0.26653	0.459814	0.429551	0	0	0	0	1.50129	0.558556	0.548372	0	0.30435	0	0.382948	0	0	0.606035	0.287937	0.665439	0	0	0	0.252836	0.340909	0	0.712526
BaRT2v18chr1HG002890.11	0	0	0.00527968	1.88202	1.57416	0.425272	0.0763149	0	0.300191	0.517247	0	0	0.140904	1.11514	0.145781	0	0.552313	0	0	0	0.372146	1.12097	1.11948	3.32145	3.06544	1.18598	2.2753
BaRT2v18chr1HG002890.2	0.926793	1.22758	1.20797	1.58115	1.72656	2.27555	0.835831	0.15517	1.38475	0.891171	2.08132	0.160426	3.16	1.72608	4.51192	0.410699	2.29326	1.06517	0.626887	1.18705	1.16377	0.786591	2.57846	1.82716	3.12585	1.53783	0
BaRT2v18chr1HG002890.3	0.0697876	0.410502	1.94321	0	0	0	1.33702	1.38495	0	0.82885	0	1.45893	0.101004	2.49028e-08	1.78114	0.525112	0.630674	0.327071	1.00228	0.957331	0.806479	0.411199	0	0	0.442332	0.643748	0.59344
BaRT2v18chr1HG002890.4	4.18195	2.08855	4.0205	0.0122012	2.6001	3.48181	2.54087	3.65412	2.75226	2.07939	2.7473	4.49866	3.35507	0	0	6.29782	2.37377	3.56173	4.29404	2.76536	4.67721	4.49223	2.74653e-09	3.875	1.30764	6.94851	4.84301
BaRT2v18chr1HG002890.5	1.20569	3.92387	1.11203	3.17835	3.5692	2.27469	0.976953	2.69629	2.23436	1.74004	3.52544	3.16371	1.93768	3.57139	2.12722	3.62366	7.05928	3.8515	1.8887	3.90789	1.74433	1.80046	0	3.42731	2.05573	1.96379	2.56578
BaRT2v18chr1HG002890.8	0	0	0.877592	0.842112	0.24014	0.629044	1.78523	0.332249	0.67796	0	0	0.46713	0.702513	0.447688	0.231238	0.309326	0.462502	0	0.302707	1.88632	0.836488	0.52997	0	0.205962	0	0.526147	0.601049
BaRT2v18chr1HG002890.9	0	0	0	2.03697	1.80855	0	2.26382	0	0.799905	0.289172	0.378893	0.809863	0.803019	2.81609	1.66953	0	4.38302e-09	5.91286e-10	0	0	0	1.67893	4.61509	0	4.30288	0	2.33753e-09
BaRT2v18chr1HG002900.1	0.079879	0.0367263	0.208193	0.138682	0.105544	0.347981	0.0741583	0.124505	0.0568288	0	0.123233	0.0362672	0.19697	0.107688	0.142648	0.124306	0.1537	0.136253	0.715535	0.441272	0.384445	0.278767	0.0893087	0.156042	0.199326	0.135295	0.0923645
BaRT2v18chr1HG002960.1	0.729693	0.466504	0	0.196741	2.39917	0.487207	0.675911	0	0.94941	0.699803	0.533933	0.151105	0.712832	0	0.797222	1.10995	0.706047	0.42469	0.428095	1.02897	0.742673	1.84768	0	0.728886	0	0.831308	0.795194
BaRT2v18chr1HG002960.12	0	0	0.724084	0.0338235	1.16548	0.72347	1.96683	0	0	1.5286	0.903863	0.658782	1.08166	1.43754	0.243718	0.255955	1.31197	3.81272e-09	0	1.00163	0.403587	1.39159	1.73247e-05	0.554696	0.0532162	0.549245	2.16831e-05
BaRT2v18chr1HG002960.2	0	0.552432	0	1.10608	0.0231587	1.24079e-06	0	0.561213	1.99921	0.207088	0	0.411563	0	0.333477	0.512316	0.299407	0	1.74698	0.814495	0	1.19777	0.392506	2.31129	1.34803	0.537124	0	0.776652
BaRT2v18chr1HG002960.23	0.432944	0	0.455605	0	2.0572e-05	0	0	0.780959	2.1566	0.69832	0	0	0	0.681467	0	0.833862	0	0	0	0.734321	0	0	0	0	0	0	0.000198113
BaRT2v18chr1HG002960.24	0.613957	0.609563	0.460145	0.613826	1.0815	0.291927	0.518378	0.764222	1.53808	1.06192	0.913886	0.419248	0.401383	0.550217	0.446579	0.286949	1.35347	0.206391	1.84221	1.31301	1.52983	0.287979	0.16811	1.50502	0.9129	1.47978	1.13633
BaRT2v18chr1HG002960.26	0.446295	0.81243	0	2.50613	2.39933	0.421541	0.343309	0.791718	0	0	0.913201	0.37832	0.281708	2.42483	2.33784	0.356831	1.63138	2.53319	1.75255	0.813679	2.52465	0	1.16226	1.14681	1.15899	0.36249	0
BaRT2v18chr1HG002960.27	0.557345	1.3763	1.92638	2.14832	1.89228	0	0	0	1.3759	1.23577	1.40837	0.698979	1.10513	0	0	1.51064	0	0.0384926	2.18492	1.13011	1.09922e-08	0	0.563368	0	0.260695	1.92631	1.24665
BaRT2v18chr1HG002960.29	0	0.594184	1.95346	2.22834	0	1.1255	0.559636	0.685449	0.365773	1.1999	0	0	0.491885	0.599972	0.34422	0.918758	0	0.396271	0.917436	0.039868	0.768488	0.727696	0	0	0	1.11429	0
BaRT2v18chr1HG002960.3	0	0.0125498	0	6.18324e-09	0	0	1.39962	0.360863	0	0.308139	0.708925	0	0.370144	0	5.56127e-09	0	0	0.671098	0	0.751442	7.23928e-07	0	0	0	0	0	0
BaRT2v18chr1HG002960.30	0.553699	0.605522	0.315561	1.29105	0	0	1.45398	0.674957	0.942082	0.968238	0.640583	0.409275	0.784783	0.502783	1.04879	0.424392	0.987996	1.98281	0.591883	1.33194	2.07046	1.00117	0.75924	1.14727	0.743986	0.965324	0.914712
BaRT2v18chr1HG002960.34	1.23709	0.418476	0.737519	0	3.63312e-10	1.44665	0.48336	1.686	0.441286	0.435741	0.387414	1.97363	1.234	0.546531	0	1.00812	0.364057	0.845541	0.825032	1.85459	1.47164	1.66933	1.44755	1.81009	0	0	0.677408
BaRT2v18chr1HG002960.35	21.3895	23.3608	19.7579	16.8295	21.2514	18.9858	28.0505	26.7201	16.9544	18.6145	31.9926	13.1241	24.2001	20.5458	40.9577	19.2741	24.1818	30.3036	42.8478	43.6046	37.7462	3.47283	13.4758	11.3728	26.8403	19.1069	24.1033
BaRT2v18chr1HG002960.37	4.1482	3.65705	0.845959	2.18936	0.0274427	1.63011	5.94844	1.41852	4.26867e-05	2.4651	0.314192	1.41475	8.90215e-05	2.06262	2.00813	1.63729	2.16245	0.0132493	5.22582	3.52299	2.82541	0.183383	0.489421	0.525933	2.08329	3.07452	2.31031
BaRT2v18chr1HG002960.39	2.14519	2.18626	2.59719	1.79597	2.08944	1.08644	2.65991	1.35105	3.40779	2.26362	1.43331	0.783913	1.41395	2.1026	2.94669	2.39456	0.934646	0.66298	4.1508	3.18121	2.22492	2.18246	1.45631	1.57895	0.672595	1.90576	3.16902
BaRT2v18chr1HG002960.5	3.31768	3.03617	1.50538	5.74409	6.86507	3.70987	5.0012	2.26577	5.46676	4.44254	10.3937	4.59248	3.45919	4.25739	1.76322	4.10771	3.41451	5.43175	6.57265	3.48619	4.35031	3.45919	2.16811	3.13051	3.67526	6.31591	4.90526
BaRT2v18chr1HG002960.6	18.9202	17.1101	23.3641	36.0426	39.1465	34.823	21.9199	30.6601	27.7975	27.6978	19.5941	34.2187	33.5001	35.2139	29.2425	36.3604	29.2744	32.9916	47.3632	32.9729	43.4902	44.6515	38.3569	45.3496	35.6193	35.5584	40.4122
BaRT2v18chr1HG002960.8	0	0.00623752	0	1.97978e-05	0.694845	0	0	0.653759	0	0	0	0	0	1.11639	0.341707	0	0.642061	0.579777	0.0185231	0	0.622511	0	0.227727	0	1.26521	0	1.89714e-08
BaRT2v18chr1HG002970.1	6.3707	5.43229	5.03148	9.07504	13.2727	7.0226	7.44945	7.76255	6.65564	5.17185	6.84835	5.83336	8.7937	8.14671	11.0717	8.13042	6.45417	10.9554	12.0223	9.37643	12.1692	7.75264	9.18653	8.99846	9.07358	9.35149	10.2963
BaRT2v18chr1HG002980.1	0.340219	0.0850832	0.135745	0.36238	0.239265	0.18467	0.231259	0.219	0.119317	0.232394	0.247532	0.397711	0.41017	0.595724	0.867052	0.560854	0.356325	0.586619	0.580793	0.238232	0.39419	0.542402	0.494317	0.964155	0.683206	0.66516	0.920013
BaRT2v18chr1HG002990.1	0.683412	0.882269	0.743345	0.673211	0.725824	0.710504	0.802255	0.64184	0.459435	1.32691	0.766481	1.16973	1.00982	1.45599	1.31842	1.60043	1.71137	1.15017	2.20103	1.65389	1.88028	0.96429	0.835548	1.3287	0.878913	1.06144	1.41391
BaRT2v18chr1HG003000.1	0	0	0	0	0	0	0	0	0	0	0	0	0.018839	0.0205034	0.0221994	0.0595941	0.0422189	0.0395845	0	0.0631656	0	0.678906	0.868636	1.2714	0.453207	0.287793	0.648713
BaRT2v18chr1HG003010.1	2.40636	2.27288	2.17644	2.12653	2.66207	2.00379	2.27097	1.36422	1.96063	2.27064	1.59803	1.95929	1.99026	2.64563	1.7814	2.15915	2.17487	1.98625	1.94777	1.6064	1.64389	1.63368	1.91856	1.42092	1.35745	1.6305	1.55328
BaRT2v18chr1HG003010.2	15.8605	16.0758	14.7352	15.3812	13.7958	15.51	16.3469	16.7094	14.6076	13.8846	15.5614	15.1258	14.3904	14.7014	13.4982	14.0129	15.512	15.0142	11.7993	14.4994	14.7183	11.5962	11.1903	12.0382	12.947	12.3278	14.2063
BaRT2v18chr1HG003020.1	2.84723	1.6352	2.24431	2.1918	2.02125	3.2036	2.5111	3.65246	1.48185	1.54257	1.69353	1.60046	2.68573	2.90382	0.360759	2.56142	2.78027	2.55703	1.70377	2.13614	3.43156	1.29833	1.94849	1.89512	2.43376	1.09539	2.57258
BaRT2v18chr1HG003020.2	0.269796	0	0.250607	0.21523	1.91408	0.430351	0.745015	0.318519	0.888691	0.3656	0.758583	0.415606	0.550705	0	1.13294	0.233844	0.589218	0.427947	0.431403	0.309702	1.0264	0.470721	0.625668	0.570198	0	0	0.337251
BaRT2v18chr1HG003020.3	4.3991	5.01793	4.7905	11.3316	8.65855	8.88416	6.56292	6.231	8.34926	9.53758	8.84617	8.15443	7.44231	10.4686	12.5959	10.2959	10.3335	9.99551	10.7212	10.5446	8.59046	7.12311	8.40704	5.38791	8.02254	10.2184	8.11967
BaRT2v18chr1HG003030.1	1.08793	1.34815	1.2373	2.79802	3.4641	2.77324	1.61837	2.46858	1.58029	2.19054	2.73874	1.93269	2.59638	2.45984	3.33505	1.90713	1.84202	3.70297	2.6633	2.32527	3.18836	1.99691	2.02205	2.48617	2.89565	2.53724	2.98464
BaRT2v18chr1HG003040.1	12.4214	12.4108	12.787	11.3241	9.82812	14.9995	13.0961	12.6373	10.5878	12.2306	10.4886	10.9584	11.3027	10.1742	12.8724	11.5651	11.8016	12.3689	8.79811	8.92183	8.36336	9.02569	9.15921	7.21787	6.89827	8.55998	10.9796
BaRT2v18chr1HG003040.2	0.227727	0.288535	0.14093	0.495411	0.413936	0.264182	0.150266	0.24943	0.271548	0.0722683	0.180128	0.296767	0.264764	0.338167	0.251944	0.496177	0.272196	0.277239	0.0375796	0.0741435	0.310255	0.23694	0.112017	0.0654003	0.0413108	0.15381	0
BaRT2v18chr1HG003110.1	927.336	1088.91	1054.94	843.687	805.486	878.195	851.164	854.795	968.203	1015.28	948.607	983.615	949.817	989.224	857.495	940.992	972.712	867.742	721.452	781.712	802.884	1207.89	1160.04	1194.8	1059.04	1110.46	1107.23
BaRT2v18chr1HG003110.2	3.54231	2.89796	2.91152	3.13177	3.2575	3.52396	3.08031	3.01178	3.00366	3.27282	2.51469	2.82961	3.0941	3.48988	2.17279	2.99888	2.26655	2.459	1.821	2.28588	3.68021	2.77369	3.05511	2.45297	2.31258	3.51442	3.10564
BaRT2v18chr1HG003170.1	0.398284	0.102029	0.444284	0	0	0.307938	0.190393	0	0	0	0	0.106806	0	0.101995	0	0.135768	0.392972	0.212571	0.137981	0.306352	0.767214	4.7408e-08	0	0.33583	0	0	0.603154
BaRT2v18chr1HG003170.3	0.518676	0.564284	1.37234	0.157925	0.437193	0.313746	0.707945	0.346259	0.667735	0.871361	0.299841	0.405932	0.813794	0.851547	1.02847	0.656616	0.460368	1.49414	0.619668	1.47868	1.70566	0.422856	1.0042	0.474444	0.842281	0.71139	0.43544
BaRT2v18chr1HG003170.4	4.06631	1.6662	3.54563	0.769964	2.14617	1.63958	2.19524	2.40779	0.0515466	3.43544	3.77198	1.88177	4.94388	4.27405	5.30962	5.15299	2.30665	2.13087	7.28227	6.27328	4.29885	1.82026	0.851876	1.50887	0.474183	1.42265	3.04925
BaRT2v18chr1HG003170.5	0.41187	2.43503	1.07973	2.55694	0.730146	1.13716	0	1.57089	2.87484	1.4304	1.53547	1.75775	0.279015	0.315094	0.333194	0	0.818113	0.981326	2.05056	0	2.77345	1.03621	0.317003	0.59773	3.37862	2.51306	0
BaRT2v18chr1HG003170.6	0	0	0	0	0.167947	0.389707	0.737044	0.456897	0	0	0.104846	0.124513	0.139985	0.45037	0	0	0.162202	0.269967	0.177801	0.412369	0	0.2522	0.183182	0	0.150083	0.335981	0
BaRT2v18chr1HG003170.7	0.585618	0.150157	0.138641	0	0.465087	0.301347	0	0.776497	0.663174	0	0	0	0.352359	0.301519	0.149703	0.144157	0.165633	0.145779	0.460266	0.329341	1.22903	0.435192	0.180325	0.647748	0.561407	1.60291	0.129736
BaRT2v18chr1HG003170.8	6.97366	8.86774	8.16017	7.73179	9.76351	11.0259	10.4279	10.092	1.9683	5.96821	9.93424	11.7997	9.99679	10.5165	3.53507	4.39752	11.0341	8.36721	16.167	17.3254	13.0016	4.38376	8.85895	7.65804	10.6998	7.84453	10.6922
BaRT2v18chr1HG003170.9	0	0	0	4.53908	2.18918	0.000103885	2.11788e-07	0	8.072	4.06342	0.00150678	0	0.0344606	1.38584	5.91419	3.75678	0.000331364	0.539859	9.45478e-05	0.142867	1.30429e-06	9.89787	2.70868	4.99803	0.00397261	1.20479	1.44931
BaRT2v18chr1HG003180.1	1.76156	2.45913	1.6726	1.56851	2.55082	1.55137	2.54465	2.5363	1.15752	1.93592	1.22601	1.44317	1.50103	1.35664	1.57502	1.74391	1.6597	1.42739	1.36468	0.838461	1.13425	0.736822	1.26779	0.745232	1.37595	0.570437	1.37041
BaRT2v18chr1HG003180.3	23.7373	20.3811	21.2186	20.3394	18.2174	21.5578	22.0485	23.2522	19.2237	18.3762	20.8971	19.221	16.6708	16.9756	15.6778	17.2699	16.804	16.917	14.5917	17.302	16.9055	10.8063	9.05787	9.6757	11.9332	10.3863	11.4891
BaRT2v18chr1HG003210.1	2.75043	2.83481	2.98872	2.94728	3.58523	3.33821	2.64751	3.11166	2.38802	2.98996	2.85589	3.02298	3.65316	3.91085	3.29452	3.42297	3.17655	3.01139	4.47024	4.21441	4.20894	3.34389	2.95843	2.74907	3.29467	2.92447	3.36651
BaRT2v18chr1HG003220.1	2.90582	3.23206	3.75578	1.55461	1.93196	2.78199	2.85689	3.36991	3.302	2.49664	4.08271	3.10522	0.529088	0.915839	0.880052	0.728387	1.11344	2.1457	0.567846	0.72357	0.73518	0.875011	0.544935	0.379245	0.211209	0.719042	0.824114
BaRT2v18chr1HG003230.1	0	0	0	0	0	0	0	0	0	0	0	0	0.355581	0.25851	0.212249	0	0	0	0.129955	0.132868	0.0623618	6.23554	5.49017	9.6162	2.02349	4.94264	2.83627
BaRT2v18chr1HG003240.1	0	0	0	0	0	0	0	0	0	0	0	0	0.193337	0.139468	0	0	0	0	0	0	0	2.33616	2.4589	3.41214	1.59357	2.24378	0.90346
BaRT2v18chr1HG003250.1	0.935116	0.577948	1.30662	0.461923	0.447981	0.549508	0.982352	0.83569	1.08388	0.522986	0.762367	0.70322	0.220492	0.189496	0.305331	0.264307	0.401242	0.409402	0.410056	0.645686	0.480317	0.536857	0.285253	0.546003	0.583527	0.333257	0.91927
BaRT2v18chr1HG003280.1	1.08014	0.721548	0.916879	0.485863	0	0.449361	1.21257	0	2.19901	1.4251	0.834292	1.43842	0	0	0.895822	1.15913	1.27938	2.98	0.40448	2.55338	2.41446	1.74316	2.35034	1.6291	0.808175	1.71348	2.5378
BaRT2v18chr1HG003280.2	95.1624	102.131	108.356	100.392	92.7887	105.636	92.235	96.5191	101.624	102.616	93.9987	101.117	101.918	91.2412	98.1128	97.0028	101.662	94.9453	104.737	109.608	108.263	119.341	121.067	123.546	116.232	117.052	123.602
BaRT2v18chr1HG003290.1	3.82762	4.64044	3.87026	8.06537	8.97778	7.62129	4.12746	3.8774	4.31657	3.06176	3.9307	5.36456	6.18834	6.5931	7.65276	4.51851	2.85843	7.89522	5.21055	4.83342	4.63762	9.72802	9.46311	7.66928	9.53183	9.78585	8.07968
BaRT2v18chr1HG003310.2	2.473	1.89876	1.64106	2.74514	2.30206	1.93478	1.71861	2.18322	2.21651	1.58305	1.73148	1.33693	2.23058	2.41041	2.05381	2.02902	1.90224	1.93231	1.54008	2.17017	2.48076	1.618	1.25562	1.47281	1.28968	1.42749	1.29066
BaRT2v18chr1HG003310.7	0.744919	1.45645	0.941924	1.67203	1.32794	1.76501	1.10783	1.2404	1.29907	1.02522	0.87531	1.02609	1.54162	1.54232	1.41991	1.17438	0.861348	1.0955	1.5467	1.07143	1.74281	1.35539	1.32163	1.05465	1.40379	1.16011	1.7318
BaRT2v18chr1HG003320.1	56.7789	61.8003	56.1947	105.059	108.468	107.155	78.9392	82.1176	79.2722	64.9301	75.406	90.373	88.9536	107.04	119.959	82.2055	92.0249	105.984	41.9714	52.2624	54.8892	88.9256	105.622	83.2867	87.4787	85.48	93.9242
BaRT2v18chr1HG003320.2	0.930011	1.1603	0.237755	1.2736	0.841809	0.513729	0.814322	0.728744	1.3499	0.653926	0.434923	0.54821	0.731041	0.797569	0.839573	1.13218	0.681002	0.666797	0.668613	1.36113	0.448088	0.422885	0.455917	0.482447	0.833384	1.02634	0.615731
BaRT2v18chr1HG003320.3	42.6836	40.0176	41.4675	26.2536	30.2623	23.2527	39.4234	35.3086	36.3237	31.2033	37.5848	30.013	24.027	22.6232	26.6358	32.0501	31.2678	27.6342	28.7466	33.7903	24.8372	26.629	22.7222	24.6496	23.8689	26.7743	21.0716
BaRT2v18chr1HG003330.1	5.04464	4.69633	4.57014	7.15876	8.33477	6.52168	5.12475	6.01323	4.97135	4.76129	5.62001	5.47371	5.78374	6.08755	5.95103	6.56651	5.48787	7.31118	3.5928	4.49494	3.77055	6.79054	7.36287	5.24221	5.32438	7.09474	5.72793
BaRT2v18chr1HG003340.1	25.3281	31.5079	28.3593	48.7468	53.6105	46.7481	34.4652	30.87	34.0997	46.483	39.6789	47.2241	49.9429	49.1129	45.3031	46.4402	37.1609	44.0796	94.8915	77.4366	81.6563	43.9143	44.9585	49.4359	45.4545	44.7439	47.3311
BaRT2v18chr1HG003350.1	4286.41	4697.67	4240.19	4183.8	4493.54	3746.88	4718.65	4596.66	4588.54	4043.08	4612.44	4760.12	3137.89	3286.27	3809.88	4020.64	3863.07	4139.79	2986.64	2958.53	3049.7	2354.41	3039.58	2476.77	2904.99	3158.85	2670.35
BaRT2v18chr1HG003360.1	712.842	705.08	595.517	769.106	889.653	666.073	780.877	754.17	757.63	614.146	781.368	772.903	551.452	598.543	650.852	690.988	612.226	747.958	503.01	486.699	512.294	452.917	615.964	438.598	502.853	589.328	481.584
BaRT2v18chr1HG003370.1	0	0	1.14306	1.67161	0.551977	1.03649	0	0.448937	0.890498	0.382445	0.373616	0.675084	0.620003	0.909446	0	0.432642	0.157976	0.164185	0.421837	0.266346	0.675616	1.00586	0.834496	0.509237	0.253448	0	0.444781
BaRT2v18chr1HG003370.10	0.698298	0.912019	0	0.302989	0.318985	0.501814	4.90456e-06	0	0.500361	0.499096	0	0.239085	0.64979	1.28931	0.290039	0.289016	0	0.263682	0	0.828822	0	1.35539	0.0422848	0.520308	1.33924	1.86317	0
BaRT2v18chr1HG003370.11	13.6078	15.5891	14.3893	16.3183	18.0972	14.4286	14.6643	12.8538	14.4343	21.5304	15.4275	18.3509	15.4621	14.152	15.8991	13.3075	13.385	11.2917	32.7889	26.8984	21.5584	9.70897	9.14939	12.6481	12.4273	12.1213	9.98774
BaRT2v18chr1HG003370.12	4.82652	5.02354	3.87206	5.8876	7.92985	7.35736	5.97401	7.61863	4.8582	0	6.97601	1.71817	4.70353	3.71513	3.62177	4.91885	3.36597	8.00909	5.69473	1.17205	2.55365	3.02054	5.53389	1.8066	3.56216	4.99448	4.17043
BaRT2v18chr1HG003370.2	0	0.485258	0.0640457	0.800132	0	0.470366	0	0	0	0.218589	0.582685	0	0.654109	0.4923	0.299699	0.631424	0.184994	1.07386	0.423787	0.55222	0.19629	0.341667	0	0.78564	0.672589	0	1.38734
BaRT2v18chr1HG003370.3	0.541657	0.124997	0.440275	0.202663	0.179501	0.235196	0.284481	0	0.650435	0	0.498762	0.43018	0.200252	0.108978	0.179605	0.0969203	0.354174	0.431846	0.112175	0	0.14276	0.25033	0.476577	0	0	0	0.400822
BaRT2v18chr1HG003370.7	0	0.218764	0	0.188359	0	0.379138	0	0.0599102	0.157531	0.347668	0	0.147395	0.129308	0.339527	0.0500203	0.330961	0	0.18689	0.33289	0	0.224613	0	0	0.0316051	0.600023	0.18707	0
BaRT2v18chr1HG003370.8	1.04212	0.995796	0	0.220051	0.291143	0	1.20389	0.590185	0.273813	0.367521	0.682266	0.308375	0	0	0.283567	0	0.777497	0.539875	0.453285	0.62935	0.199411	0	0.28593	8.08975e-07	0	0	0
BaRT2v18chr1HG003380.1	2219.97	2503.02	2274.72	2176.65	2223.96	2140.04	2398.63	2413.44	2430.86	2176.97	2392.4	2549.11	1742.16	1882.17	2016.03	2166.58	2096.82	2172.7	1486.07	1527.35	1617.98	1294.72	1369.5	1339.91	1458.73	1546.11	1449.99
BaRT2v18chr1HG003380.2	31.845	37.1663	29.8531	37.5581	44.2077	24.7583	36.9163	31.1078	34.4402	30.7772	27.6634	30.3843	22.9007	28.5861	24.3577	34.837	29.1368	31.4094	23.1815	21.1993	19.8987	21.9975	19.4069	19.3487	20.5357	24.0516	19.4598
BaRT2v18chr1HG003390.1	0.35299	0.6568	0.619503	0.117462	0.428297	0.436713	0.751689	1.03334	0.548112	0.924712	0.932235	0.782362	0.676316	0.211261	0.360257	0.205809	0.77211	0.513532	0.328547	0.559102	0.422056	0.572979	0.438275	0.375298	0.12244	0	1.09995
BaRT2v18chr1HG003390.5	0	0.0767296	0.327416	0.23907	0.284935	0.691134	1.08163	0	0.295644	0.91005	2.1745	1.02755	0.663385	1.2702	0	0.543914	0.132658	1.18427	0	1.3693	0	0.027717	0.0287114	0	0.150048	0	0.830769
BaRT2v18chr1HG003390.6	76.924	97.8083	86.2199	66.295	60.985	60.4594	59.1355	58.7132	56.3734	50.7632	51.1466	57.9863	34.5214	36.3578	34.9388	33.0662	33.8099	38.2634	26.4006	26.1992	24.9746	32.9122	31.0958	33.1316	33.1508	32.3118	27.0958
BaRT2v18chr1HG003390.7	1.67454	1.93498	1.69211	1.48543	2.36859	0	0.848237	1.92494	1.79057	0	0.946022	0.00747325	0.855864	5.50457e-06	0.836576	0.329218	0.680234	0.717653	0.583142	0.569856	0.655201	1.36465	0.555592	1.18723	0.327835	0.748061	0.858971
BaRT2v18chr1HG003400.1	1.10672	0.805914	1.33525	2.88647	2.05827	1.51442	1.78698	0.478166	2.54551	1.14574	2.3292	0.786577	0.458744	0.760235	1.76869	0.533151	1.9273	1.73474	0.32712	0.91088	1.58727	0.423852	8.90201e-10	0	1.10414	0.545713	0.1635
BaRT2v18chr1HG003400.10	5.25717	3.36346	5.47813	3.1425	3.38798	4.29745	3.14299	4.52534	2.79343	3.00276	3.21414	2.522	2.3534	3.74871	3.01833	3.12762	2.84925	3.12677	3.30211	4.36962	4.32919	1.45471	1.47832	1.67177	1.46955	1.65741	1.74966
BaRT2v18chr1HG003400.11	2.01195	2.22518	2.49574	5.70803	3.94855	4.51089	2.67811	4.62005	4.94889	5.27189	4.66512	3.30618	3.7269	3.92258	2.53081	7.87543	2.99957	2.89483	0.809924	0.866573	0.74156	6.22352	4.69935	7.27757	4.28787	5.49766	3.74967
BaRT2v18chr1HG003400.12	0	1.41815	0	2.17602e-05	0	0.369701	0	0.000299625	1.42813	0.503337	0.00159421	0	1.4677	0	0	0	0	0	0	0.149441	0.20228	0	0.155548	0.178978	0	0	0.000350203
BaRT2v18chr1HG003400.2	0.473866	0	0.379987	1.61252e-07	4.62115	0.000645778	0	0	0	3.31038e-09	0	3.41271	1.90568	0	0	0	0	0.469094	0	0	0	2.19689e-08	0.54501	4.74341e-08	0.0228394	5.13356e-05	9.75368e-09
BaRT2v18chr1HG003400.4	0.687129	1.56797	1.97526	1.09508	1.22059	1.60836	1.56482	0.573552	1.60204	1.08184	1.7028	1.22192	0.920841	0.996304	1.07017	1.06981	1.17851	1.41811	1.49691	2.6229	1.52405	0.716156	0.306709	0.53002	0.742799	0.957098	1.51529
BaRT2v18chr1HG003400.5	2.40828	2.91916	3.14476	4.46022	2.11409	4.96865	3.24049	0.913761	2.05862	5.06333	4.33451	5.94469	2.99856	6.12121	4.96729	1.03712	8.75936	6.43762	1.53183	2.37	2.02361	2.95861	4.63999	0.0782785	1.99733	1.86816	1.46907
BaRT2v18chr1HG003400.6	0.46566	0.351294	0.198118	1.2283	0.913552	0.740704	0	0.396796	0.243384	0.45495	0.426497	0.351848	0.715185	0	0.0941436	0.371185	0	0	0	0	0.976901	0.599051	0	0.952033	0.283155	0.464068	0
BaRT2v18chr1HG003400.7	98.5586	89.6811	102.532	78.7935	71.2076	85.7295	83.8493	86.5309	85.7738	75.4675	70.7721	71.9332	69.569	70.3244	62.311	61.1272	59.2706	62.0342	65.1044	75.1636	71.3844	31.3336	26.4951	28.958	41.6656	39.18	43.021
BaRT2v18chr1HG003400.8	3.3976	1.73138	2.70199	3.39335	2.16721	2.98908	2.50679	2.18265	2.64615	2.84614	3.21128	2.09753	0.956566	2.02333	2.21903	2.15382	2.41282	0.87278	3.95049	2.86161	1.89075	1.7306	1.52452	1.69178	2.05298	2.09204	2.40327
BaRT2v18chr1HG003400.9	1.24978	0.214216	0.493945	0.278754	0.365684	0.270553	0.778258	0.6958	0.119594	0.671346	0.166092	0.309646	0.74621	0.20044	0.151119	0.476162	0.737329	0.188366	1.05171	1.1327	0.104443	0.288661	0.545356	0.157242	0.314705	0	0.117134
BaRT2v18chr1HG003420.1	0.898035	0.572391	1.10368	1.07064	0.717593	1.43802	1.57355	1.09217	0.720805	0.211283	0.373894	0.329901	1.24729	1.9224	0.759138	0.67118	0.843051	0.572596	0.773743	1.47245	0.702643	0.568018	0.225044	0.354238	0.533493	0.473083	0.691309
BaRT2v18chr1HG003420.2	0.328305	0	0.294667	0.341173	0	0.157911	0.665107	0.155012	0	0	0	0	0.282367	0.304842	0	0.157472	0.326838	0	0	0.165232	0.479395	0	0	0.210064	0	0.162806	0
BaRT2v18chr1HG003420.4	1.21102	0.939457	1.86053	1.29508	0.83789	1.38241	0.195122	1.38505	0.86165	0.752764	0.539237	0.282175	0.674732	1.00914	0.836719	0.473569	0.23207	1.44025	1.16989	0.673998	0.556716	0.547384	0.308786	0.640688	0.746222	0.357525	1.21775
BaRT2v18chr1HG003420.5	0.748661	0.791485	0.798525	0.795211	0.310326	0.181961	0.39676	0.289793	0.694574	0.561226	0.360183	0.166389	0.0986551	0.175896	0.51973	0.148566	2.82585e-05	0.634194	0.770659	0.483437	0.14216	0.221349	0.171389	0	0.577903	0.154693	0.294937
BaRT2v18chr1HG003430.1	0.659066	0	0.188157	0.830796	0.376685	1.28955	1.0358	0	0	0.474786	0.215604	0.197373	0.1205	0.834736	0.0727106	0.624384	0.430213	0.0959504	0.952734	0.288481	0.477139	0.318686	0	0	0.31791	0.337749	0
BaRT2v18chr1HG003430.3	0.0304722	0.195569	0.188223	0	0.0843086	0.0816758	0.0317596	0.0339444	0.143109	0.189617	0.0353133	0.124713	0.216619	0.0672775	0.0254969	0.190817	0.103089	0.133235	0	0.0273897	0.0680823	0	0.0719813	0.0406336	0.140223	0.0280192	0.162548
BaRT2v18chr1HG003430.4	1.48519	1.13793	1.21098	1.77196	0.94924	1.29584	1.52906	1.27076	1.75638	1.08414	1.12979	0.961053	1.28717	1.02071	1.33996	1.67506	1.6871	1.32585	1.25105	1.6131	1.02346	0.847339	1.11999	1.18093	0.895743	0.965548	1.41339
BaRT2v18chr1HG003430.5	0.870895	0.638905	0.904277	0.414784	0.789746	0.852035	1.11011	0.720546	0.852641	0.619353	0.8024	0.930207	0.911197	0.859095	0.684115	0.723179	0.552272	0.691556	1.29112	1.01956	1.18047	0.680423	0.463921	0.571779	0.665893	0.900259	0.421956
BaRT2v18chr1HG003440.1	0	0	0	0.0106618	0.0439503	0.0366944	0.0419648	0.0250383	0.0067673	0.0325041	0.0254621	0	0.0221917	0.0373273	0	0.0497592	0.00941273	0	0.0906752	0.0471425	0.0310584	0.042022	0.0237794	0.0390758	0.034714	0.0533959	0
BaRT2v18chr1HG003450.1	1.02643	0.63827	1.04309	1.30859	0.690047	0.768277	0.793778	0.488447	0.63058	0.443989	0.439445	0.781131	0.562406	1.17157	0.70229	1.12127	0.543567	1.30596	0.378293	1.119	1.06353	0.263969	0.387809	0.678398	1.06762	1.25426	0.693592
BaRT2v18chr1HG003450.10	0.150383	0	0.46919	0	2.88272	0.457915	0.409201	0.50554	4.81798	1.68731	1.34841	2.08216	3.63841	2.97081	1.52142	1.99163	2.1921	0.0482096	2.14403	1.00788	1.29311	3.76379	3.00079	2.77879	8.37314e-05	0.0141747	2.57868
BaRT2v18chr1HG003450.11	0.346683	0.271192	1.12098	0.587728	0.25988	0	0	0.278508	1.17088	0.249229	0.546042	1.14812	0.23185	0	0	0.248532	0	0.70232	0.61171	0	0.250873	0	0	0.237949	0	0	0.308176
BaRT2v18chr1HG003450.12	13.1693	16.9851	0.00326005	5.18184	4.13895	1.35363	5.54457	22.7456	5.92477	1.22945	3.88443	9.75892	14.3138	27.2995	6.18951	9.39377	13.9516	4.11881	10.0618	7.2089	16.408	24.8871	0	0.00237839	11.6599	18.5153	24.2509
BaRT2v18chr1HG003450.13	13.7135	11.3922	28.3718	35.0932	10.4503	31.8189	27.7973	4.33957e-05	13.5666	13.5201	19.0414	10.6801	12.3835	15.5521	11.289	17.9014	12.6082	7.80436	25.8053	18.3016	21.1076	6.88047e-05	3.91028	23.0878	0.000105532	17.718	9.14128
BaRT2v18chr1HG003450.2	0.519644	1.9171	0.830993	1.19334	1.32014	1.43871	1.31209	0.416597	1.37534	0	1.36854	0.750116	0.478334	0.676394	0.924837	1.48884	0.829738	1.59893	0.502829	1.28696	1.862	1.31606	2.84492	2.43921	1.36257	0.767239	1.58491
BaRT2v18chr1HG003450.4	5.23054	1.44351	5.37917	19.6476	39.0041	16.6469	9.24105	13.9883	18.7917	22.775	15.6883	15.1381	25.7976	9.31055	20.6498	10.2476	17.3118	31.1263	9.08584	19.7051	7.59732	39.8935	51.4826	30.6973	46.1751	22.1096	25.6454
BaRT2v18chr1HG003450.5	1.31187	1.12057	1.35976	1.00917	0.782173	2.78642	1.4933	0.132902	1.23374	0.863012	0.972962	0.184437	1.26532	1.01516	0.416096	1.05961	0.836801	0.603222	0.860605	1.37624	1.09131	1.01622	0.462261	0.362845	1.28441	0.301898	0.828422
BaRT2v18chr1HG003450.7	0	1.39132	0	0.0410099	2.19634	1.4117	4.39052e-06	0	5.42038e-05	7.15505e-08	0	1.25959e-08	0	0.0017658	0	8.72602e-07	2.356	2.14464	0	1.05919	0	0.476794	0.751958	6.71124e-09	0	6.736e-06	0
BaRT2v18chr1HG003450.9	2.41409	0	2.83079	1.52574	0	0	3.31047	0.656091	1.7782	2.91824	0.844918	1.52863	2.55222	2.39737	1.29329	4.01552	0.000258935	1.1116e-05	0.409838	4.51742	2.88625	0.134196	0	1.74218	2.28567	0.245726	0.672356
BaRT2v18chr1HG003460.1	0	0	0	0.68743	1.12406	0.128475	0.816573	0.180532	0.447831	0.249001	0.118407	0.12223	1.08722	0.497799	1.56899	0.595191	1.36711	0.765904	0.381813	0.776058	1.11674	0.130274	0	0.213858	0.138216	0.0660228	0
BaRT2v18chr1HG003480.1	0	0	0	0.659185	0.234571	0.446812	0	0.0391525	0.207495	0.0808807	0.0387792	0	0.402265	0.399614	0.352919	0.697401	0.625328	0.378182	0.332534	0.678147	0.361504	0	0.119941	0.138516	0.267064	0.0862532	0.0410886
BaRT2v18chr1HG003520.1	2.00295	0.572186	1.44493	4.35477	2.51029	3.79968	2.11052	1.60639	5.31375	0.713308	2.77299	1.22833	5.46697	1.51656	1.89473	0.909098	2.54626	0.248457	2.04223	0	2.56784e-07	8.09959	3.76739	6.31596	2.76741	4.88776	2.45243
BaRT2v18chr1HG003520.10	4.83952	4.35677	3.61478	4.16895	5.00832	4.10549	5.23638	3.34287	1.53481	7.66846	2.56415	3.98592	1.9132	2.55289	3.38057	5.07447	4.74977	5.34847	3.22403	8.54245	6.0072	2.89943	4.90614	2.67513	6.58665	5.24875	5.89623
BaRT2v18chr1HG003520.12	0.359507	1.04625	3.49412e-09	0.831979	0	0.909825	1.41027	1.11467	0	0.262777	0.734002	0.389706	2.00996	1.28754	1.29095	0.344546	0.595455	1.0103	0	8.41907e-05	0.497129	0	0	0.647919	0	0.935785	0.883649
BaRT2v18chr1HG003520.13	1.02791	0.859577	0.36099	0.985224	1.3294	0.162551	0.190335	2.00516e-09	1.0985	0.319612	0.697773	0.156066	0.395021	0.995086	0.731309	0.391374	0.179306	0.562287	0	0	0.47236	0.263282	1.14077	0.29863	0.191771	1.15308	0.970887
BaRT2v18chr1HG003520.2	0.456327	2.06748	0.152593	0.418687	0.2286	0.2582	0.443488	0.411181	0.743809	1.04696	0.821878	0.940204	0.644584	0.421785	0.636666	0.693969	0.504615	0.443315	0.970949	0.809087	0.577663	0.62716	0.338618	0.589439	0.137884	0.297904	1.03758
BaRT2v18chr1HG003520.4	0.387847	0	1.64517	0	1.29526	1.55365	2.95644e-09	0.000217138	1.46155	0.890317	0.842871	0.690218	0.0512388	0.0401156	0	1.16888	1.16572	0.655884	0	1.91357	0	0.410649	2.9186	0	0	0	0.544789
BaRT2v18chr1HG003520.5	22.0925	14.5198	22.8359	15.6119	10.9149	17.8463	15.3436	14.3114	15.4526	13.8973	16.1779	11.7175	17.7904	16.0651	15.8281	14.9179	15.4691	15.4327	19.9796	16.5977	17.5602	12.098	10.4105	9.79235	17.7952	13.5379	14.4802
BaRT2v18chr1HG003520.7	0.854824	1.311	1.06149	1.46947	0.981425	0.613669	0.629353	0.481523	0.628676	1.56152	0.869724	1.09435	0.457647	1.48688	0.634596	0.939741	1.39127	1.02967	1.30364	1.19442	1.86576	0.562233	0.949497	0.949882	1.12419	1.2731	1.68143
BaRT2v18chr1HG003520.8	0.796735	2.11396	0.890127	1.22179	2.60967	0	0.675772	1.58285	0.767711	0	0.66118	0.785877	0.91655	3.22343	1.97841	1.38831	1.22129	0.979064	2.57956	0.0155846	2.69453	1.50768	6.81016e-06	1.6305	1.37491	0.321133	0.363252
BaRT2v18chr1HG003520.9	0.549322	8.05416e-05	0	0.648724	0.826483	0.627428	0	4.68572	0.349284	0	3.03668e-09	2.92132	3.22976	3.15065	3.559	2.53714e-06	0	2.42189	0	3.74778	1.64919	0.195847	0	1.4229	0	0.799076	3.39477
BaRT2v18chr1HG003540.1	15.206	11.3771	16.235	5.43104	3.07202	5.34652	12.3938	9.46599	8.82824	10.0409	12.3991	7.44615	7.30604	2.46742	5.14801	6.62353	6.29301	4.77885	11.667	6.75157	6.45802	1.06276	1.03208	3.09689	5.74499	4.03181	3.26108
BaRT2v18chr1HG003550.1	33.066	23.3539	36.1245	21.2573	21.0446	20.3314	22.0819	25.7399	24.5796	22.978	21.4604	21.3646	20.356	24.6887	13.8887	22.54	19.4051	16.3968	14.8028	26.1838	20.4798	10.2457	7.51018	12.3099	19.0543	14.5026	15.7538
BaRT2v18chr1HG003550.2	2.40295	13.168	0.562409	7.92423	2.24442	14.1579	10.6724	6.6503	3.23599	2.72962	6.31762	4.71559	5.32513	1.05761	6.86425	2.52118	2.96646	8.41602	14.0734	1.4449	5.91885	8.40884	4.38121	6.98283	0.68419	2.20021	8.78604
BaRT2v18chr1HG003550.7	9.19518	5.04801	10.1519	14.2701	12.7412	10.797	12.5254	7.08813	15.099	13.5991	12.0542	22.183	9.43539	8.50041	7.16872	7.39006	9.1265	6.46416	6.45728	11.0568	10.273	13.8417	16.0833	13.412	11.3749	11.6781	8.86246
BaRT2v18chr1HG003550.8	0	0	0	5.80961	7.2533	0	3.01634e-05	8.7369	2.30475	0.000198591	0.062552	0.000722925	1.65292	8.61116	8.65708	7.34631	9.86168	9.01831	0.0109451	0	1.06862	13.1299	10.9641	11.1723	8.35781	9.60151	6.10127e-09
BaRT2v18chr1HG003560.1	0.274865	0.440812	0.119977	0	0	1.06497	0	1.4378	0.536252	0.427157	0.520582	0.192523	0.361628	0	0.71026	0.686391	0.493553	0.734856	0	0.475962	0.160193	0.179232	0	0.369523	0.184701	0	0.442278
BaRT2v18chr1HG003560.2	33.3165	28.0413	32.2018	16.2203	17.8543	28.3504	24.7296	29.4062	21.8367	24.1204	20.614	14.9989	23.4821	24.3214	21.142	18.2067	24.161	19.7356	15.6058	22.4872	19.7937	7.62377	7.16878	6.86811	12.2937	11.4524	10.2612
BaRT2v18chr1HG003560.3	4.61697	4.50704	7.30943	18.8293	8.92744	5.33924	12.4015	4.66921	10.0139	11.0246	8.34762	9.87202	8.98813	9.35482	13.0111	11.2672	13.9282	12.385	10.109	7.12715	7.74763	9.55449	8.07451	11.8944	9.24343	9.01893	13.2846
BaRT2v18chr1HG003560.4	0	0	0	0.000691639	6.75112	0	0	8.55749e-10	2.98008	3.18389e-05	0.00797582	5.3283	0	0	0	4.13092	0	0	0	0.000599918	0	5.25397	4.01956	2.17468	1.74349	0.708971	8.24911e-06
BaRT2v18chr1HG003570.1	0	0	0	0	0	0	0	0	0	0.281996	0.46166	0.202787	0	0	0	0	0	0	6.07306	1.85796	2.7481	0	0	0	0	0	0
BaRT2v18chr1HG003600.1	0.899059	1.01006	0.774572	0.7696	1.41702	0.988666	0.620602	0.859156	0.572135	0.954885	0.920193	0.639139	0.878766	1.31436	1.14719	0.396375	0.755177	0.940803	1.37235	1.25266	0.86539	1.34584	1.21473	1.65827	1.57923	0.996135	0.94787
BaRT2v18chr1HG003610.1	8.97865	7.31055	7.75864	10.618	8.0339	6.30899	7.1023	7.04966	11.0872	8.30944	8.03765	6.37014	8.0468	7.036	8.65874	11.0225	8.59894	9.1513	4.42669	5.37816	7.06323	10.4692	7.51043	6.72461	6.87135	8.28935	5.30551
BaRT2v18chr1HG003610.2	0.958434	1.19018	1.65462	2.05371	1.81241	1.88849	1.61247	1.66416	0.857997	1.53558	1.2822	1.38913	1.61916	1.56137	1.03982	1.45736	2.13311	1.60341	1.73087	1.38641	1.21911	1.12872	1.03269	0.956328	1.37616	1.46498	1.21485
BaRT2v18chr1HG003610.4	30.8025	29.1026	28.4766	33.1578	34.8321	33.5861	30.0759	30.1185	26.9934	31.0704	30.4477	29.9405	31.7848	32.6308	35.4918	34.6222	36.302	33.7155	26.6231	27.1306	24.2127	24.9252	24.8568	25.2669	26.0102	29.8413	29.1111
BaRT2v18chr1HG003610.5	0	0.237663	1.15252	0.486046	0.493609	0	1.38001	0.264613	1.66158	0.267294	0.246739	0.249746	1.46702	1.48417	0.414816	0.593048	0	0.322124	0.300189	0	0.251206	0	0.534585	0.32323	0	0	0.340711
BaRT2v18chr1HG003610.6	1.25385	1.51004	1.60507	0.78033	1.4732	1.69094	1.6294	1.22081	1.11909	0.887246	0.938163	0.930481	1.29287	1.88938	1.60562	1.49646	1.1261	1.22101	0.808501	1.30244	0.524115	0.281848	0.562489	0.582334	0.58218	0.320893	0.843727
BaRT2v18chr1HG003630.1	2.18912	1.68141	0.743735	1.19067	1.08128	1.6376	1.82725	1.23328	2.12336	1.22399	0.44297	0.242682	1.6299	0.662287	1.51182	0.771722	1.26747	0.794073	0	1.27761	0.864249	0.305392	0	0.975601	0	0.989865	0.354347
BaRT2v18chr1HG003630.10	0.141657	0.679264	0	0	0.101372	0.00214722	0	0.000472717	0	0.237213	0	0.147311	0.23785	0	0.77067	0.0596954	0	0.0476481	0	0	2.43079e-07	0.233702	0.0974882	0.00057018	0	0.950538	0
BaRT2v18chr1HG003630.11	1.84826	0	1.40384	0.612497	0.789298	1.88064	0.273063	0.397031	0.245833	1.20247	0.808126	1.16435	1.65829	1.93233	0.70516	0.990278	0.601551	0.338622	1.55423	1.50295	0.990708	1.37114	0	1.21871	0.592011	0.822587	0.649259
BaRT2v18chr1HG003630.14	0	0	0	0	0	0	0	0	1.04924	0	0.416064	0	0	0	0.336708	0.499336	0	0	0	0	0	2.28507	7.22762	8.42963e-05	0	0	0
BaRT2v18chr1HG003630.2	9.78167	14.2563	13.83	12.3227	14.5144	8.65814	12.8331	11.025	7.76969	15.4048	12.147	9.616	10.1148	9.57076	5.96694	11.6593	10.0055	12.1664	10.8901	8.52989	10.913	6.24825	3.36804	8.13796	12.7317	7.52866	9.96336
BaRT2v18chr1HG003630.3	1.33578	0.41269	0	0	0	0	0	0.398726	1.72495	0	0.39382	0	5.67129e-06	0.593765	1.61997	0	0	0	0	0.543446	0.410807	0.41934	0	0	0.443756	0	0
BaRT2v18chr1HG003630.4	1.36291	0	0	0.819993	0	0	0.319006	0.28783	0	0	0.532543	0.852274	0.278919	0	0.358483	0.251563	0.539494	0	0	0	0.23574	0.21713	0	0	0	0	0
BaRT2v18chr1HG003630.5	1.18982	0.878933	1.3972	1.08945	0.392055	2.15025	0.952618	3.04943	1.84804	1.04954	0.415314	2.39442	1.61866	0.762355	2.2479	0.229421	0.713536	0.431803	0.14962	1.93523	3.43915e-05	1.71412	1.02872	0.673062	0.8273	1.41801	1.47006
BaRT2v18chr1HG003630.6	1.19574	0.00525314	0	0.000571178	1.33038e-06	0	2.39669	2.29049	0.000460466	8.62696e-07	0.33383	0.0158416	3.3549e-08	1.89942e-06	0	0.00118603	1.05047	0	0.672808	0.815355	1.7097	0	3.72675e-07	0	0.138394	3.24028e-08	3.52646e-07
BaRT2v18chr1HG003630.8	0.262335	0.106668	0	0.151604	0.123795	0.101575	0	0	0.189036	0.18824	0	0.219051	0.183477	0.436916	0.201678	0.21923	0.306197	0.249151	0.163257	0.276991	0	0.62745	0	0.459477	0	0.131794	0
BaRT2v18chr1HG003630.9	0.630761	0.97062	1.5106	1.08627	1.83587	1.6987	0.0917528	0.0105218	1.13113	1.15858	1.40119	1.08931	1.23348	2.65654	0.40497	1.68229	1.01461	1.23779	1.40675	1.53945e-05	0.401385	6.56905e-06	1.18333	1.06567	1.09726e-05	1.67062	1.59485
BaRT2v18chr1HG003640.1	15.0073	15.4244	14.485	13.0251	13.444	14.3678	15.8373	18.0432	13.3542	11.3958	11.5843	12.1714	12.2173	9.56639	9.00392	9.19446	11.0455	7.46258	8.44858	11.1975	10.0296	3.60366	5.33865	4.54152	6.3724	7.11098	7.05237
BaRT2v18chr1HG003640.2	4.10147	3.42074	5.49006	3.69812	1.76756	3.46046	3.89966	2.67982	4.75633	2.41226	2.89433	3.61164	2.18867	4.50557	2.17356	2.704	3.74295	3.58405	2.46946	1.04065	3.04856	1.78059	0	1.47381	1.59359	1.72124	1.3556
BaRT2v18chr1HG003640.3	0.499255	0	0.169369	0.228043	0.221065	0.223135	0.255277	0.649964	0	0.550184	0.24533	0.235124	0	0.372154	0	0	0	0	0	0	0.462055	0	0	0	0	0	0.207817
BaRT2v18chr1HG003640.4	4.82555	3.86495	5.13037	4.48143	4.45446	3.36515	4.71778	1.97904	3.51983	4.05082	3.89948	3.71539	1.82821	1.72959	3.43064	2.76337	3.07154	4.11681	1.57853	1.50746	3.29848	3.09006	1.80007	1.27955	2.83578	1.72227	0.515587
BaRT2v18chr1HG003640.5	0	0	0	0	2.49702	0	0	0	0	0.416821	0.849644	2.96617	0	0.0870416	1.83366	2.72884	0.765867	3.87276	0	0.277524	0.765961	2.08136	4.99058	4.4651	0.937588	1.60038	2.80586
BaRT2v18chr1HG003650.1	0.958547	0.599994	0.304095	0.813553	0.649128	0.711562	1.26633	0.74465	0.528803	0.55934	0.628369	0.784559	0.853775	0.448851	0.325643	0.941144	0.648145	0.253337	1.02341	1.24467	1.14573	0.964354	0.921219	1.11567	0.628446	0.130345	0.687928
BaRT2v18chr1HG003650.2	10.8553	12.3747	9.72591	5.01365	4.78428	4.17754	8.32304	13.529	5.26988	8.02877	5.79301	4.06766	6.15721	9.58417	6.11392	5.64892	6.64936	4.71314	11.819	11.6455	10.2053	5.75831	1.6591	5.05725	8.41287	4.6004	8.1736
BaRT2v18chr1HG003650.3	5.73254	3.42965	6.26953	11.0444	9.68128	10.762	7.73171	2.30006	10.4887	6.98763	8.04629	10.5946	12.6648	9.92614	10.0232	9.11162	8.69678	10.1554	17.0261	11.742	13.2927	16.6687	16.5842	18.6541	16.9732	17.1496	16.2291
BaRT2v18chr1HG003660.1	1.62252	1.60328	1.16449	2.01832	2.86295	1.76939	1.59143	1.67836	1.60311	1.55184	1.86915	1.61365	1.66283	1.3265	1.48009	1.65966	1.71725	1.99778	3.13152	2.69322	2.81803	1.265	1.53309	1.25613	1.65063	1.61049	1.82221
BaRT2v18chr1HG003670.1	17.2302	13.8389	17.1053	22.542	21.7011	22.1853	21.9498	17.5812	21.9604	20.9071	20.6831	20.6253	24.9538	20.1815	24.9804	20.0692	20.0828	21.9059	26.6427	23.8177	22.9949	31.2737	30.7814	27.5469	23.0939	32.2453	22.3664
BaRT2v18chr1HG003740.1	0	0	0	0.848424	0.80425	1.39473	0.1838	0.539605	0	0.193286	0.556575	0.178523	13.8775	7.44917	7.8332	9.62229	4.22681	2.60261	7.75128	6.12542	8.0079	11.2786	12.4911	14.7174	8.20548	11.8554	9.3555
BaRT2v18chr1HG003750.11	0	0.702802	0	0	0	0.199281	0.417811	0	0	0.253321	0.713839	0.342527	0.646867	0.771197	0	0.691216	0.217417	9.02896e-10	0.54289	0.164948	0	0.753387	0.276507	0.355431	0	0.200896	0.304423
BaRT2v18chr1HG003750.12	33.6312	30.5599	30.0916	31.2351	29.709	34.8966	30.046	31.0994	29.5053	28.6969	27.4666	36.0861	28.3786	28.0549	33.8405	30.4858	24.4581	27.1212	36.7771	40.3462	39.4856	21.786	21.3209	23.1807	27.2871	24.0488	23.8984
BaRT2v18chr1HG003750.14	4.41137	2.43719	4.56045	2.96923	3.74184	5.23752	2.28824	2.74311	4.14263	7.21514	3.51777	4.41466	4.89611	5.17797	3.64988	5.25926	4.81803	3.83549	9.74345	7.81613	7.74843	3.04726	2.24568	3.96733	3.35586	3.31431	3.92857
BaRT2v18chr1HG003750.16	0.576514	0.268981	0.528013	0.569162	0	0.727077	0.60352	0.567491	0.282077	0	0.287984	0.794911	1.25792	0	0.874655	0.805173	0.570178	1.12856	0	0	0.305859	0	0.398245	0.186193	0.220234	0.488345	1.0852
BaRT2v18chr1HG003750.17	0	0	0.444722	0.584202	0.318587	0.162275	0	0.43351	0.436326	0	0	0.222764	0	0	0.365979	0	0.218815	0.522434	0	0.663373	0.430672	0	0	0.0834372	0.264449	1.77444e-08	0
BaRT2v18chr1HG003750.2	10.2698	8.45637	11.4012	26.0472	20.4833	21.5242	18.4239	14.0414	12.2214	13.289	22.1969	18.457	18.8047	20.3401	18.2111	24.298	16.8626	31.288	13.044	9.6052	16.7311	22.727	29.962	20.6324	20.5628	12.9162	28.023
BaRT2v18chr1HG003750.4	0.471759	0.309032	0.408738	1.16651	0.886473	0.109084	0.629622	0.511508	0	0	0.605487	0.285509	0.460234	0.540862	0.311869	0.215253	0	0	1.01959	0.445432	0.679455	0.623167	0.440827	0.534398	0.832621	0.788119	0
BaRT2v18chr1HG003750.7	0.305536	0	0.288231	0	0	0.0988874	0	0	0.711786	0.722441	0	0	0	0.00898524	0.371145	0.162896	0.893347	0.681586	0	0.114044	0	0	0.435326	0	0	0	0.507734
BaRT2v18chr1HG003750.8	20.2724	16.8789	17.6645	4.29087	1.25948	7.06836	12.035	13.8496	13.9149	17.0988	14.9429	13.2316	10.2957	7.83597	10.2461	6.00643	17.8305	4.28195	22.1833	21.6478	15.7941	4.33609	1.76323e-05	6.67205	9.72234	11.3389	10.8029
BaRT2v18chr1HG003750.9	0.38668	0.296663	1.22365	0.40921	1.07715	0.878178	0.742898	0.969077	0.307658	1.61251	1.03872	0.597597	1.00203	0.3275	0.799093	0.274474	0.677931	0.641623	0.776256	0.919415	0.59949	0.210653	0.924989	0.438423	1.10838	0.183663	0.346465
BaRT2v18chr1HG003760.1	1.55666	2.04833	0.896449	2.59592	1.80613	3.39158	1.74398	1.90917	3.02454	3.25934	2.25416	2.49297	2.36651	1.70633	2.23	2.73904	1.9247	3.0933	2.92437	0.739526	1.31168	3.20044	2.07313	2.48255	1.83613	1.57079	1.89101
BaRT2v18chr1HG003760.2	3.04271	3.30131	5.02357	5.20783	5.39989	4.18063	4.34556	3.9203	3.45791	6.31014	3.36871	4.92432	4.2951	4.14836	3.74289	5.80581	3.07366	3.95242	6.04945	8.50656	6.42553	3.34009	3.24853	3.02054	3.43026	4.84605	5.09542
BaRT2v18chr1HG003760.3	0.95552	0.49706	1.98125	1.05685	1.08332	0.383413	2.347	2.21804	0	1.42678	0.273466	1.08252	1.98455	2.49366	0.578458	1.00021	0.876719	1.37481	0.352643	2.71754	1.40264	0	0.90927	0.519178	0.80769	1.95618	0.446393
BaRT2v18chr1HG003760.4	0.608427	1.17073	0.458061	0.837484	0.321373	0.653335	0.78273	0.657301	0.678246	0.685582	0.441577	0.554842	0.624172	0.763624	0.178	0.241257	0.746704	0.843542	0.549225	0.483243	0.411673	0.359915	0.790368	0.122657	0.380326	0.310291	0.0902497
BaRT2v18chr1HG003760.5	0	0.565814	0.23885	0	0.713331	0.426952	0.406101	0	0	0.463134	0	0	0.175723	0.199383	0	0.810177	0	0.654949	0.811486	0.252305	0.915635	0.940514	0	1.03659	0.285076	0	0.977536
BaRT2v18chr1HG003760.6	39.4287	31.9272	36.7999	30.9848	28.4512	34.63	30.6809	32.9275	32.7517	30.211	32.994	30.4732	34.5317	32.5881	34.5992	28.6825	34.2158	29.7627	35.3289	38.8552	39.8152	21.6133	20.1308	21.393	27.8069	26.9648	27.2495
BaRT2v18chr1HG003790.1	0.67522	1.11754	0.76162	0.509326	0.568978	0.426587	0.929966	0.704938	0.591245	0.676201	0.549819	0.295066	0.721909	0.652844	0.315819	1.56397	0.312306	0.657087	0.359619	0.739952	0.292613	0.394225	0.520766	0.629863	0.567604	0.377711	0.369749
BaRT2v18chr1HG003790.2	0	0	0	0.693515	0.694796	0	0.289323	0	0.766083	0.564452	1.28374	0.925848	1.33965	2.65593	0.227949	0.00235422	1.32676	1.58747	0.330488	0	0.46771	1.19304	0.712323	0.482397	1.21756	0.292982	0.861089
BaRT2v18chr1HG003790.3	22.6696	22.2338	25.1063	27.1677	24.7671	25.8604	28.1867	24.9013	23.752	25.6311	21.77	26.1993	27.9084	23.8432	26.7349	25.4793	24.1471	26.2175	23.2513	23.6488	26.3823	28.2516	27.437	22.8904	30.3718	27.9054	26.9678
BaRT2v18chr1HG003840.1	0	0	0	82.0483	89.7983	66.8875	28.1571	45.6437	42.3217	29.6816	18.5561	6.72351	20.8169	13.4711	13.4575	42.1778	49.049	53.5124	60.3072	77.3257	52.6364	11.7078	7.65705	1.15484	3.10631	15.2525	11.6291
BaRT2v18chr1HG003850.1	0	0.455955	0	0.499947	0	0	0	0	0	0.48568	0	0	0	0.264092	0.363209	0	0.261437	0	1.3306	1.12385	1.55172	0	0.230591	0	1.008	0	0
BaRT2v18chr1HG003850.3	2.77064	0.841688	1.37909	2.70897	1.54435	2.75286	1.85029	1.5443	1.21532	2.46409	2.704	1.83884	1.39386	2.5865	1.7229	2.68946	2.54357	1.5467	3.22325	1.60278	2.15523	2.20327	2.63328	2.66178	1.28462	2.78809	1.25469
BaRT2v18chr1HG003850.5	0.878351	1.55015	2.19685	0.998941	3.95159	1.92845	1.65332	2.59417	2.67968	2.06662	2.17299	1.86896	1.97188	3.92517	0.242602	1.03259	1.12338	2.61071	1.23882	0	7.23972e-08	1.63144	0.777617	1.54201	1.74461	1.86809	0.634185
BaRT2v18chr1HG003850.7	2.33559	2.08098	1.50587	1.68554	2.36348	1.33062	1.82397	3.17485	2.58423	2.10635	1.538	2.74494	2.39644	1.56651	2.15297	2.8595	2.49414	3.43059	3.56085	0.444832	4.23133	2.50191	1.5627	1.24937	2.06217	0.89195	3.40675
BaRT2v18chr1HG003860.1	0	0	0	0.243582	0.144852	0.127221	0	0.269859	0	0	0.143415	0	3.27808	2.0473	2.54425	2.85284	0.447693	1.27008	1.26449	0.745826	0.712432	3.6778	3.71307	2.56032	3.38038	3.91055	1.77972
BaRT2v18chr1HG003860.2	0.0343412	0	0	1.15528	1.32927	1.61042	0.192573	0.198974	0.132253	0.353055	0	0.28468	10.2736	10.5468	10.5441	5.52274	6.38136	3.89705	3.92312	6.00418	5.25373	13.5705	12.9141	14.988	9.12075	8.26185	11.1273
BaRT2v18chr1HG003870.1	0	0	0	0.169218	0.576631	0.156274	0	0.0282977	0.0307322	0.208393	0.0856763	0.058825	3.93579	2.44723	3.72024	1.96112	1.29345	2.27648	0.994461	1.65536	1.04893	4.44112	3.66156	3.63816	2.98464	3.24397	3.51884
BaRT2v18chr1HG003890.2	0	0	0.000241692	0.000151742	1.58034e-05	0.0691105	0.000286353	0.0202988	0	0.000353537	0.0274677	0.0656478	2.14449	0.881165	1.74428	0.739093	0.932355	5.03302e-06	0.68563	1.23602	0.909963	1.80711	2.32278	1.20899	1.66274	1.87514	2.18455
BaRT2v18chr1HG003900.1	0.0939655	0	0	0	0	0	0	0	0	0.0874853	0	0	0.850823	0.560166	0.484126	0.0995952	0.50037	0.253205	0.0889491	0.501829	0.346076	1.0182	0.635017	0.821225	0.540963	0.571614	1.44284
BaRT2v18chr1HG003910.1	0.0442969	0	0.0771346	1.74399	1.99327	1.80861	0.580495	0.393364	0.636055	1.02457	0.709608	0.427226	8.50429	8.46461	9.77963	5.22854	5.10176	6.54422	3.83813	4.35986	4.29772	8.07804	8.62116	8.30265	7.96266	7.37318	7.21262
BaRT2v18chr1HG003920.1	0	0	0	0	0.314613	0	0.204381	0.947218	0	0.321753	0	0.378089	4.37311	2.31183	0.580494	0	5.1171e-08	2.37043	0	1.84646	0.414347	0.0212357	6.41287	3.44417	3.29934e-06	3.48253	1.39276
BaRT2v18chr1HG003920.2	0	0	0	0.597282	0	0.651128	0	0	0.176444	0	0	0	0.512452	1.40453	1.71952	1.86824	2.2703	0	1.74873	0.570387	1.051	3.74237	0.767897	1.29583	2.7427	0.743146	1.52514
BaRT2v18chr1HG003920.3	0.379643	0.095424	0.33128	5.80472	5.48426	4.3241	2.45092	2.02553	1.69718	4.06628	3.46893	1.82464	34.8721	35.4512	39.811	26.0376	23.4288	20.4754	15.9483	19.3671	19.8676	30.7587	26.6811	31.7835	26.9423	25.0471	28.6359
BaRT2v18chr1HG003930.1	0.0816818	0.149705	0	0.168324	0.699204	0.400575	0.149852	0	0	0.3008	0	0	0.281695	1.062	0.988384	0.56729	0.230926	0.655646	0.75799	0.310441	0.809533	2.65023	2.38357	3.49509	2.19039	3.26967	1.46967
BaRT2v18chr1HG003940.1	0.244447	0	0.0712679	1.30144	0.893874	1.31048	0.740917	0.213364	0.228402	0.526919	0.709683	0.292071	4.38314	5.39371	3.43578	2.14502	1.77501	2.20879	3.48433	1.7895	5.73154	8.53258	11.0594	11.0869	8.12529	8.49743	7.29446
BaRT2v18chr1HG003950.2	0	0	0	0.276719	0	0.395838	0	0	0	0.186304	0.304555	0	0.289548	0.0764601	0.947387	0.0757683	0.815963	0.53352	0.00769393	0.0422979	0	0.855546	0.63262	0.903814	1.29021	0.0801841	0.575269
BaRT2v18chr1HG003950.4	1.24239	0.702387	0.996983	2.17568	2.23111	1.56745	1.4558	1.37868	1.35338	4.39833	2.97991	4.60722	27.239	24.2033	26.2341	16.4215	11.3832	12.1196	12.2759	14.6421	14.613	35.7304	32.2092	33.0909	28.0246	29.3166	26.3308
BaRT2v18chr1HG003950.5	0	0	0	0	0.187898	0	0	0	0	0.000835492	0.351836	0	0.160888	0.09481	0.0259359	0.65314	0.0928896	0.0197083	0.307545	0.216691	0.345596	0.68933	1.44535	1.15416	1.13513	0.428325	0.00151054
BaRT2v18chr1HG003960.2	0	0.0495865	0.0469693	0.219034	0.219287	0	0.126241	0.167997	0	0.309236	0.27502	0.246965	1.82373	1.5769	2.25159	1.0847	0.725312	1.17982	1.03567	0.869901	1.04823	2.40151	3.37917	2.37711	2.59315	3.29579	2.48107
BaRT2v18chr1HG004070.1	1.95978	2.10445	2.66971	1.84254	2.63193	1.26405	1.54483	3.31543	2.34887	2.34549	2.12928	2.24134	1.92254	1.16327	1.75552	1.95582	1.2213	1.57667	0.441405	1.04904	0.638544	1.36414	1.22466	0.912722	0.85106	1.39082	0.425094
BaRT2v18chr1HG004070.2	24.9778	23.0609	22.4474	16.7111	15.8172	19.1512	18.326	19.9661	17.9239	14.1471	12.9934	15.0957	9.5933	12.4085	10.0835	9.65112	12.7697	11.8146	9.63715	11.6943	11.2462	4.31424	4.42834	4.56866	6.47893	6.23687	7.0562
BaRT2v18chr1HG004080.1	0	0.187334	0.870265	0.821849	1.98335	0.398454	1.62533	0	1.00611	0.383991	0.62347	0.399718	0.591622	1.10314	0.224354	0.975397	1.46455	1.10619	1.60963	1.54545	1.24916	0.648706	0.302938	0.158445	0	0.935889	0.105887
BaRT2v18chr1HG004080.2	0.48551	0.72612	0.356538	0.549254	0.125238	0.822667	0	0.791256	0.323374	0.492069	0.832751	1.05144	0.74502	0.464454	1.14923	0.565048	0	0.604291	0	0.0314352	0	0.406991	0.781091	0.954512	1.28385	0	0.433731
BaRT2v18chr1HG004080.3	0	0.0797839	0.0964927	0.256715	0	0.25556	0	0.164844	0	0.210316	0.110421	0	0	0.102841	0.0602368	0	0	1.27252e-05	0.0397073	0.0603837	0.207419	0.284355	0.090245	0	0.224185	0.13687	0.406534
BaRT2v18chr1HG004080.4	0.420947	0.249482	0.240318	0.308551	0.408592	0.430908	0.313083	0.37091	0.337198	0.377968	0.298323	0.187682	0.386639	0.323698	0.380834	0.347837	0.405431	0.288145	0.469691	0.558175	0.560269	0.136401	0.221657	0.19544	0.186243	0.164703	0.286008
BaRT2v18chr1HG004080.5	2.18167	0.732748	1.1566	2.04965	0.945243	1.70466	1.62148	1.93401	1.75275	1.94456	1.62882	0.931321	1.67574	1.34471	1.41013	1.35695	1.13583	1.18617	1.24698	1.66998	2.14856	2.03777	1.07045	1.25326	0.918248	1.27341	1.73813
BaRT2v18chr1HG004080.6	0.102797	0.0836048	0.0413552	0.149911	0.0225635	0.124898	0.191595	0.264276	0.00355348	0	0	0.0709608	0.200924	0	0.160517	0.00261249	0.11155	0.150994	0	0.218973	0	0	0.0738272	0	0	0	0
BaRT2v18chr1HG004100.1	125.604	134.483	134.823	113.798	101.03	134.248	156.812	162.522	146.43	159.687	164.113	159.083	222.76	195.435	175.462	248.111	227.082	150.304	234.694	245.563	246.78	134.348	114.426	151.664	192.521	185.613	185.472
BaRT2v18chr1HG004100.2	0	0	0	118.748	135.001	106.519	18.4592	0.000122382	39.4863	14.6652	2.96597	12.6238	112.497	110.38	156.184	16.3392	19.2089	94.1824	0	1.72767	0.23317	228.309	235.522	177.063	175.481	169.235	172.89
BaRT2v18chr1HG004110.1	49.8789	55.8731	49.7756	36.8377	29.6653	30.727	37.6831	38.8444	35.0977	42.8609	44.866	43.374	48.085	46.3595	50.6951	46.0645	43.3558	42.0245	64.8157	54.3362	64.1424	83.4169	77.2141	87.6524	90.6438	88.1314	92.7719
BaRT2v18chr1HG004130-BaRT2v18chr1HG004140.1	0.363445	0.165503	0.670673	0.604043	0.686568	1.07289	1.06655	0.630869	1.27022	1.37308	0.364499	0.890969	0.985655	1.49721	0.993578	1.85631	1.83522	1.49109	0.781337	0.826095	0.7045	1.17894	1.46039	1.83099	1.83449	0.989026	1.14155
BaRT2v18chr1HG004130.1	0.30628	0	0	1.0417	0	0	0	0.0262395	0.441658	0	0	0.223426	0.127273	0	0.135017	0.140805	0.493538	0	1.74879	0.257027	0.302456	0.0222874	1.40503	0.406556	0.194892	0	0.384082
BaRT2v18chr1HG004130.10	0.634324	0.971101	1.96241	0	0	3.28908	1.128	0	1.25427e-08	0.326428	1.82977	2.03299	0	0	0	0	0	0	0.559363	1.85325	0	0	0	0	0	0	0
BaRT2v18chr1HG004130.11	1.44961	1.56058	0.457885	1.16278	0.640138	1.15463	1.62739	1.78901	0.596571	0.611036	0.0305658	0	0.0311918	0.00408252	0.747754	1.1788	0.00359733	1.79512	3.70512	3.55244	4.12549	1.61977	0.830402	3.68425	1.86261	0.842745	0.000212844
BaRT2v18chr1HG004130.14	0	0	0.343355	0	0	0	2.17988e-06	0.28316	0	0	0.190689	0.921732	0.0106517	0.723443	0.448249	0.65197	0	0.197366	1.18236	1.18731	2.24942	2.10593	0	0.7099	0.0591879	0.946776	1.78613e-07
BaRT2v18chr1HG004130.15	0	1.03363	0	0	0	0	0.252025	9.75904e-08	0.917032	0.598555	0.563987	0.00122873	0.583609	0	0	1.85728e-08	0	1.23153e-06	1.22591	5.95705e-07	0.778539	0	0	4.97473e-06	1.61832	0.509379	1.216
BaRT2v18chr1HG004130.17	0.182878	0.896796	1.4774	4.4619e-10	2.34533	2.66695	0.00410459	1.84124	6.97477	2.78716	2.20758	2.82943	0	2.179	0.699325	1.58021	3.99315	0.000245302	0	3.00759	0	8.84279e-08	1.57027	6.49981e-06	2.41969	1.79819e-09	7.86914
BaRT2v18chr1HG004130.19	6.76804	6.70181	5.03744	8.58628	10.1125	6.68147	9.01701	9.57938	3.9022	7.38692	7.00749	8.8176	14.483	13.3788	13.1662	11.0887	11.7961	11.3248	14.5586	9.5437	14.0441	14.4629	13.6041	17.8519	11.8698	17.5658	11.8683
BaRT2v18chr1HG004130.2	0.449249	0	0	1.28001	0.551714	0.567584	0.366586	0.15202	0	0.577073	0	0	0.51716	1.23631	0.494012	0.616937	0.755214	0.285048	0	1.16354	0.267322	1.1694	0.810205	0	0.214564	0.355245	0.51181
BaRT2v18chr1HG004130.20	0	0.131582	0	0.198795	0	0.147811	0.126394	0.347183	0.527866	1.02846	0.237366	0	0.418476	0.142972	0.15181	0.98402	0.359692	0.285866	0.769928	0.308579	1.00357	0.189604	0.181231	0.147931	0	0.181061	0.140127
BaRT2v18chr1HG004130.24	0.865882	0	0.456847	2.55944	1.30444	0.766729	0	0.784533	0.787668	0	1.09913	0	1.30827	3.47565e-05	0	1.22549	0	2.60921	0	0	0.173489	0.817011	0	0.838331	2.7183	0	1.33829
BaRT2v18chr1HG004130.25	0	0.115539	0.284615	0.388252	0.156844	0.363012	0.183291	0	0	0.426667	0	0.140419	0.422131	0.348723	0	0.21275	0.142176	0.328976	0	0.377992	0.717601	0.637816	0.193917	0	0	0.141955	0.391658
BaRT2v18chr1HG004130.26	0	0	0	0	0.309445	0	0	0	0	0	0.550472	0	0	1.04898	0.460576	0	0	0.208803	0	0.423427	0.66453	0	0	0.245636	0.644351	0.461432	0.501446
BaRT2v18chr1HG004130.27	0	0.257943	0.587493	0.253803	0.414584	0.590356	0.193171	0.0875863	0.564428	0.755293	0.584066	0.266858	0.525267	0.621961	0.867834	0.591895	0.194454	0.419979	0.414466	0.750088	0.168827	1.02121	0.76874	0.376236	1.54765	0.410936	0.731744
BaRT2v18chr1HG004130.4	0.761413	0.385888	0.830653	0.460529	0.43415	0.369832	0.651493	0.693263	0.647539	0.446262	0.902256	0.278741	0.673528	0.458112	0.634704	1.39518	0.616894	1.022	1.0989	1.35811	1.47789	0.696461	0.448305	0.131087	0.933297	0.400014	1.69015
BaRT2v18chr1HG004130.5	0.455244	0.730594	1.32251	1.06449	0.304262	0.30012	1.2661	0	0.000518148	0.176042	5.93353e-07	0.949778	0.422394	0	0.210061	0	0.464843	0.273286	2.92559	1.30683	1.48501	5.77317e-06	1.28375	1.27061	2.54841	1.89588	2.35722
BaRT2v18chr1HG004130.7	0.742405	1.44037	0.206197	0.655944	0.596159	1.88442	0.00224295	0.173779	0.229089	0.799187	1.2096	1.30943	0.758099	0	0	0.773192	1.0309	0.353922	0	0	1.38488	0.519879	0	0	0	0	0
BaRT2v18chr1HG004130.8	0.798896	0	0.590172	0.118771	0.529965	0.534795	0	0.902694	0.76914	1.07798	1.20076	0.275183	0.472665	0.486083	1.17475	0.814956	1.13491	0.920037	1.91088	1.21247	2.61934	0.431394	0	0.00574721	0.707994	0.000103018	0.071124
BaRT2v18chr1HG004140.1	0.453497	0.328615	0.542324	0.568903	0.379476	0.414979	0.50758	0.590374	0.414963	0.292362	0.489436	0.502674	0.469918	0.761047	0.50374	0.752264	0.404446	0.267551	0.469769	0.463061	0.303314	0.325418	0.374093	0.476008	0.467279	0.155832	0.261529
BaRT2v18chr1HG004140.2	8.80413	13.5938	13.2625	14.148	13.8012	15.2284	15.7037	14.8057	14.2792	14.3209	12.4109	13.1071	13.0893	13.2965	12.211	13.0855	13.7483	12.5629	15.9469	16.5185	16.8334	9.67819	8.87793	10.0537	10.9035	10.6369	12.8646
BaRT2v18chr1HG004140.3	5.56984	1.72234	1.42567	0	0	0	2.75307e-05	0	0	0	0	0	0	0	1.44284	0	0	0	0.00223471	6.70974e-10	0.000874398	0	0	0	0	0	0
BaRT2v18chr1HG004210.1	7.04991	6.76107	6.1482	5.10575	5.1775	6.0027	6.02275	5.97629	6.58003	5.794	6.19242	5.38479	3.66166	4.52236	3.17004	4.11024	6.31609	6.11873	6.48813	5.17534	6.47636	3.75394	4.58871	5.629	4.46105	4.73022	5.78676
BaRT2v18chr1HG004210.2	1.01167	0.751905	1.30245	1.32988	2.06695	1.9464	0.885672	2.34783	1.21181	1.11941	1.34089	0.972778	1.51444	1.12372	1.00648	2.97588	0.70427	1.90502	0.825218	1.65209	2.20671	2.05052	0.790047	1.30389	1.1355	0.925915	0.674417
BaRT2v18chr1HG004210.3	18.0171	22.6789	22.3908	18.7754	19.2849	20.1517	20.6329	20.3838	21.4541	19.6346	17.7717	19.6969	18.3923	18.3507	18.5909	19.267	13.7501	16.6691	17.5473	17.7985	17.9946	22.1378	20.5289	18.37	19.8652	20.2794	20.75
BaRT2v18chr1HG004210.4	2.19711	1.22094	0.308554	2.93227	1.00287	0	1.14217	0	0.644252	0.7694	0.305965	1.64322	0	0	0	0.656106	0.467048	0.925433	0.64755	2.01464	0	0.445385	0.724153	0	1.15085	1.26978	0
BaRT2v18chr1HG004220.1	1.87506	1.00358	1.36633	1.50082	2.5321	2.69698	1.38716	1.46613	1.13394	1.61092	1.89367	1.57733	2.54814	1.79383	2.66948	1.99061	1.50394	2.7555	1.99174	1.95486	2.65939	5.82109	5.27136	3.52445	4.94446	3.41887	4.91732
BaRT2v18chr1HG004230-BaRT2v18chr1HG004240.1	2.3073	2.6841	3.65795	1.6856	1.04207	2.01232	2.44754	3.48673	1.51224	1.4074	1.68897	0.748358	1.21398	1.16876	2.24611	1.76313	2.20801	0.985239	2.98522	1.36815	2.87257	1.41088	0.768886	1.64813	1.51682	0.396214	3.63078
BaRT2v18chr1HG004230.1	0.974866	1.04223	0.143191	2.59132	2.63767	1.54538	0.527845	1.16143	2.30075	2.24282	0.263265	1.10692	2.86278	4.58349	2.73495	2.7695	1.89931	1.88985	1.19225	1.53713	0.919352	3.5079	3.04127	1.73306	3.03226	3.05203	1.7264
BaRT2v18chr1HG004230.2	6.72348	9.23227	7.0238	16.1503	16.8447	15.0645	10.0171	8.43374	12.2789	7.4246	11.9855	12.4973	13.5782	12.5714	12.5882	7.43318	8.00081	10.8667	12.0232	12.1415	12.6938	26.0758	27.1044	23.6974	20.0583	19.6091	21.2275
BaRT2v18chr1HG004240.1	7.0373	6.97337	9.25334	15.7512	20.5828	13.6819	10.3305	12.3805	10.8094	9.91811	12.4175	12.3428	9.64573	15.7291	14.3565	12.4786	13.9085	12.5028	8.17146	9.71225	5.95138	11.8039	16.4411	16.0585	11.6561	12.3823	9.78101
BaRT2v18chr1HG004240.2	1.0006	1.14397	0.970991	1.21826	0.417043	0.124872	1.15736	1.09282	0.815146	0.930161	1.03501	1.0859	0.591214	0.364426	0.792062	0.495647	0.594985	0.46385	1.23799	1.17688	1.83535	0.769383	0.639594	0.681281	1.72111	0.535888	0.603314
BaRT2v18chr1HG004240.4	9.51246	10.4315	10.7085	11.1401	9.2493	12.9966	11.665	9.79247	9.13804	11.5347	8.12372	6.63933	12.4517	8.57578	9.18102	11.2048	4.55974	10.8027	8.40264	8.41774	12.6415	13.1455	10.3666	8.34854	9.53874	7.35886	14.5755
BaRT2v18chr1HG004240.5	1.03147	0.553748	0	0	0	0.446384	0.785036	0.349241	0.297277	0.640872	0.201278	0.866587	0.313775	0.550367	1.13725	0.162083	0.590764	0	0	1.0043	0.417226	0.189364	0.295992	0	0	0	0.84762
BaRT2v18chr1HG004240.6	40.0954	28.4385	36.5116	25.2204	19.6927	26.8981	29.7143	28.4446	32.9933	29.8602	26.8666	26.8944	25.8742	26.9506	21.4122	24.457	28.7953	24.5802	34.202	35.2094	35.54	15.8765	8.34431	15.0235	23.6173	20.4814	13.8215
BaRT2v18chr1HG004240.7	0.299979	0.194797	0.177802	0	0.481515	0.833886	1.54371	0.950453	0.42269	0	0.203986	0.762932	0.932706	1.83349	0.361554	0.706838	0.909423	0	0.725174	0.680376	0.253053	0.531958	0.281804	0	0.46644	1.26195	0.628399
BaRT2v18chr1HG004270.1	1.42495	2.14104	1.5053	2.14222	2.58794	1.49687	2.09391	0.984649	1.42194	1.45362	0.646662	2.29599	1.62633	0.67638	1.89071	0.730137	1.24879	1.79576	2.36487	1.82827	0.954289	2.18274	1.381	1.87253	1.25618	1.67468	1.92446
BaRT2v18chr1HG004270.2	0	0	0	0	0	0.879541	0	1.89512	0.060434	0.122377	1.21057	0.0313324	0	0.675965	0.355558	1.38322	0.583947	0	0	0.684	1.00854	0.366192	0	0	0.773638	0	0
BaRT2v18chr1HG004270.3	10.2663	4.56686	12.0029	6.78821	5.79893	6.08986	5.37567	7.6696	6.66374	8.82468	11.3276	7.66282	4.48802	8.37693	4.70322	7.83052	7.27734	3.78772	9.84115	11.4087	11.3155	5.84374	6.30824	3.36951	7.00998	1.97659	5.52181
BaRT2v18chr1HG004270.4	1.32495	1.66652	2.5799	0	0.734886	3.83595	0.470128	0	2.16476	0	0	0	1.17779	1.45529	2.40963	0.445443	2.2147	1.09721	0	1.83431	0.481543	3.54727	0.834152	1.02755	1.17514	0	2.7935
BaRT2v18chr1HG004270.5	45.0214	44.6884	43.4225	37.1219	35.8954	35.0648	32.9712	34.967	40.7861	38.885	35.7338	35.6506	41.9867	37.882	42.1756	29.8586	34.0578	36.676	43.544	43.766	42.6024	37.0954	38.0948	42.0572	49.1969	41.0512	40.2419
BaRT2v18chr1HG004280.1	1.01026	0.795235	0.303228	2.65704	3.75027	1.19571	2.26079	1.35073	1.77289	0.908526	0.481406	2.09903	1.13641	1.28213	3.60406	1.80914	1.52984	1.72586	0.915345	2.58227	2.94145	0	0.325258	0.472548	0.02731	0.415079	0.683852
BaRT2v18chr1HG004300.10	1.44975	0.45236	0.441246	0.79744	4.7598e-07	0.0968574	0.121782	0.292052	1.15859	0.24943	0.295577	0.374145	0.314871	0.265397	0.704624	0.16217	0.786924	0	0.687943	0.314951	0.392005	0.638806	0	0	0	0	0
BaRT2v18chr1HG004300.11	0.77604	0.307515	0.254814	0.95265	0.540507	1.14778	0.832405	1.17518	0.0164916	0.573066	0.727787	0.0811925	0.00432577	0.743636	0.000173507	1.70461e-09	0.0157122	0.810908	0.0762691	1.25815	1.44304	0.440246	4.62516e-06	0.596539	7.90226e-08	8.98032e-08	0.34461
BaRT2v18chr1HG004300.12	0.152492	0.112831	0	0	0.103386	0	0.192831	0.347109	0	0.23029	0	0.268864	0.120311	0.60956	0.203129	0.000334493	0	0.0692183	0.196814	0.250038	1.40185	0	0	0.280888	0.0141462	0	0
BaRT2v18chr1HG004300.2	1.89314	1.54988	2.0677	3.20806	4.64617	3.69288	1.95985	1.80939	1.61623	1.70947	2.44709	2.94573	2.08352	1.67088	2.2245	1.57974	1.60857	1.18124	3.05401	3.31535	1.97994	2.90198	2.7803	1.53981	2.64656	2.73211	2.82568
BaRT2v18chr1HG004300.3	0.278926	0.375544	0.491089	0.886954	0.768203	0.461528	1.23267	0.941654	0.904959	0.315941	0.650017	0	0.654484	0.553326	0	0.984637	0.550509	1.61843	1.68296	0.443772	0.709394	0.513333	0.432227	0.789698	0.282587	0.722948	0.386691
BaRT2v18chr1HG004300.4	0	0.633012	0	0	0.368772	0.000580511	0	0.0237794	0	0	0.536946	0	0	1.65661e-08	0	0	0	0	0.852213	0.2156	0	0	0.123493	0.158733	0.215425	0	0
BaRT2v18chr1HG004300.5	0	0	0.551562	0	0	0.799425	0.260153	0.398031	0.227934	0.435678	0.13082	1.37629e-06	0	2.29777e-09	0	1.1843e-08	0.0342543	0.40627	0.369755	0.888587	0.219806	0	0	0	0.567925	0	0
BaRT2v18chr1HG004300.6	0.085446	0.171032	0	0.283108	0.253907	0.173405	0.0951784	0.156877	0.229559	0.395779	0.0778532	0	0	0.102149	0.396389	0.220331	0.150785	0	0.466742	0.718594	0.508078	0	0	0.281139	0.161765	0.0819562	0.0957042
BaRT2v18chr1HG004300.7	0.316381	0.885481	1.52835	0	7.09872e-05	0.0135218	0	0.000480365	0.594683	0.405963	0	0.465467	0.866529	0.413756	0.898184	0.644668	0.174885	0	0.732423	0	0.476818	0	0.206475	7.59737e-09	0.663982	0.866949	0.59327
BaRT2v18chr1HG004310.1	0.0373434	0.343615	0.162324	0	0	0.0353606	0	0.134136	0.108804	0.0344592	0.236003	0.0691768	0.0629705	0.241668	0.333776	0.0337727	0.0722687	0.033199	1.22033	0.218353	0.621813	0.512188	0.457994	0.427489	0.309448	0.0751837	0.28416
BaRT2v18chr1HG004320.2	0.796172	0.219964	0	0.270219	0.909808	0.913565	1.1012	0	1.44037	0.475967	0.859578	0.787968	0.194981	0.209656	0.260398	0	0.431776	0.217024	0	0	0.230642	0.772052	0	0.348273	0	0.792665	0.95677
BaRT2v18chr1HG004320.6	0.934469	0	0	2.69669	1.72783	1.44136	1.48679	0.947904	1.88276	1.30406	3.47353	1.85247	2.2779	1.21199	1.74846	1.56155	2.95166	3.50073	2.37675	0.583972	1.76306	5.29539	4.68752	4.78127	0.527161	5.03912	2.73036
BaRT2v18chr1HG004320.7	43.4179	43.7239	45.0877	43.2929	46.335	44.67	39.1992	45.3359	42.0422	48.145	49.3762	44.1123	46.0782	42.2758	39.4943	40.7264	40.7325	40.8598	55.3382	45.9861	47.9938	44.1117	49.2701	48.7057	49.0283	46.204	48.82
BaRT2v18chr1HG004320.8	17.3838	19.4436	15.4364	19.8056	25.6007	18.3875	22.2144	18.1975	15.3503	15.4736	13.4988	19.2778	12.8594	16.7469	16.3215	16.9826	12.7446	17.3437	24.886	25.9271	24.8212	12.0704	17.9105	13.0346	17.4154	14.895	13.4045
BaRT2v18chr1HG004360.1	6.81681	6.65041	7.62377	7.75364	8.24979	7.03803	7.23556	6.96484	6.89804	6.74846	6.14326	7.47231	5.40931	7.0166	6.61109	6.48075	6.55395	6.54741	6.5102	5.86116	5.03496	3.39542	4.23635	4.55073	5.15986	4.90888	3.91188
BaRT2v18chr1HG004370.1	0	0	0	6.97644	7.23232	4.91151	3.42129	3.37435	4.03933	4.52924	1.7334	1.10557	5.3451	4.51157	6.33915	5.60414	5.16192	6.7241	4.97512	5.41921	5.28466	0.855519	0.643238	0.477159	1.21243	1.46958	1.02299
BaRT2v18chr1HG004380.1	9.7262	7.94168	7.81968	13.5596	14.1494	11.2122	9.26449	14.0091	12.7926	12.4191	14.3029	12.5177	12.9631	13.1015	13.3229	14.5254	13.5083	12.6373	13.8087	14.1759	15.2492	13.6461	13.804	14.5606	16.0534	14.199	15.9456
BaRT2v18chr1HG004390.1	2.07154	1.61372	1.36196	3.63507	3.52467	3.62304	2.07529	2.798	2.41744	1.96949	3.2189	2.89157	2.79622	3.12546	3.07093	2.89556	2.78118	2.93503	3.29069	3.78413	3.32376	2.86341	3.70361	3.74402	3.86954	3.38235	3.82217
BaRT2v18chr1HG004400.1	0.827349	0.616781	0.86301	1.55402	2.17732	1.39113	0.70304	0.944787	0.986538	0.62659	0.596888	0.509899	3.52997	4.7641	3.41177	2.56788	2.15694	2.83783	3.92491	3.58696	3.12425	5.1953	5.70553	5.28287	6.14417	3.99453	6.16676
BaRT2v18chr1HG004410.6	1.9208	1.87012	1.94614	5.76596	5.67877	4.02357	3.62655	3.32468	3.44322	3.10253	3.06536	2.10541	11.0562	11.7072	10.9308	6.23655	7.56837	8.80745	10.4685	10.1743	12.5957	15.0658	14.6999	19.6714	14.3568	14.5266	14.7232
BaRT2v18chr1HG004450.1	11.4169	6.66393	8.37228	1.20892	0.0102149	2.01304	5.98503	3.64097	3.74221	2.65176	3.99421	0.157071	0	2.20172	6.36294	3.00961	5.84421	0.000558993	3.91585	3.20361	2.07936	9.53876e-05	0.0392866	0.12594	9.20715e-09	0	1.33368
BaRT2v18chr1HG004450.2	2.16324	2.69756	4.67682	3.62293	2.42112	2.66407	2.05269	3.34498	1.74353	2.72641	2.66255	3.1946	1.71788	1.85823	0.757154	3.03029	1.79687	1.5842	1.61665	2.51946	3.21364	1.28677	0.821611	1.40064	1.87206	1.15153	0.300125
BaRT2v18chr1HG004450.4	2.04277	3.18111	3.28244	0.832639	9.94846e-10	0	0.591769	2.79817	1.64728	0.00818427	0	0.697518	0.34849	0	2.23926	0	1.35759	0.401963	1.44238	0.00615614	3.74231	0.396011	0	0	0	1.93726e-09	0
BaRT2v18chr1HG004450.5	8.44173	10.485	8.4408	13.2356	15.6457	16.25	11.9039	11.9497	14.3546	11.9646	9.7361	12.2848	12.1929	10.5714	4.90209	9.16233	6.79287	12.5468	2.90363	7.96312	3.81572	6.9675	7.11579	5.52418	6.51763	9.1401	7.36538
BaRT2v18chr1HG004470.1	1.57268	1.16482	3.60555	1.98224	6.04527	4.47361	2.90848	3.87708	5.93419	2.95553	3.03599	3.75951	2.12886	3.82837	2.40908	4.24165	3.57092	5.61347	1.4896	1.73399	1.99265	2.51034	3.02878	5.43905	3.68574	2.9052	1.15483
BaRT2v18chr1HG004470.2	25.066	28.1274	25.1878	24.4923	16.7242	25.307	25.3819	23.907	21.5323	22.9581	23.7357	23.8149	24.9913	24.1118	22.7055	24.4724	24.752	19.5958	27.9732	27.511	26.3395	23.9208	23.7491	19.5603	25.0647	23.5839	25.8197
BaRT2v18chr1HG004470.3	4.16752	2.70476	3.75554	2.20538	1.38416	2.31806	2.35109	4.0393	1.3703	1.92777	1.90578	1.47494	3.45343	3.74599	4.72877	2.10426	3.36177	2.41168	2.46221	3.23793	3.41903	1.77587	1.11152	1.60066	2.56758	1.95976	2.53918
BaRT2v18chr1HG004510.1	3.76728	3.14754	2.29215	2.28537	1.04886	2.0911	1.67134	2.77542	2.10832	2.585	1.6852	2.73505	1.6752	1.69675	1.46982	1.35087	1.47884	2.23184	0.961937	1.94523	3.16	1.36519	0.85327	1.78009	1.01073	1.61072	1.70063
BaRT2v18chr1HG004510.2	0	1.4989	0	0	0.000133646	0.328593	0.284665	0.311838	0.733121	0.653367	0	0	0.399367	0.315295	0	0.38037	0.692278	0.450772	0	0	0.809716	0.327809	0	0	0	0	0
BaRT2v18chr1HG004510.3	11.0155	10.8561	12.2471	9.74544	10.0539	12.1889	11.0342	11.0751	11.5028	11.0072	9.64898	9.37247	11.3028	11.083	8.37648	10.3501	9.57464	9.03446	10.8399	11.2564	9.05349	6.18067	5.29213	4.78983	11.0819	6.35697	9.7966
BaRT2v18chr1HG004510.4	1.25973	0.781228	0.55205	4.66541	1.4834	1.05258	1.54514	3.54283e-08	0.726049	0.00153048	0.0114222	0.616227	0.985941	3.066	1.02468e-05	0.0200772	2.05534	2.83843	2.90839	3.77215	2.4933	2.74911	0.817982	1.47343	7.2292e-09	2.40691	0
BaRT2v18chr1HG004510.5	1.79417	0.879427	2.32862	0.506746	2.21452	1.7904	1.02981	2.65018	1.26814	2.38091	2.38383	0.254118	2.18608	2.28402	2.01917	3.1481	1.51487	0.628542	3.34841	2.46472	1.96111	1.71278	1.21363	2.4559	2.81351	0.0218257	0
BaRT2v18chr1HG004510.6	0	0	0.255667	0	0.305954	0	0	0	0	0	0.286352	0	0	0.279004	0	0.290955	0	0	0.267041	0.290076	0.328357	0.442805	0.463312	0.420087	0	0	0.774579
BaRT2v18chr1HG004510.7	0.737112	0.528141	0.847863	0.597268	0.452732	0.438126	0.776015	0.403598	0.625826	0.42248	0.648125	1.2192	0.5824	0.304796	0.411061	0.690108	0.443318	0.389956	0.128438	1.1847	1.25107	0.327177	0.745405	0.613949	0.285234	0.273191	0.869706
BaRT2v18chr1HG004510.8	0.670015	0.819996	1.14634	0.297326	1.60289	0.835515	0.354641	1.42734	1.12402	1.60768	0.903597	1.66735	0.190348	0.846082	2.16161	1.04936	1.75526	1.28801	0.521666	0.59714	2.01412	5.89555e-09	1.0744	1.20324	0.521766	0.593477	0
BaRT2v18chr1HG004510.9	0	0	7.2862e-05	0.96375	0.473885	3.91731e-08	0	2.00743e-08	0.0253619	0.00304806	4.49044e-06	0.0301377	0	0	0	0	0.0490614	3.83967e-10	0	0.00397863	0.00066209	2.67367e-06	0.207033	0.0459747	0.450384	1.64799	1.20248
BaRT2v18chr1HG004560.1	0.223072	0.664922	0.265871	1.10277	0.584328	1.83083	0.535994	0.293836	0.835028	1.43217	0.862361	1.46481	0.514318	0.575822	0.354655	0.877694	1.15531	0.000498705	2.03401	1.06149	1.16617	0.776467	1.02647	0.878859	1.25415	0.916395	0.711188
BaRT2v18chr1HG004560.10	0.211782	0.0946381	0.0215879	0.120015	0.185962	0.107412	0.0462918	0.121852	0.0238834	0.0224281	0.0814613	0.0984736	0.194819	0.153022	0.0633902	0.176757	0.160664	0.0876729	0.594946	0.499378	0.471428	0.160658	0.0730921	0.0472021	0.197565	0.176252	0.0427845
BaRT2v18chr1HG004560.3	0.881616	0.767578	0.61439	0.77176	0.737836	0.768744	0.616822	0.574652	1.03822	1.15675	0.939734	0.785067	0.731363	1.03411	0.80067	0.803769	0.630944	0.828109	1.78345	1.87105	1.7315	0.883877	0.441538	0.694806	0.574903	0.551266	0.522709
BaRT2v18chr1HG004560.7	0.25878	0	0.0422786	0.612192	0.308558	0.179802	0.069801	0.34838	0.235479	0.268783	0.125692	0.162607	0.17934	0.0475583	0.0603838	0.0546698	0.186393	0.191913	0.0329107	0.0936041	0.0973858	0.268519	0.272664	0.228863	0.0703983	0.0410215	0.188203
BaRT2v18chr1HG004560.8	0.532584	0.0952348	0.535346	0.196595	0.779433	0.15924	0.61964	0.579302	0.7191	0.300277	0.0940692	0.159142	0.597584	0.202547	0.527317	0.318245	0	0.506666	1.01915	1.10494	0.662354	0.316603	0.197514	0.376236	0.621977	0.17739	0.155072
BaRT2v18chr1HG004560.9	0.335509	0.338636	0.389267	0.404877	0.44067	0.349167	0.358598	0.337068	0.244074	0.320324	0.530773	0.273133	0.639277	0.789771	0.454805	0.639728	0.633186	0.476669	0.585595	0.538338	0.58422	0.428096	0.498478	0.364187	0.343482	0.22816	0.609419
BaRT2v18chr1HG004590.1	1.88104	2.34776	1.65163	3.422	3.69624	2.86929	1.93238	2.15085	2.96565	2.055	2.49033	3.17599	2.63826	2.85427	2.4756	3.19858	3.15591	2.98343	2.6988	4.63407	2.37102	2.69322	3.01479	2.99505	4.3291	3.40325	3.31366
BaRT2v18chr1HG004600.1	0.574487	0.709582	0.680952	1.27074	1.00874	0.938966	0.906954	1.07985	0.675766	0.402741	0.171893	0.489628	0.629759	0.838603	0.190549	0.629838	0.983246	0.515196	0.614449	0.795599	0.830407	0.709659	1.17805	0.672343	0.80817	1.36862	0.160018
BaRT2v18chr1HG004600.2	0.604854	2.06804	2.9066	2.72449	4.12304	2.11701	1.6143	4.31162	2.88486	0.977321	1.23142	2.1293	2.60692	2.20235	1.39175	2.05375	2.03294	1.06918	1.26226	1.71771	0.314785	1.18319	2.20585	0.448968	1.77338	1.25229	1.40446
BaRT2v18chr1HG004600.3	2.53195	0.510766	0.580519	2.91963	0.812144	2.28446	2.45759	0	0.550117	0.0244634	0.254501	0.457721	1.24937	1.30798	0.74654	0.979213	0.398379	0.736689	1.11714	0	1.66487	3.11602	0.873667	2.10921	1.28772	1.06717	1.70662
BaRT2v18chr1HG004600.6	0.14243	0.861143	0	0.417409	0.564634	0.239182	0.733252	0.50602	0.205015	0.275512	0.21617	0.464529	0.931116	0.943307	0.412274	0.206483	0.342296	0.246348	0	0.904795	0.663248	0.292153	0.518398	0.220229	0.216562	0.105088	0.546873
BaRT2v18chr1HG004600.7	0.71463	0.954526	0.761536	1.65683	0.487822	1.39853	0.714155	0.470614	0	0.668453	0	0.217965	0.795461	0.688714	0.911361	0.506696	0.75117	0.941611	0.0811007	0.817766	1.12717	0.5178	1.73277	1.44803	0.254945	0.418209	0
BaRT2v18chr1HG004600.9	0.179087	0.321024	0.128523	0.0991068	0.177418	0.13206	0.418249	0.247461	0.372632	0.211024	0.18225	0.138374	0.164613	0.250625	0.112989	0.196544	0.411532	0.408336	0.779145	0.398475	0.0929485	0.335323	0.102199	0.332471	0.296537	0	0.182
BaRT2v18chr1HG004610.1	0	0	0	0	0	0	0	0	0	0	0	0	0	0	0	0	0	0	0	0	0	0.659365	0.639114	0.39973	4.11983	2.9497	1.27851
BaRT2v18chr1HG004610.2	0	0	0	0	0	0	0	0	0	0	0	0	1.13312	0	0	0	0	0	0.222911	0	0	0.766611	4.06612	2.67442	14.6739	15.5305	16.9111
BaRT2v18chr1HG004640.1	1.35983	2.14271	1.87752	2.23241	1.36664	1.92911	2.33044	3.29259	1.50343	1.25723	1.77741	1.60649	1.39005	2.35255	1.2889	2.25796	1.23806	2.4118	2.52797	3.10358	2.6972	1.44869	1.1661	2.66777	1.79786	1.38519	3.18369
BaRT2v18chr1HG004640.2	0.255343	0.257946	0.578889	0	0	0.751517	0.525587	0.329871	1.08248	0	0.278644	1.03554	0.443143	0.220179	0	0.17509	0.419134	0.371829	1.24106	0	0.806571	0.268547	0.132389	0.383807	0	0	0
BaRT2v18chr1HG004640.3	0.747133	0.783913	0.0406663	0.968186	1.04729	0	0.449507	8.08562e-05	0.000383953	0.587232	0.552181	0	3.96209e-08	0.21827	0.630237	0.621483	1.06037	0.388583	1.6388	1.1271	0.680769	0.485098	0	0.113552	0.546831	0	1.42921
BaRT2v18chr1HG004640.5	0	0	0.310597	0.293734	0.12821	0.131843	0.2976	0	0.476799	0.26903	0.101973	0	0.130885	0.405175	0.298194	0.454915	0	0	0.139935	0	0	0.302658	0.227572	0.334843	0	0	0.278036
BaRT2v18chr1HG004640.6	0.737377	0.831707	0.82658	1.7016	1.08495	1.15309	0.536113	0.891905	0.645909	1.56112	0.824226	1.00245	0.771124	1.19485	0.995878	1.15138	0.462316	0.87762	0.941346	1.27762	1.79575	1.15878	1.26585	1.04128	0.817577	1.54093	0.801441
BaRT2v18chr1HG004650.1	0	0	0	0.285624	0	0	0.25159	0.242969	0.129369	0.25626	0	0.24793	0	0	0.14721	0.485666	0	0.123305	0	0	0.376116	7.43578	8.8849	8.77528	21.2206	22.8567	22.6166
BaRT2v18chr1HG004660.1	0.316399	0.237879	0.315601	0.654858	0.562092	0.33357	0.365217	0.318161	0.371906	0.387403	0.459772	0.394218	0.726476	0.761369	0.37246	0.609729	0.442314	0.267415	0.430407	0.481536	1.04393	1.01892	0.59902	1.04067	0.588595	0.665691	1.25607
BaRT2v18chr1HG004670.1	0	0	0	0	0	0	0	0	0	0	0	0	3.46868	0	0	0	0	0	1.07149	0	0	3.22933	9.39312	2.68526	45.7314	54.3834	28.0316
BaRT2v18chr1HG004690.1	0	0	0	0	0	0	0	0	0	0	0	0	2.85767	0	0	0	0	0	0.251556	0	0	2.45191	5.9799	2.52309	25.371	31.1278	26.4068
BaRT2v18chr1HG004720.1	0	0	0	0	0	0	0	0	0	0	0	0	0	0	0	0	0	0	0	0	0	4.8435	6.47175	8.22549	12.0441	22.0634	21.244
BaRT2v18chr1HG004760.1	0.38883	0.153627	0.195964	0.604824	1.21903	0.333127	0.519011	0.783298	0.64313	0.685509	0.650029	0.463099	0.887439	1.40305	2.22529	1.06677	1.50065	1.69365	2.51248	2.09021	1.62114	1.57022	3.68419	3.1484	1.30707	3.79376	4.21483
BaRT2v18chr1HG004770.2	0	0	0	0	0	0	0	0	0	0	0	0	0.0867478	0	0	0	0	0	0	0	0	2.35665	3.27602	4.70811	10.5444	12.6077	10.0363
BaRT2v18chr1HG004790.1	7.36277	6.62906	9.96082	6.23898	7.70038	6.74386	6.08573	8.76145	7.74145	6.18528	6.57126	8.9714	6.82219	6.11392	6.16472	9.1587	9.72839	9.20978	6.16861	6.20901	7.42713	3.24896	5.84048	2.57386	6.7959	6.21173	5.16546
BaRT2v18chr1HG004790.2	0	0.275664	1.76693e-07	0.0762926	0	1.16344e-07	3.25828e-06	0.000812447	2.89514e-10	2.93873e-09	5.82747e-07	1.72432e-10	0.0862422	8.80221e-10	0	0	4.66115e-08	7.49385e-05	7.90788e-05	3.52577	0.182266	0.319792	0.00686219	0.0272163	0.000680613	0.19645	0
BaRT2v18chr1HG004790.3	0	0.485865	0.28628	0.247979	0	0.319895	0.145306	0.245267	0.498049	0	0.223616	0	0.103762	0.120138	0	0.11842	0	0	0	0.394604	0.421688	0.0950438	0.246088	0.0804221	0.315434	0.207437	0
BaRT2v18chr1HG004790.4	37.0492	29.7682	32.6603	28.8559	27.2431	31.0018	33.0823	30.1507	29.1951	28.8513	26.216	22.2801	30.4161	28.9609	26.9173	25.3388	27.4658	28.0435	27.4681	27.8422	27.4338	21.6658	16.9439	19.8473	23.8504	18.5394	23.6363
BaRT2v18chr1HG004790.5	0.805125	0.616969	0.469451	0.494397	0.648339	0.739034	0.643206	0.580859	0.839164	0.489632	0.331431	0.833955	0.749605	0.597202	0.205282	0.734195	0.577572	0.577935	0.444748	0.837963	0.681916	0.330922	0.127539	0.656852	0.42685	0.28796	0.584973
BaRT2v18chr1HG004810.1	0.0640102	0	0	0	0	0	0	0	0	0	0.0192287	0	0.230002	0.104117	0.176236	0.0584715	0.0207637	0	0.119564	0.0822469	0.252315	1.64787	1.12124	1.64966	1.16645	1.59868	2.32886
BaRT2v18chr1HG004820.1	0	0	0	0.0461442	0.061764	0	0	0	0	0.0203892	0	0.0201203	0.320537	0.414017	0.172883	0.179154	0.0209981	0.0983713	0.229109	0.338649	0.801479	3.57899	2.71853	3.97094	3.27489	3.12831	4.27945
BaRT2v18chr1HG004830.10	7.30081	5.32507	1.26433	8.9327	11.7782	10.5372	9.17569	5.02636	8.4536	5.29726	4.21506	7.22631	6.24311	11.0649	7.15721	5.93893	6.96132	5.4921	2.59345	10.5953	10.533	6.59163	5.81082	9.63735	11.0199	6.04481	13.6921
BaRT2v18chr1HG004830.13	1.02559	2.71739	6.07982	4.34801	1.37417	0.281245	5.37865	5.4557	2.81996	4.07087	2.70661	3.26348	6.55268	2.07872	1.10705	3.39931	5.05617e-09	5.92066	8.44873	2.66237	0.456269	5.43071	5.68363	9.51225e-05	0	0	0.00670422
BaRT2v18chr1HG004830.15	37.7955	32.1421	33.4586	35.013	30.4434	37.8513	33.58	37.3148	36.7525	30.01	31.4944	31.6636	27.9699	25.367	27.1371	32.041	32.6094	23.695	29.8376	32.428	35.9725	25.3023	20.4156	27.0665	22.5337	26.1811	22.9189
BaRT2v18chr1HG004830.17	8.98629e-10	0	2.84521e-07	0.30709	0.709815	0.539617	0	1.076	0.871782	0.482536	0	0.467206	0	0	0	0.198555	0.22421	1.50283	1.62042	0	0.886253	1.01306	0	0	0.68524	1.47019	0
BaRT2v18chr1HG004830.19	5.80911	6.00732	11.1455	9.3009	6.27748	8.69303	7.21549	9.35935	8.56803	7.64718	5.98994	7.98529	9.89692	8.32894	4.42827	7.54891	4.41279	8.8152	15.4494	6.08255	5.78841	9.2872	6.17493	3.58389	4.27003	4.41275	3.93683
BaRT2v18chr1HG004830.2	3.38875	2.61943	0.198487	0	0	0	1.90174e-05	0	0	1.02438e-09	0	2.08724e-07	0	0	7.96725e-06	0	0	0	0	3.47219e-05	1.1559	0	0	0	0	0	0
BaRT2v18chr1HG004830.3	2.42135e-05	0.509134	4.66102e-05	2.21026	5.90288	4.25838	1.18671	2.86994e-06	0.00563328	1.14982	2.72146	0.846796	0.000216659	2.94864	3.55707	2.13266	3.96174	7.48138e-07	0	6.68128	5.48059	1.16307	1.65928	4.92016	6.1415	4.14567	6.42487
BaRT2v18chr1HG004830.7	2.26061	1.11371	1.63818	2.83295	2.83107	0.755543	1.08044	2.5975	2.39215	1.92742	2.3152	0.523647	3.45707	2.07157	0.997099	0.827582	1.64274	0.90114	1.37227	1.37924	3.06206	1.04491	4.1369	1.641	1.55202	3.40907	0.900888
BaRT2v18chr1HG004850.1	12.5015	9.52712	12.361	6.80179	8.87582	7.82765	8.3105	9.3621	8.27914	8.1876	8.58446	6.78256	7.04406	9.00755	13.136	8.3044	9.34807	5.77289	7.63234	3.23918	11.0227	4.5877	8.31732	4.0567	4.0291	8.80603	7.54508
BaRT2v18chr1HG004850.2	2.06768	1.44709	2.53894	1.13785	2.16903	1.71394	2.3252	2.53064	1.54726	2.56426	0.273953	2.72943	0.867441	2.56672	1.19864	2.08757	2.17739	1.53999	2.57622	0.858865	2.10338	2.21399	2.03306	2.07256	2.65186	0.987838	2.53692
BaRT2v18chr1HG004850.3	0.866223	2.65337	1.51516	2.59874	1.38374	1.16566	1.36747	1.77201	1.45348	1.74053	1.67151	0.79704	1.76456	1.11928	0.966814	1.62199	1.62675	1.34957	2.15134	3.48083	1.5874	1.6429	1.68765	0.903469	1.80502	1.82972	1.23326
BaRT2v18chr1HG004850.5	131.91	126.503	128.339	143.372	127.837	138.964	135.043	135.271	141.568	144.804	131.214	141.082	143.47	140.867	143.527	125.862	139.46	122.559	167.735	171.478	170.956	160.131	153.273	150.062	155.534	157.453	138.684
BaRT2v18chr1HG004890.2	2.46359	2.9027	2.72607	3.28525	2.82379	2.88375	3.78195	2.94151	2.99478	2.40016	2.43707	2.99693	3.50959	2.76893	3.90958	3.36965	4.19642	2.91413	2.71152	3.0164	2.70942	2.61026	3.0042	4.00482	3.39905	2.73587	2.26359
BaRT2v18chr1HG004910.1	0	0	0.182768	2.98747	2.87458	2.35982	0.513954	0.551447	0.330613	1.16166	1.42277	0.755315	11.1285	9.94977	9.18565	5.84555	4.85583	6.00317	7.00823	7.20981	8.20552	19.2467	20.0437	15.0011	12.9481	20.7689	19.9072
BaRT2v18chr1HG004920.2	0	0	0	0	0	0.343396	0.164664	0	0.167233	0	0	0.155695	0.320062	1.73259	0.749524	0	0.662194	0.22796	1.14858	0.333634	0.320084	0.879122	0.677401	0.28787	0.37021	1.81811	1.69239
BaRT2v18chr1HG004920.3	0.437226	0	0.38304	16.1652	10.8945	17.1341	3.58688	2.44002	4.38412	8.24269	4.90402	4.42325	44.5801	49.9392	50.6272	31.6392	30.982	36.6956	34.8188	38.864	47.1457	90.4289	82.9972	93.3279	64.8213	77.8428	79.9451
[truncated: 82,433 more rows]

## Sheet: S5
TranscriptID	GeneID	Log2FC	AvgExp	pvalue	qvalue	combinations	BARTV2 annotation	TAIR10	MorexV3ID	MorexV3annotation
[truncated: 47,220 more rows]

[truncated: 15 more sheets: S6, S7, S8, S9, S10, S11, S12, S13, S14, S15, S16, S17, S18, S19, S20]
