# Supplementary material for: Multilayered regulation of developmentally programmed pre-anthesis tip degeneration of the barley inflorescence
Source: Plant Cell. 2023 Jun 7;35(11):3973–4001. doi: 10.1093/plcell/koad164 (PMC10615218; doi:10.1093/plcell/koad164)
Supplement: koad164_Supplementary_Data [file koad164_supplementary_data.zip › tpc.22.01245Supplemental Data Sets S21S45.xlsx]

## Sheet: Supplemental Data Sets S21-S4 
Supplemental Datasets. Shanmugaraj et al. (2023). Pre-anthesis spike tip degeneration. Plant cell.
Supplemental Data Sets descriptions
Supplemental Data Set S21. List of WGCNA co-expressed transcripts in the PTD-associated module in cv. Bowman.
Supplemental Data Set S22. GO enrichment analysis for Bowman PTD-associated yellow module genes.
Supplemental Data Set S23. List of transcripts co-expressed with HvS40-like (undirected network analysis) in cv. Bowman (yellow module).
Supplemental Data Set S24. GO enrichment analysis for putative gene targets of HvS40-like in Bowman.
Supplemental Data Set S25. Gene IDs of GT1-like genes from maize, wheat and barley used for phylogentic tree construction
Supplemental Data Set S26. List of transcripts co-expressed with HvGT1 (undirected network analysis) in cv. Bowman (yellow module).
Supplemental Data Set S27. Phenotyping scores for WT Golden Promise and Hvgt1 mutant lines
Supplemental Data Set S28. Expressed transcript counts from RNAseq analysis (cv. Morex) used for PCA
Supplemental Data Set S29. TPM values for each expressed transcripts in cv. Morex
Supplemental Data Set S30. Differentially expressed transcripts (log2FC > 1) and their description identified between 15 pairwise combinations in cv. Morex.
Supplemental Data Set S31. Top 20 enriched GO terms for DETs from apical and central pairwise comparisons in cv. Morex.
Supplemental Data Set S32. List of apical region–specific transcripts identified by ROKU analysis in six-rowed cv. Morex and their description.
Supplemental Data Set S33. List of putative PTD transcripts in six-rowed cv. Morex and their description.
Supplemental Data Set S34. List of common PTD transcripts in two-rowed cv. Bowman and their description.
Supplemental Data Set S35. List of common PTD transcripts genes in six-rowed cv. Morex and their description.
Supplemental Data Set S36. GO enrichment analysis for apically enriched putative PTD genes in cv. Morex.
Supplemental Data Set S37. List of WGCNA co-expressed transcripts in the PTD-associated module in cv. Morex.
Supplemental Data Set S38. GO enrichment analysis of Morex PTD-associated darkcyan module genes.
Supplemental Data Set S39. List of transcripts co-expressed with HvGT1 (undirected network analysis) in cv. Morex (darkcyan module).
Supplemental Data Set S40. 112 SNPs and spikelet survival phenotyping score for the haplotype groups identified in candidate gene association study.
Supplemental Data Set S41. Statistical analyses results for the data in figure 2E
Supplemental Data Set S42. Statistical analyses results for the data in figure 3B
Supplemental Data Set S43. Statistical analyses results for the data in figure 7H
Supplemental Data Set S44. Statistical analyses results for the data in figure 8B
Supplemental Data Set S45. Statistical analyses results for the data in figure 8F

## Sheet: S21
Bowman tip PTD-associated module (Yellow)
transcriptID	geneID	degree	betweenness	Rank_stat	BARTv2Annotation	Morexv3_ID	Morexv3 annotation	TAIR10 hits
BaRT2v18chr2HG090330.3	BaRT2v18chr2HG090330	2490	1806	2272.75	S-adenosylmethionine decarboxylase proenzyme	HORVU.MOREX.r3.2HG0178690.1	S-adenosylmethionine decarboxylase proenzyme	AT3G25570.2
BaRT2v18chr2HG113250.5	BaRT2v18chr2HG113250	2476	1776	2175.5	Tubby-like F-box protein 12;Tubby-like F-box protein 7;Tubby-like F-box protein (Fragment)	HORVU.MOREX.r3.2HG0215220.1	Tubby-like F-box protein	AT1G25280.1
BaRT2v18chr7HG328580.5	BaRT2v18chr7HG328580	2501	699	2174.5	Homogentisate 1,2-dioxygenase	HORVU.MOREX.r3.7HG0634790.1	Homogentisate 1,2-dioxygenase	AT5G54080.2
BaRT2v18chr1HG028980.3	BaRT2v18chr1HG028980	2496	655	2131.5	Gibberellin receptor GID1;Gibberellin receptor GID1A	HORVU.MOREX.r3.1HG0062680.1	Gibberellin receptor GID1a	AT5G27320.1			Top 10 hub genes
BaRT2v18chr2HG073020.1	BaRT2v18chr2HG073020	2488	750	2088.75	0	HORVU.MOREX.r3.2HG0141190.1	senescence regulator (Protein of unknown function, DUF584) HvS40-like	AT1G61930.1
BaRT2v18chr2HG088330.9	BaRT2v18chr2HG088330	2480	972	2082.5	ZZ-type zinc finger-containing protein;UBA domain-containing protein;ZZ-type domain-containing protein	HORVU.MOREX.r3.2HG0175440.1	Ubiquitin-associated/TS-N domain protein, putative	AT4G24690.1
BaRT2v18chr4HG212860.2	BaRT2v18chr4HG212860	2477	991	2072.5	Protein DETOXIFICATION	HORVU.MOREX.r3.4HG0406470.1	Protein DETOXIFICATION	AT5G65380.1
BaRT2v18chr3HG124750.1	BaRT2v18chr3HG124750	2421	2527	2069.5	Zinc finger CCCH domain-containing protein 2;C3H transcription factor;DNA-binding with one finger protein (Fragment)	HORVU.MOREX.r3.3HG0236540.1	Zinc finger CCCH domain-containing protein	AT4G29190.1
BaRT2v18chr7HG360700.4	BaRT2v18chr7HG360700	2490	576	2053.75	0	HORVU.MOREX.r3.7HG0701410.1	Ethylene-responsive transcription factor, putative	#N/A
BaRT2v18chr5HG264280.1	BaRT2v18chr5HG264280	2388	3012	2027	0	HORVU.MOREX.r3.5HG0508860.1	Transporter-related family protein	#N/A
BaRT2v18chr6HG318330.10	BaRT2v18chr6HG318330	2486	593	2024	0	HORVU.MOREX.r3.6HG0616960.1	Polyadenylate-binding protein family protein	AT5G10350.2
BaRT2v18chr1HG041510.1	BaRT2v18chr1HG041510	2483	564	1993.25	0	HORVU.MOREX.r3.1HG0081980.1	senescence regulator (Protein of unknown function, DUF584)	NA
BaRT2v18chr7HG374570.11	BaRT2v18chr7HG374570	2299	7164	1989.25	Somatic embryogenesis receptor kinase 1;BRASSINOSTEROID INSENSITIVE 1-associated receptor kinase 1;leucine-rich repeat protein 2-like	HORVU.MOREX.r3.7HG0728380.1	Leucine-rich repeat receptor-like protein kinase family	AT3G43740.1
BaRT2v18chr6HG324220.1	BaRT2v18chr6HG324220	2487	456	1987.75	Alcohol dehydrogenase superfamily;Quinone oxidoreductase PIG3	HORVU.MOREX.r3.6HG0627080.1	Alcohol dehydrogenase, putative	AT4G21580.1
BaRT2v18chr3HG167310.2	BaRT2v18chr3HG167310	2272	12978	1987	Disease resistance protein RPP13;NB-ARC domain-containing protein	#N/A	#N/A	AT3G07040.1
BaRT2v18chr5HG277960.1	BaRT2v18chr5HG277960	2266	13819	1985.5	BTB/POZ domain-containing protein	HORVU.MOREX.r3.5HG0531420.1	BTB/POZ domain-containing protein	AT2G13690.1
BaRT2v18chr4HG192210.1	BaRT2v18chr4HG192210	2292	6376	1979.25	0	HORVU.MOREX.r3.4HG0366930.1	Mannan endo-1,4-beta-mannosidase 6	#N/A
BaRT2v18chr2HG100080.1	BaRT2v18chr2HG100080	2486	448	1973.75	0	#N/A	#N/A	#N/A
BaRT2v18chr3HG164020.1	BaRT2v18chr3HG164020	2489	401	1973.5	Secondary cell wall-related glycosyltransferase family 47;Putative beta-14-xylosyltransferase IRX10L;Exostosin domain-containing protein;Putative glucuronosyltransferase;probable beta-1,4-xylosyltransferase IRX10	HORVU.MOREX.r3.3HG0312050.1	glycosyltransferase family exostosin protein	AT1G27440.1
BaRT2v18chr3HG118130.2	BaRT2v18chr3HG118130	2497	281	1964.5	Histidine rich calcium binding protein;Histidine-rich calcium-binding protein;sarcoplasmic reticulum histidine-rich calcium-binding protein;G patch domain-containing protein TGH homolog;FAD/NAD(P)-binding oxidoreductase isoform 1;CAX-interacting protein 4	HORVU.MOREX.r3.3HG0224620.1	Sarcoplasmic reticulum histidine-rich calcium-binding protein, putative, expressed	AT2G01100.3
BaRT2v18chr5HG240300.6	BaRT2v18chr5HG240300	2485	434	1954.5	Asparagine synthetase [glutamine-hydrolyzing]	HORVU.MOREX.r3.5HG0465890.1	Asparagine synthetase	AT3G47340.1
BaRT2v18chr2HG100640.5	BaRT2v18chr2HG100640	2463	718	1951	Autophagy-related protein 8C;Autophagy-related protein 8B	HORVU.MOREX.r3.2HG0194650.1	Autophagy-related protein	AT1G62040.2
BaRT2v18chr3HG124760.1	BaRT2v18chr3HG124760	2335	2525	1947.5	0	HORVU.MOREX.r3.3HG0236540.1	Zinc finger CCCH domain-containing protein	#N/A
BaRT2v18chr1HG027160.1	BaRT2v18chr1HG027160	2360	2045	1946.25	0	HORVU.MOREX.r3.1HG0059230.1	Plant calmodulin-binding-like protein	AT2G38800.1
BaRT2v18chr3HG118370.1	BaRT2v18chr3HG118370	2276	4419	1945	0	HORVU.MOREX.r3.3HG0225170.1	receptor kinase 1	AT4G38830.1
BaRT2v18chr4HG194990.1	BaRT2v18chr4HG194990	2236	5793	1941.25	0	HORVU.MOREX.r3.4HG0375160.1	Protein kinase superfamily protein	#N/A
BaRT2v18chr5HG228830.2	BaRT2v18chr5HG228830	2342	2202	1939	Putative polyamine transporter;Putative transporter;Amino acid/polyamine transporter I	HORVU.MOREX.r3.5HG0439620.1	Amino acid transporter, putative	AT3G19553.1
BaRT2v18chr7HG346180.3	BaRT2v18chr7HG346180	2428	1019	1937.75	0	HORVU.MOREX.r3.7HG0668510.1	B12D protein	AT3G48140.1
BaRT2v18chr4HG196910.5	BaRT2v18chr4HG196910	2310	2490	1926.75	Guanine nucleotide exchange factor SPIKE 1;SPIKE1 guanyl-nucleotide exchange factor;Dedicator of cytokinesis	HORVU.MOREX.r3.4HG0379540.1	Dedicator of cytokinesis	AT4G16340.1
BaRT2v18chr2HG084720.20	BaRT2v18chr2HG084720	2491	288	1917.75	Ultraviolet-B receptor UVR8;Putative E3 ubiquitin-protein ligase HERC4;Putative regulator of chromosome condensation 1/beta-lactamase-inhibitor protein II	HORVU.MOREX.r3.2HG0169420.1	Regulator of chromosome condensation (RCC1) family protein	AT5G63860.1
BaRT2v18chr5HG240300.4	BaRT2v18chr5HG240300	2488	318	1917	Asparagine synthetase [glutamine-hydrolyzing]	HORVU.MOREX.r3.5HG0465890.1	Asparagine synthetase	AT3G47340.1
BaRT2v18chr3HG124340.1	BaRT2v18chr3HG124340	2422	981	1916	DOG1 domain-containing protein;Transcription factor TGA5;protein DELAY OF GERMINATION 1-like	HORVU.MOREX.r3.3HG0235930.1	transcription factor-like protein	AT3G14880.2
BaRT2v18chr7HG345380.2	BaRT2v18chr7HG345380	2120	7941	1911.5	protein RICE SALT SENSITIVE 3;Serine/threonine-protein kinase WNK (With No Lysine)-related;Serine/threonine-protein kinase WNK-related	HORVU.MOREX.r3.7HG0667080.1	Serine/threonine-protein kinase WNK-related	AT1G60060.1
BaRT2v18chr2HG058800.2	BaRT2v18chr2HG058800	2033	19283	1903.75	0	HORVU.MOREX.r3.2HG0112410.1	Non-specific serine/threonine protein kinase	#N/A
BaRT2v18chr5HG270680.2	BaRT2v18chr5HG270680	2148	5366	1901	0	HORVU.MOREX.r3.5HG0519020.1	F-box domain containing protein	#N/A
BaRT2v18chr5HG278510.13	BaRT2v18chr5HG278510	2049	12520	1899	RNA-binding protein Luc7-like 2, putative, expressed;RNA-binding protein Luc7-like 2;Pre-mRNA processing factor	HORVU.MOREX.r3.5HG0532620.1	LUC7 related protein	AT5G17440.1
BaRT2v18chrUnG389810.1	BaRT2v18chrUnG389810	2262	2740	1898.5	0	HORVU.MOREX.r3.7HG0635050.1	NBS-LRR-like resistance protein	#N/A
BaRT2v18chr1HG013340.1	BaRT2v18chr1HG013340	2316	1923	1897.75	0	HORVU.MOREX.r3.1HG0029340.1	bZIP transcription factor, putative (DUF1664)	AT1G27000.1
BaRT2v18chr4HG195970.12	BaRT2v18chr4HG195970	2399	1092	1896.5	Nuclear/nucleolar GTPase 2	HORVU.MOREX.r3.4HG0377890.1	Nucleolar GTP-binding protein 2	AT1G52980.1
BaRT2v18chrUnG389530.1	BaRT2v18chrUnG389530	2440	747	1896	H(+)/Pi cotransporter;Putative inorganic phosphate transporter 1-7	HORVU.MOREX.r3.5HG0523050.1	Phosphate transporter	AT3G54700.1
BaRT2v18chr6HG317420.1	BaRT2v18chr6HG317420	2026	16028	1894	0	HORVU.MOREX.r3.6HG0615590.1	5-oxoprolinase	#N/A
BaRT2v18chr5HG279520.4	BaRT2v18chr5HG279520	2380	1248	1892.75	NB-ARC domain-containing protein;Disease resistance protein RPP13	HORVU.MOREX.r3.5HG0534530.1	Disease resistance protein (NBS-LRR class) family	AT3G46530.1
BaRT2v18chr3HG136000.1	BaRT2v18chr3HG136000	2441	717	1890.75	0	HORVU.MOREX.r3.3HG0260130.1	Metal transporter, putative	#N/A
BaRT2v18chr1HG003660.1	BaRT2v18chr1HG003660	2225	3280	1890	0	HORVU.MOREX.r3.1HG0007670.1	OCS-element binding factor 5	NA
BaRT2v18chr4HG212140.3	BaRT2v18chr4HG212140	2117	5261	1890	3-ketoacyl-CoA synthase	HORVU.MOREX.r3.4HG0405320.1	3-ketoacyl-CoA synthase	AT2G26250.1
BaRT2v18chr4HG182980.4	BaRT2v18chr4HG182980	2098	5787	1889.5	Ankyrin repeat protein SKIP35	HORVU.MOREX.r3.4HG0343950.1	Ankyrin repeat protein SKIP35	AT2G44090.2
BaRT2v18chr3HG171430.1	BaRT2v18chr3HG171430	2469	477	1889	0	HORVU.MOREX.r3.3HG0326180.1	HIT zinc finger and PAPA-1-like domain-containing protein	#N/A
BaRT2v18chr7HG331050.12	BaRT2v18chr7HG331050	2007	16599	1888.75	0	HORVU.MOREX.r3.7HG0639150.1	Acetyl-coenzyme A synthetase	AT5G35930.1
BaRT2v18chr5HG247840.8	BaRT2v18chr5HG247840	2345	1546	1887.5	Hypersensitive-induced response protein 1;Hypersensitive induced response protein 3;SPFH/Band 7/PHB domain-containing membrane-associated protein family isoform 1;PHB domain-containing protein;Stomatin family;Hypersensitive-induced reaction protein 3;Putative Band 7 domain-containing protein	HORVU.MOREX.r3.5HG0480710.1	Hypersensitive-induced response protein 1	AT5G62740.1
BaRT2v18chr7HG385100.1	BaRT2v18chr7HG385100	2479	375	1886.75	0	HORVU.MOREX.r3.7HG0747600.1	12-oxophytodienoate reductase-like protein	AT1G76680.2
BaRT2v18chr6HG304460.5	BaRT2v18chr6HG304460	2004	15149	1886.5	Serine/threonine-protein kinase Nek6;Serine/threonine-protein kinase Nek4;Protein kinase domain-containing protein;NIMA (Never in mitosis protein a)-related kinase	HORVU.MOREX.r3.6HG0589860.1	Kinase family protein	AT3G20860.1
BaRT2v18chr2HG109640.1	BaRT2v18chr2HG109640	2500	170	1885.75	Phosphatidylinositol 4-kinase gamma 7;Putative 1-phosphatidylinositol 4-kinase	HORVU.MOREX.r3.2HG0208870.1	F-box family protein	AT2G03890.1
BaRT2v18chr1HG026100.1	BaRT2v18chr1HG026100	2087	5689	1884.5	0	HORVU.MOREX.r3.1HG0057540.1	Trihelix transcription factor	#N/A
BaRT2v18chr2HG084050.1	BaRT2v18chr2HG084050	2072	5993	1884	Sphingomyelin synthetase family protein isoform 1	HORVU.MOREX.r3.2HG0168090.1	Sphingomyelin synthase-like domain-containing protein	AT1G43580.1
BaRT2v18chr1HG017380.1	BaRT2v18chr1HG017380	2492	240	1882.5	0	HORVU.MOREX.r3.1HG0040100.1	Transmembrane protein 45B	AT1G32120.1
BaRT2v18chr5HG252850.1	BaRT2v18chr5HG252850	2471	441	1882	0	HORVU.MOREX.r3.5HG0489070.1	RING/U-box superfamily protein, putative	#N/A
BaRT2v18chr4HG218820.1	BaRT2v18chr4HG218820	2324	1650	1879.5	0	HORVU.MOREX.r3.4HG0415630.1	T-box transcription factor, putative (DUF863)	#N/A
BaRT2v18chr6HG313140.3	BaRT2v18chr6HG313140	2145	3970	1876.75	Chromatin modification-related protein MEAF6;Histone H4 acetyltransferase, NuA4 complex, Eaf6	HORVU.MOREX.r3.6HG0607710.1	Chromatin modification-related protein MEAF6	AT4G14385.1
BaRT2v18chr7HG352160.3	BaRT2v18chr7HG352160	1916	52042	1872.75	Chaperone protein dnaJ 10;J domain-containing protein;DnaJ-X domain-containing protein	HORVU.MOREX.r3.7HG0681040.1	Chaperone protein dnaJ, putative	AT1G21080.1
BaRT2v18chr2HG074060.34	BaRT2v18chr2HG074060	1962	13064	1872.25	SNARE associated Golgi protein family	HORVU.MOREX.r3.2HG0143800.1	SNARE associated Golgi protein family	AT4G17790.1
BaRT2v18chr7HG375930.16	BaRT2v18chr7HG375930	2432	700	1870	RNA polymerase I-specific transcription initiation factor RRN3	HORVU.MOREX.r3.7HG0730720.1	RNA polymerase I-specific transcription initiation factor RRN3	AT2G34750.1
BaRT2v18chr6HG302220.32	BaRT2v18chr6HG302220	2196	2769	1868	0	HORVU.MOREX.r3.6HG0583980.1	Transcription factor jumonji (JmjC) domain protein	#N/A
BaRT2v18chr3HG156930.1	BaRT2v18chr3HG156930	2051	4961	1865.5	0	#N/A	#N/A	#N/A
BaRT2v18chr6HG297870.1	BaRT2v18chr6HG297870	2204	2593	1865.5	Fumarylacetoacetase	HORVU.MOREX.r3.6HG0573110.1	Fumarylacetoacetase	AT1G12050.1
BaRT2v18chr7HG371980.2	BaRT2v18chr7HG371980	2236	2221	1863.75	Brefeldin A-inhibited guanine nucleotide-exchange protein 1;SEC7 domain-containing protein;Putative guanine nucleotide-exchange protein GEP2	HORVU.MOREX.r3.7HG0723740.1	Brefeldin A-inhibited guanine nucleotide-exchange protein	AT4G38200.1
BaRT2v18chr6HG326190.3	BaRT2v18chr6HG326190	2321	1506	1863.25	serine/threonine-protein kinase PCRK1;Putative serine/threonine-protein kinase PIX7;probable serine/threonine-protein kinase PBL11 isoform X1;Putative serine/threonine-protein kinase NAK;Protein kinase domain-containing protein;probable serine/threonine-protein kinase PBL19	HORVU.MOREX.r3.6HG0630070.1	Protein kinase	AT3G09830.2
BaRT2v18chr1HG032990.2	BaRT2v18chr1HG032990	2414	843	1860.75	0	HORVU.MOREX.r3.1HG0068950.1	Thiazole synthase	AT5G04000.1
BaRT2v18chr4HG201940.3	BaRT2v18chr4HG201940	1938	9322	1858.25	0	HORVU.MOREX.r3.4HG0388950.1	Tropinone reductase-like protein	AT2G29150.1
BaRT2v18chr6HG309030.1	BaRT2v18chr6HG309030	1918	9577	1853.5	probable serine/threonine-protein kinase PBL19;Protein kinase domain-containing protein	HORVU.MOREX.r3.6HG0599470.1	Kinase family protein	AT5G47070.1
BaRT2v18chr1HG021160.4	BaRT2v18chr1HG021160	2451	522	1853.25	0	HORVU.MOREX.r3.1HG0048890.1	Phospholipase ABHD3	#N/A
BaRT2v18chr1HG033500.1	BaRT2v18chr1HG033500	2476	340	1851.75	SNF1-related protein kinase regulatory subunit beta-1;AMPKBI domain-containing protein;SnRK1 beta subunit	HORVU.MOREX.r3.1HG0069740.1	SNF1-related protein kinase regulatory subunit beta-1	AT5G21170.1
BaRT2v18chr4HG182710.1	BaRT2v18chr4HG182710	1980	5531	1849.75	F-box protein SKIP16;ApaG domain-containing protein;DUF525 domain-containing protein;F-box-containing protein 2	HORVU.MOREX.r3.4HG0343510.1	Protein ApaG	AT1G06110.1
BaRT2v18chr1HG003210.1	BaRT2v18chr1HG003210	2337	1277	1848.5	Disease resistance protein RPM1	HORVU.MOREX.r3.1HG0006420.1	Disease resistance protein	AT3G07040.1
BaRT2v18chr7HG345770.3	BaRT2v18chr7HG345770	2086	3697	1848.5	Chaperone protein dnaJ 16;J domain-containing protein	HORVU.MOREX.r3.7HG0667730.1	Chaperone protein dnaJ	AT1G24120.1
BaRT2v18chr2HG105020.1	BaRT2v18chr2HG105020	1833	49789	1846.5	Orphans transcription factor	HORVU.MOREX.r3.2HG0201150.1	IQ domain-containing protein	AT1G19870.1
BaRT2v18chr2HG082330.2	BaRT2v18chr2HG082330	2168	2356	1845.5	Carboxypeptidase	HORVU.MOREX.r3.2HG0164090.1	Carboxypeptidase	AT1G28110.2
BaRT2v18chr2HG113960.2	BaRT2v18chr2HG113960	2498	150	1845.25	Fruit protein pKIWI502;Phenol hydroxylase reductase;FAD-binding FR-type domain-containing protein	HORVU.MOREX.r3.2HG0216580.1	Ferredoxin--NADP reductase	AT1G15140.1
BaRT2v18chr6HG327630.1	BaRT2v18chr6HG327630	2368	1082	1844.5	Transcription factor TCP7;TCP domain-containing protein;Proliferation cell factor-like protein 7	HORVU.MOREX.r3.6HG0632850.1	Transcription factor, putative	AT5G23280.1
BaRT2v18chr2HG061220.5	BaRT2v18chr2HG061220	2241	1898	1844.25	protein HIGH CHLOROPHYLL FLUORESCENCE PHENOTYPE 173, chloroplastic;NAD(P)-binding rossmann-fold protein;Complex I intermediate-associated protein 30;NAD(P)-binding Rossmann-fold superfamily protein	HORVU.MOREX.r3.2HG0116840.1	NAD(P)-binding Rossmann-fold superfamily protein	AT4G18810.1
BaRT2v18chr6HG300930.1	BaRT2v18chr6HG300930	2187	2240	1843.75	Protein-serine/threonine phosphatase	HORVU.MOREX.r3.6HG0580660.1	Kinase-like protein	AT2G20050.1
BaRT2v18chr1HG039430.17	BaRT2v18chr1HG039430	2007	4618	1843.25	Signal recognition particle 54 kDa protein	HORVU.MOREX.r3.1HG0078690.1	Signal recognition particle 54 kDa protein	AT1G48900.1
BaRT2v18chr5HG234780.22	BaRT2v18chr5HG234780	2498	149	1842.75	0	HORVU.MOREX.r3.5HG0453670.1	Pyruvate dehydrogenase E1 component alpha subunit	AT1G21400.1
BaRT2v18chr6HG296280.7	BaRT2v18chr6HG296280	2484	265	1841.25	FGGY carbohydrate kinase domain-containing protein	HORVU.MOREX.r3.6HG0569870.1	Non-specific serine/threonine protein kinase	AT4G30310.2
BaRT2v18chr1HG018840.1	BaRT2v18chr1HG018840	2497	151	1840.75	Cytokinin riboside 5'-monophosphate phosphoribohydrolase	HORVU.MOREX.r3.1HG0043530.1	Cytokinin riboside 5'-monophosphate phosphoribohydrolase	AT2G37210.1
BaRT2v18chr4HG191040.8	BaRT2v18chr4HG191040	1863	11886	1840	TCTP domain-containing protein;translationally-controlled tumor protein homolog	HORVU.MOREX.r3.4HG0363180.1	Translationally-controlled tumor protein	AT3G16640.1
BaRT2v18chr3HG136090.4	BaRT2v18chr3HG136090	1865	10401	1838.75	0	HORVU.MOREX.r3.3HG0260270.1	Dentin sialophosphoprotein-related, putative isoform 1	#N/A
BaRT2v18chr3HG160880.4	BaRT2v18chr3HG160880	2485	253	1838.75	F-box protein SKP2A;F-box protein FBL2;F-box/LRR-repeat protein 2	HORVU.MOREX.r3.3HG0307360.1	F-box family protein	AT1G21410.1
BaRT2v18chr2HG073030.1	BaRT2v18chr2HG073030	2464	398	1837.25	0	HORVU.MOREX.r3.2HG0141190.1	senescence regulator (Protein of unknown function, DUF584)	#N/A
BaRT2v18chr4HG180830.14	BaRT2v18chr4HG180830	2111	2657	1835	Cystathionine beta-synthase (CBS) family protein;CBS domain-containing protein CBSX3, mitochondrial	HORVU.MOREX.r3.4HG0340560.1	CBS domain containing protein, expressed	AT5G10860.1
BaRT2v18chr6HG318470.2	BaRT2v18chr6HG318470	2367	1035	1834.5	Glycosyltransferase	HORVU.MOREX.r3.6HG0617130.1	Glycosyltransferase	AT1G22380.1
BaRT2v18chr6HG285870.1	BaRT2v18chr6HG285870	2456	440	1832.5	Dirigent protein 17;AT hook motif family protein;Nitrogenase iron-molybdenum cofactor biosynthesis protein nifN	#N/A	#N/A	AT3G58090.1
BaRT2v18chr4HG204700.1	BaRT2v18chr4HG204700	2115	2481	1832	Deoxymugineic acid synthase 1;Putative NAD(P)H-dependent oxidoreductase 1;non-functional NADPH-dependent codeinone reductase 2-like	HORVU.MOREX.r3.4HG0393620.1	Reductase 1	AT1G59960.1
BaRT2v18chr2HG102130.1	BaRT2v18chr2HG102130	2488	211	1831.5	0	HORVU.MOREX.r3.2HG0197200.1	PLATZ transcription factor	#N/A
BaRT2v18chr7HG360690.15	BaRT2v18chr7HG360690	2082	2770	1829	tetratricopeptide repeat protein 27 homolog;Protein prenylyltransferase superfamily protein	HORVU.MOREX.r3.7HG0701390.1	Tetratricopeptide repeat 27-like protein	AT5G17270.1
BaRT2v18chr6HG318190.1	BaRT2v18chr6HG318190	1770	21094	1827	0	HORVU.MOREX.r3.6HG0616750.1	SNW domain-containing protein 1	#N/A
BaRT2v18chr1HG042310.2	BaRT2v18chr1HG042310	2075	2762	1825.5	0	HORVU.MOREX.r3.1HG0083170.1	Hexosyltransferase	#N/A
BaRT2v18chr7HG369640.1	BaRT2v18chr7HG369640	2473	322	1825	0	HORVU.MOREX.r3.7HG0719780.1	Nucleic acid binding protein	#N/A
BaRT2v18chr3HG127570.4	BaRT2v18chr3HG127570	2028	3294	1822.75	0	#N/A	#N/A	AT5G45160.1
BaRT2v18chr2HG050710.1	BaRT2v18chr2HG050710	2451	443	1821.75	Brassinosteroid-6-oxidase;Brassinosteroid-deficient dwarf1	HORVU.MOREX.r3.2HG0097160.1	Cytochrome P450 family protein	AT3G30180.1
BaRT2v18chr6HG325550.2	BaRT2v18chr6HG325550	2332	1149	1821.5	Disease resistance protein RPM1	#N/A	#N/A	AT3G07040.1
BaRT2v18chr7HG338130.8	BaRT2v18chr7HG338130	1906	5201	1821.5	GDSL esterase/lipase	HORVU.MOREX.r3.7HG0654020.1	GDSL esterase/lipase	AT5G45910.1
BaRT2v18chr7HG337540.1	BaRT2v18chr7HG337540	2476	296	1820.25	F-box protein MAX2;More axillary branches 2;F-box protein ORE9;F-box/LRR-repeat MAX2-like protein A;Putative F-box/leucine rich repeat protein;F-box protein MAX2c;Leucine-rich repeat, cysteine-containing subtype	HORVU.MOREX.r3.7HG0652790.1	F-box protein	AT2G42620.1
BaRT2v18chr5HG243640.18	BaRT2v18chr5HG243640	2164	1981	1819	Lipid phosphate phosphatase 2;acidPPc domain-containing protein	HORVU.MOREX.r3.5HG0472700.1	Lipid phosphate phosphatase-like protein	AT3G02600.5
BaRT2v18chr2HG098950.3	BaRT2v18chr2HG098950	1889	5157	1816	Calcium-transporting ATPase	HORVU.MOREX.r3.2HG0192750.1	Calcium-transporting ATPase	AT5G57110.2
BaRT2v18chr5HG270410.1	BaRT2v18chr5HG270410	2474	307	1815.75	0	HORVU.MOREX.r3.5HG0518540.1	P-loop containing nucleoside triphosphate hydrolases superfamily protein	#N/A
BaRT2v18chr6HG315150.5	BaRT2v18chr6HG315150	1948	3968	1815.25	W2 domain-containing protein;Eukaryotic translation initiation factor 5;Translation initiation factor eIF5	HORVU.MOREX.r3.6HG0611450.1	Eukaryotic translation initiation factor 5	AT1G36730.1
BaRT2v18chr7HG384570.1	BaRT2v18chr7HG384570	2471	321	1815	DUF668 domain-containing protein;Receptor-like protein kinase-like	HORVU.MOREX.r3.7HG0746670.1	DUF668 family protein	AT1G30755.1
BaRT2v18chr6HG300190.3	BaRT2v18chr6HG300190	2282	1318	1814.5	Putative sulfate-transporting ATPase;ABC transporter domain-containing protein	HORVU.MOREX.r3.6HG0578800.1	ATP-binding cassette transporter subfamily A member	AT3G47780.1
BaRT2v18chr4HG219950.4	BaRT2v18chr4HG219950	2270	1385	1812	0	HORVU.MOREX.r3.4HG0417410.1	Cold regulated protein 27	#N/A
BaRT2v18chr2HG096730.3	BaRT2v18chr2HG096730	2486	211	1811.75	putative glucuronosyltransferase PGSIP8;Glycogenin-2;Transferase, transferring glycosyl groups	HORVU.MOREX.r3.2HG0189190.1	Hexosyltransferase	AT2G35710.1
BaRT2v18chr4HG193620.1	BaRT2v18chr4HG193620	2496	135	1810	0	#N/A	#N/A	#N/A
BaRT2v18chr2HG096730.1	BaRT2v18chr2HG096730	2431	519	1809.25	0	HORVU.MOREX.r3.2HG0189190.1	Hexosyltransferase	AT2G35710.3
BaRT2v18chr5HG236280.1	BaRT2v18chr5HG236280	1936	3925	1808.5	0	HORVU.MOREX.r3.5HG0457210.1	E3 ubiquitin-protein ligase RGLG2	#N/A
BaRT2v18chr4HG183240.2	BaRT2v18chr4HG183240	2450	417	1804.5	RNA-binding protein pno1-like;Partner of Nob1;RNA-binding protein pno1-like isoform X1;KH domain-containing protein;RNA-binding protein pno1;K Homology domain	HORVU.MOREX.r3.4HG0344470.1	RNA-binding protein pno1	AT3G13230.1
BaRT2v18chr6HG296480.1	BaRT2v18chr6HG296480	2427	535	1804.5	F-box domain containing protein, expressed;F-box domain containing protein	HORVU.MOREX.r3.6HG0570360.1	F-box family protein, putative, expressed	AT4G00755.2
BaRT2v18chr1HG042270.1	BaRT2v18chr1HG042270	2352	952	1803.75	0	.	0	#N/A
BaRT2v18chr2HG073360.1	BaRT2v18chr2HG073360	1980	2938	1803.75	0	#N/A	#N/A	#N/A
BaRT2v18chr7HG354230.2	BaRT2v18chr7HG354230	1875	4466	1802.75	Stress up-regulated Nod 19	HORVU.MOREX.r3.7HG0685370.1	Stress up-regulated Nod 19 protein	AT5G61820.1
BaRT2v18chr2HG053410.1	BaRT2v18chr2HG053410	2158	1799	1802	Nucleotide binding-leucine rich repeat protein;Disease resistance protein RPM1;NB-ARC domain containing protein, expressed;NB-ARC domain-containing protein	#N/A	#N/A	AT3G07040.1
BaRT2v18chr6HG298590.1	BaRT2v18chr6HG298590	1871	4412	1800	Retrovirus-related Pol polyprotein LINE-1;Autophagy-related protein 2	HORVU.MOREX.r3.6HG0574550.1	Autophagy-related protein 2	AT3G19190.1
BaRT2v18chr2HG107210.10	BaRT2v18chr2HG107210	2201	1601	1799.5	Filament-like plant protein 7	HORVU.MOREX.r3.2HG0204750.1	Filament-like plant protein	AT2G23360.1
BaRT2v18chr1HG031570.4	BaRT2v18chr1HG031570	2469	315	1798.75	PB1 domain-containing protein;One cut domain family member 2-like	HORVU.MOREX.r3.1HG0066990.1	Octicosapeptide/phox/Bem1p domain kinase superfamily protein	AT5G49920.1
BaRT2v18chr5HG232110.12	BaRT2v18chr5HG232110	2297	1173	1798.25	CAI-1 autoinducer sensor kinase/phosphatase cqsS isoform 1;DDE Tnp4 domain-containing protein	HORVU.MOREX.r3.5HG0446410.1	Myb/SANT-like DNA-binding domain protein	AT5G41980.1
BaRT2v18chr5HG239260.4	BaRT2v18chr5HG239260	2185	1659	1798	Ethanolamine-phosphate cytidylyltransferase;ethanolamine-phosphate cytidylyltransferase-like;Choline phosphate cytidylyltransferase/Predicted CDP-ethanolamine synthase;Cytidyltransferase-like domain	HORVU.MOREX.r3.5HG0463760.1	Ethanolamine-phosphate cytidylyltransferase	AT2G38670.1
BaRT2v18chr6HG320480.2	BaRT2v18chr6HG320480	2169	1674	1797.25	0	HORVU.MOREX.r3.6HG0620240.1	FRIGIDA interacting protein 1	AT5G20580.1
BaRT2v18chr5HG274030.7	BaRT2v18chr5HG274030	2444	425	1795.75	Transcription elongation factor TFIIS;Zinc finger, TFIIS-type	HORVU.MOREX.r3.5HG0524690.1	Transcription elongation factor	AT2G38560.1
BaRT2v18chr2HG068430.1	BaRT2v18chr2HG068430	2290	1179	1794.5	Homeodomain leucine zipper protein class 1	HORVU.MOREX.r3.2HG0131280.1	Homeobox-leucine zipper family protein	AT4G36740.1
BaRT2v18chr6HG291890.10	BaRT2v18chr6HG291890	2500	108	1794.25	L-arabinokinase;L-arabinokinase isoform X1;GHMP kinase N-terminal domain;Arabinose kinase	HORVU.MOREX.r3.6HG0557950.1	Galactokinase	AT4G16130.1
BaRT2v18chr6HG301680.3	BaRT2v18chr6HG301680	1876	3962	1793	0	.	0	AT4G38180.1
BaRT2v18chr6HG296330.4	BaRT2v18chr6HG296330	2332	1003	1792.5	Calmodulin-binding protein 60 C;Putative calmodulin-binding protein	HORVU.MOREX.r3.6HG0569990.1	Calmodulin binding protein	AT5G57580.1
BaRT2v18chr5HG234850.9	BaRT2v18chr5HG234850	2032	2191	1788.25	Diphosphonucleotide phosphatase1;3'(2'),5'-bisphosphate nucleotidase	HORVU.MOREX.r3.5HG0453710.1	3'(2'),5'-bisphosphate nucleotidase 1	AT5G63980.1
BaRT2v18chr5HG229220.2	BaRT2v18chr5HG229220	1963	2594	1788	0	#N/A	#N/A	#N/A
BaRT2v18chr3HG137940.3	BaRT2v18chr3HG137940	2487	175	1787.75	0	.	0	#N/A
BaRT2v18chr7HG366250.3	BaRT2v18chr7HG366250	2499	108	1787.5	0	HORVU.MOREX.r3.7HG0713020.1	Alpha/beta hydrolase, putative	AT5G13800.1
BaRT2v18chr3HG142820.7	BaRT2v18chr3HG142820	1672	7833	1786.5	0	#N/A	#N/A	#N/A
BaRT2v18chr4HG195480.1	BaRT2v18chr4HG195480	2482	214	1786.5	0	HORVU.MOREX.r3.4HG0376230.1	weak chloroplast movement under blue light protein (DUF827)	#N/A
BaRT2v18chr3HG167470.3	BaRT2v18chr3HG167470	2112	1762	1785.75	Transmembrane BAX inhibitor motif-containing protein 4	HORVU.MOREX.r3.3HG0318650.1	Bax inhibitor-1 family protein	AT1G03070.2
BaRT2v18chr5HG256780.5	BaRT2v18chr5HG256780	1970	2460	1785.5	Plasma membrane;Arabinogalactan protein;postacrosomal sheath WW domain-binding protein	HORVU.MOREX.r3.5HG0495540.1	UPF0664 stress-induced protein C29B12.11c	AT5G11680.1
BaRT2v18chr6HG294570.1	BaRT2v18chr6HG294570	1586	23406	1784.75	Auxin response factor	HORVU.MOREX.r3.6HG0566320.1	Auxin response factor	AT1G30330.2
BaRT2v18chr7HG377290.2	BaRT2v18chr7HG377290	2287	1138	1783.75	Polyubiquitin;Ubiquitin C	HORVU.MOREX.r3.7HG0733110.1	Polyubiquitin	AT4G05050.4
BaRT2v18chr3HG164670.4	BaRT2v18chr3HG164670	2360	847	1783	Tafazzin;PlsC domain-containing protein	HORVU.MOREX.r3.3HG0313080.1	1-acyl-sn-glycerol-3-phosphate acyltransferase	AT3G05510.1
BaRT2v18chr4HG195640.3	BaRT2v18chr4HG195640	2138	1670	1782.75	0	#N/A	#N/A	#N/A
BaRT2v18chr1HG013300.5	BaRT2v18chr1HG013300	2015	2220	1782.5	Ubiquitin-conjugating enzyme E2 2;UBC core domain-containing protein;Ubiquitin conjugating enzyme 1	HORVU.MOREX.r3.1HG0029270.1	Ubiquitin conjugating enzyme E2	AT2G02760.1
BaRT2v18chr7HG344690.4	BaRT2v18chr7HG344690	1954	2508	1782.5	0	#N/A	#N/A	#N/A
BaRT2v18chr3HG136510.3	BaRT2v18chr3HG136510	2348	865	1779	0	HORVU.MOREX.r3.3HG0261800.1	COP9 signalosome complex subunit 5b	NA
BaRT2v18chr1HG039010.2	BaRT2v18chr1HG039010	2226	1309	1778	BSD domain-containing protein	HORVU.MOREX.r3.1HG0077950.1	BSD domain containing protein	AT3G49800.1
BaRT2v18chr5HG223600.7	BaRT2v18chr5HG223600	1846	3817	1777.5	MBD domain-containing protein;Methyl binding domain105;Putative methyl-CpG-binding domain-containing protein 11-like;Methyl-CpG binding domain containing protein, expressed;Methyl-CpG-binding domain-containing protein 10;Methyl-CpG-binding domain-containing protein 11;Methyl-CpG-binding domain-containing protein 11-like;Methyl binding domain106	HORVU.MOREX.r3.5HG0426010.1	Methyl-CpG binding domain containing protein, expressed	AT1G15340.1
BaRT2v18chr1HG010610.1	BaRT2v18chr1HG010610	1720	5402	1777	Putative serine/threonine-protein phosphatase 2A regulatory subunit B'' subunit TON2;Discordia 1;Serine/threonine-protein phosphatase 2Aregulatory subunit B'' subunit gamma	HORVU.MOREX.r3.1HG0022090.1	Serine/threonine-protein phosphatase 2A regulatory subunit B	AT5G18580.1
BaRT2v18chr3HG170200.1	BaRT2v18chr3HG170200	1898	2814	1775.75	0	HORVU.MOREX.r3.3HG0323540.1	Pleckstrin domain-containing family A member 8	NA
BaRT2v18chr3HG149680.3	BaRT2v18chr3HG149680	2487	163	1775.5	Gibberellin 2-beta-dioxygenase;Fe2OG dioxygenase domain-containing protein;GA 2-oxidase 4	HORVU.MOREX.r3.3HG0289810.1	Gibberellin 2-oxidase	AT1G78440.1
BaRT2v18chr1HG046290.5	BaRT2v18chr1HG046290	1962	2308	1775.25	Disease resistance protein RPP8;NB-ARC domain containing protein, expressed	.	0	AT5G35450.1
BaRT2v18chr6HG296450.2	BaRT2v18chr6HG296450	1912	2768	1775.25	Ultraviolet-B receptor UVR8	HORVU.MOREX.r3.6HG0570310.1	Regulator of chromosome condensation (RCC1) family protein	AT5G63860.1
BaRT2v18chr1HG016030.14	BaRT2v18chr1HG016030	1892	2848	1774.5	0	HORVU.MOREX.r3.1HG0036900.1	Endoglucanase	#N/A
BaRT2v18chr7HG360590.5	BaRT2v18chr7HG360590	2458	320	1773.25	NAC domain-containing protein	HORVU.MOREX.r3.7HG0701260.1	NAC domain-containing protein	AT3G12977.1
BaRT2v18chr7HG368210.4	BaRT2v18chr7HG368210	2291	1068	1772.5	Zinc transporter 4, chloroplastic;Iron regulated transporter 3;Zinc/iron transporter, putative	HORVU.MOREX.r3.7HG0717180.1	Zinc transporter	AT1G10970.1
BaRT2v18chr1HG016350.1	BaRT2v18chr1HG016350	1952	2289	1772.25	NAD(P)H dehydrogenase (quinone)	HORVU.MOREX.r3.1HG0037670.1	NAD(P)H dehydrogenase (Quinone)	AT4G36750.1
BaRT2v18chr3HG146680.10	BaRT2v18chr3HG146680	1753	4535	1771	0	.	0	#N/A
BaRT2v18chr1HG030790.1	BaRT2v18chr1HG030790	1996	2062	1769	0	HORVU.MOREX.r3.1HG0065440.1	GDSL esterase/lipase	#N/A
BaRT2v18chr3HG121520.1	BaRT2v18chr3HG121520	1972	2154	1768.5	Regulator of G-protein signaling 7;K-stimulated pyrophosphate-energized sodium pump protein	HORVU.MOREX.r3.3HG0231080.1	K-stimulated pyrophosphate-energized sodium pump protein	AT5G59960.1
BaRT2v18chr4HG195320.4	BaRT2v18chr4HG195320	2137	1540	1768.25	Serine/arginine-rich-splicing factor SR34;ASF/SF2-like pre-mRNA splicing factor SRP32;serine/arginine-rich-splicing factor SR34-like;Alternative splicing regulator;Pre-mRNA-splicing factor SF2	HORVU.MOREX.r3.4HG0375880.1	splicing factor-like protein	AT1G02840.3
BaRT2v18chr2HG097430.1	BaRT2v18chr2HG097430	1556	16875	1768	0	HORVU.MOREX.r3.2HG0190290.1	SHR5-receptor-like kinase	#N/A
BaRT2v18chr3HG133420.31	BaRT2v18chr3HG133420	1824	3529	1767.5	0	HORVU.MOREX.r3.3HG0254390.1	Receptor-like protein kinase	AT1G05700.1
BaRT2v18chr5HG260470.3	BaRT2v18chr5HG260470	2489	146	1767.5	Glucan endo-1,3-beta-D-glucosidase	.	0	AT5G55180.1
BaRT2v18chr5HG237660.1	BaRT2v18chr5HG237660	2390	617	1766.5	0	#N/A	#N/A	#N/A
BaRT2v18chr6HG294210.1	BaRT2v18chr6HG294210	2094	1639	1765.75	0	HORVU.MOREX.r3.6HG0565340.1	F-box family protein	#N/A
BaRT2v18chr2HG082940.2	BaRT2v18chr2HG082940	2490	140	1765.25	0	HORVU.MOREX.r3.2HG0165370.1	Target of rapamycin complex 2 subunit MAPKAP1	AT2G27830.1
BaRT2v18chr6HG291030.1	BaRT2v18chr6HG291030	1820	3484	1765	Transducin family protein / WD-40 repeat family protein	HORVU.MOREX.r3.6HG0556120.1	Plant protein 1589 of unknown function	AT3G10250.2
BaRT2v18chr5HG267800.9	BaRT2v18chr5HG267800	2481	202	1764	0	HORVU.MOREX.r3.5HG0513870.1	Cytosolic purine 5-nucleotidase	AT1G75210.1
BaRT2v18chr5HG223740.5	BaRT2v18chr5HG223740	2134	1505	1762.5	0	HORVU.MOREX.r3.3HG0237440.1	Gb|AAF01580.1	#N/A
BaRT2v18chr2HG073340.16	BaRT2v18chr2HG073340	1963	2101	1762.5	0	#N/A	#N/A	#N/A
BaRT2v18chr1HG017490.1	BaRT2v18chr1HG017490	2327	883	1762.25	F-box domain;E3 ubiquitin ligase complex SCF subunit sconB	HORVU.MOREX.r3.1HG0040550.1	F-box family protein	#N/A
BaRT2v18chr4HG203680.2	BaRT2v18chr4HG203680	1974	2044	1762.25	ACT domain-containing protein ACR8;ACT domain-containing protein ACR6 isoform X2;[Protein-PII] uridylyltransferase	HORVU.MOREX.r3.4HG0391910.1	Bifunctional uridylyltransferase/uridylyl-removing enzyme	AT1G12420.1
BaRT2v18chr5HG259020.2	BaRT2v18chr5HG259020	2482	193	1760	Chaperone protein ClpD2, chloroplastic;ERD1 protein, chloroplastic;Clp R domain-containing protein	HORVU.MOREX.r3.5HG0499030.1	ATP-dependent Clp protease ATP-binding subunit	AT5G51070.1
BaRT2v18chr5HG239710.2	BaRT2v18chr5HG239710	2165	1332	1759.25	Surfactant protein B containing protein;Proactivator polypeptide;Saposin B domain-containing protein	HORVU.MOREX.r3.5HG0464620.1	Saposin B domain-containing family protein	AT3G51730.1
BaRT2v18chr6HG319420.2	BaRT2v18chr6HG319420	2454	320	1758.75	probable tyrosine-protein phosphatase DSP4;Probable tyrosine-protein phosphatase DSP2;probable tyrosine-protein phosphatase At1g05000;Putative tyrosine-protein phosphatase	HORVU.MOREX.r3.6HG0618680.1	Tyrosine-protein phosphatase	AT1G05000.1
BaRT2v18chr7HG377120.2	BaRT2v18chr7HG377120	2458	302	1758.5	Allergen Act d 3;GTP-binding nuclear protein Ran-3;Putative Pentatricopeptide repeat superfamily protein;Galactose-binding domain-like protein	HORVU.MOREX.r3.7HG0732710.1	transmembrane protein, putative (Protein of unknown function, DUF642)	AT5G11420.1
BaRT2v18chr2HG067400.1	BaRT2v18chr2HG067400	1540	12281	1755.75	0	HORVU.MOREX.r3.2HG0129140.1	Proline-rich nuclear receptor coactivator 2	#N/A
BaRT2v18chr6HG299620.1	BaRT2v18chr6HG299620	2397	558	1755.75	0	#N/A	#N/A	#N/A
BaRT2v18chr2HG054150.9	BaRT2v18chr2HG054150	2233	1152	1754	GDT1-like protein 2, chloroplastic	HORVU.MOREX.r3.2HG0103720.1	GDT1-like protein	AT4G13590.2
BaRT2v18chr1HG007820.7	BaRT2v18chr1HG007820	1941	2045	1753.25	AMP-binding domain-containing protein;Fatty acyl-CoA synthetase B;Long chain acyl-CoA synthetase 1	HORVU.MOREX.r3.1HG0016790.1	Long-Chain Acyl-CoA Synthetase	AT2G47240.2
BaRT2v18chr7HG365350.1	BaRT2v18chr7HG365350	2442	347	1752.75	Delta tonoplast intrinsic protein 2;Aquaporin TIP	HORVU.MOREX.r3.7HG0711310.1	Aquaporin	AT3G16240.1
BaRT2v18chr3HG166510.1	BaRT2v18chr3HG166510	2104	1470	1752.25	Transcription initiation factor TFIID subunit 9	HORVU.MOREX.r3.3HG0316280.1	Transcription initiation factor TFIID subunit 9	AT1G54140.1
BaRT2v18chr1HG024310.9	BaRT2v18chr1HG024310	1761	3604	1752	monosaccharide-sensing protein 2-like;monosaccharide-sensing protein 2 isoform X1;Monosaccharide-sensing protein 2;MFS domain-containing protein;Hexose transporter	HORVU.MOREX.r3.1HG0054530.1	Monosaccharide-sensing protein 2	AT4G35300.4
BaRT2v18chr5HG234010.8	BaRT2v18chr5HG234010	2467	258	1751.5	0	HORVU.MOREX.r3.5HG0450920.1	SGF29 tudor-like domain-containing protein	NA
BaRT2v18chr4HG187390.2	BaRT2v18chr4HG187390	1796	3140	1751	Type I inositol polyphosphate 5-phosphatase 5;IPPc domain-containing protein	HORVU.MOREX.r3.4HG0353390.1	Type I inositol-1,4,5-trisphosphate 5-phosphatase	AT5G04980.2
BaRT2v18chr3HG116270.12	BaRT2v18chr3HG116270	2026	1694	1749	0	HORVU.MOREX.r3.3HG0220250.1	Receptor-like kinase	#N/A
BaRT2v18chr7HG353770.1	BaRT2v18chr7HG353770	2438	352	1749	AAI domain-containing protein;Non-specific lipid transfer protein GPI-anchored 1	HORVU.MOREX.r3.7HG0684200.1	Lipid transfer protein	AT1G27950.1
BaRT2v18chr2HG086720.14	BaRT2v18chr2HG086720	1947	1963	1748.25	0	HORVU.MOREX.r3.2HG0173290.1	Serine protease	#N/A
BaRT2v18chr3HG139300.4	BaRT2v18chr3HG139300	2022	1701	1747.5	DUF223 domain-containing protein	#N/A	#N/A	#N/A
BaRT2v18chr7HG348210.1	BaRT2v18chr7HG348210	2214	1158	1746.75	0	HORVU.MOREX.r3.7HG0673060.1	Glutaredoxin family protein, expressed	NA
BaRT2v18chr2HG072660.3	BaRT2v18chr2HG072660	1821	2663	1746.5	septum-promoting GTP-binding protein 1-like;septum-promoting GTP-binding protein 1-like isoform X1;Septum-promoting GTP-binding protein 1;Putative small GTPase superfamily, P-loop containing nucleoside triphosphate hydrolase	HORVU.MOREX.r3.2HG0140170.1	Ras-related protein Rab-21	AT5G54840.1
BaRT2v18chr7HG358700.1	BaRT2v18chr7HG358700	1749	3411	1746.5	Acclimation of photosynthesis to environment;Thylakoid membrane protein slr0575	HORVU.MOREX.r3.7HG0696510.1	acclimation of photosynthesis to environment	AT5G38660.1
BaRT2v18chr7HG383630.6	BaRT2v18chr7HG383630	2308	880	1746.25	H(+)-exporting diphosphatase	HORVU.MOREX.r3.7HG0745070.1	Pyrophosphate-energized vacuolar membrane proton pump	AT1G15690.1
BaRT2v18chr2HG095290.2	BaRT2v18chr2HG095290	1543	7535	1745.5	Subtilisin-like protease;Subtilase	HORVU.MOREX.r3.2HG0186850.1	Subtilisin-like protease	AT5G51750.1
BaRT2v18chr7HG351850.2	BaRT2v18chr7HG351850	2370	650	1745	Plant intracellular Ras-group-related LRR protein 4;Leucine-rich repeat;Leucine-rich repeat-containing protein 40	HORVU.MOREX.r3.7HG0680410.1	Leucine-rich repeat (LRR) family protein	AT4G35470.1
BaRT2v18chr5HG247910.4	BaRT2v18chr5HG247910	2486	149	1744.75	dormancy-associated protein homolog 3;Dormancy-associated 3;Auxin-repressed protein	HORVU.MOREX.r3.5HG0480830.1	Auxin repressed/dormancy associated protein	AT1G56220.4
BaRT2v18chr7HG382970.4	BaRT2v18chr7HG382970	1681	3864	1743	Phytosulfokine receptor;Protein kinase domain-containing protein;Serine/threonine-protein kinase PBS1	HORVU.MOREX.r3.7HG0743900.1	Kinase family protein	AT2G25220.1
BaRT2v18chr2HG058330.2	BaRT2v18chr2HG058330	2398	512	1742	0	HORVU.MOREX.r3.2HG0111570.1	Polynucleotidyl transferase, ribonuclease H-like superfamily protein	#N/A
BaRT2v18chr7HG354790.2	BaRT2v18chr7HG354790	2357	695	1741.75	Cinnamyl-alcohol dehydrogenase;Sorbitol dehydrogenase;L-idonate 5-dehydrogenase	HORVU.MOREX.r3.7HG0686790.1	Alcohol dehydrogenase, putative	AT5G51970.2
BaRT2v18chr2HG070170.3	BaRT2v18chr2HG070170	2312	847	1741.5	Sphingosine kinase 1;DAGKc domain-containing protein	HORVU.MOREX.r3.2HG0134900.1	Sphingosine kinase, putative	AT4G21540.1
BaRT2v18chr5HG278480.5	BaRT2v18chr5HG278480	1890	2103	1741.5	RNA-binding protein containing a PIN domain;Expressed protein (With alternative splicing)	HORVU.MOREX.r3.5HG0532570.1	YacP-like NYN domain protein	AT2G02410.3
BaRT2v18chr7HG350000.4	BaRT2v18chr7HG350000	1865	2225	1740.75	SURP motif domain-containing protein;G patch domain-containing protein TGH;SWAP/surp domain-containing protein	HORVU.MOREX.r3.7HG0676590.1	G-patch domain-containing protein	AT5G23080.1
BaRT2v18chr6HG325970.1	BaRT2v18chr6HG325970	2037	1562	1739.75	Acetyl-CoA C-acyltransferase-like protein;3-ketoacyl-CoA thiolase 2, peroxisomal;Putative acetyl-CoA C-acyltransferase	HORVU.MOREX.r3.6HG0629790.1	3-ketoacyl-CoA thiolase-like protein	AT2G33150.1
BaRT2v18chr3HG138060.7	BaRT2v18chr3HG138060	1698	3336	1738	0	#N/A	#N/A	#N/A
BaRT2v18chr2HG070460.1	BaRT2v18chr2HG070460	2475	204	1737	0	HORVU.MOREX.r3.2HG0135410.1	Wound-responsive family protein	#N/A
BaRT2v18chr2HG091340.1	BaRT2v18chr2HG091340	2260	983	1737	Putative RING zinc finger and VWF domain family protein	HORVU.MOREX.r3.2HG0180680.1	Zinc finger (C3HC4-type RING finger) family protein	AT2G38970.1
BaRT2v18chr6HG322800.1	BaRT2v18chr6HG322800	1968	1710	1737	Protein kinase family protein / WD-40 repeat family protein;Alpha/beta hydrolase domain-containing protein 17C;alpha/beta hydrolase domain-containing protein 17B;Alpha/beta hydrolase fold-5	HORVU.MOREX.r3.6HG0624550.1	Alpha/beta-Hydrolases superfamily protein	AT4G31020.1
BaRT2v18chr3HG143190.2	BaRT2v18chr3HG143190	2284	910	1736.75	0	#N/A	#N/A	#N/A
BaRT2v18chr3HG144290.4	BaRT2v18chr3HG144290	2476	198	1736.75	replication stress response regulator SDE2;Ubiquitin-like domain-containing protein	HORVU.MOREX.r3.3HG0280450.1	Splicing factor 3a, subunit 3	AT4G01000.1
BaRT2v18chr3HG163300.1	BaRT2v18chr3HG163300	2461	253	1733	Histidine kinase	HORVU.MOREX.r3.3HG0310920.1	Histidine kinase	AT1G27320.1
BaRT2v18chr6HG313440.5	BaRT2v18chr6HG313440	1809	2364	1732	0	.	0	#N/A
BaRT2v18chr4HG194000.5	BaRT2v18chr4HG194000	2100	1293	1731.75	0	HORVU.MOREX.r3.4HG0372190.1	Protein transport protein SEC23	AT1G05520.1
BaRT2v18chr5HG254250.5	BaRT2v18chr5HG254250	1712	2864	1730.5	Calcineurin subunit B;Calmodulin-like protein 9;Calcium-binding EF-hand family protein isoform 2;Ca2+/calmodulin-dependent protein phosphatase (Calcineurin subunit B), EF-Hand superfamily protein;Putative calcium-binding EF-hand family protein;Parvalbumin;EF-hand domain	HORVU.MOREX.r3.5HG0491290.1	Calcineurin B-like protein	AT3G18430.2
BaRT2v18chr2HG084290.2	BaRT2v18chr2HG084290	2487	131	1730.25	Late embryogenesis abundant protein, LEA-14	HORVU.MOREX.r3.2HG0168560.1	Late embryogenesis abundant protein	AT1G45688.1
BaRT2v18chr1HG030530.3	BaRT2v18chr1HG030530	2493	104	1729.75	SUZ domain-containing protein;Single-stranded nucleic acid binding R3H protein;Superoxide dismutase-like protein;cAMP-regulated phosphoprotein 21	HORVU.MOREX.r3.1HG0065030.1	Nucleic acid binding protein	AT3G56680.1
BaRT2v18chr2HG069600.4	BaRT2v18chr2HG069600	2382	556	1729.25	0	HORVU.MOREX.r3.2HG0133430.1	Protein translocase subunit SecA	AT5G47940.1
BaRT2v18chr7HG369480.2	BaRT2v18chr7HG369480	2371	601	1729.25	0	HORVU.MOREX.r3.7HG0719530.1	Stress regulated protein	AT5G27290.2
BaRT2v18chr6HG282810.4	BaRT2v18chr6HG282810	1889	1943	1729	probable transcription factor KAN2;SANT domain-containing protein;Putative transcription factor KAN3;Myb family transcription factor-like	HORVU.MOREX.r3.6HG0540370.1	Myb family transcription factor-like protein	AT1G32240.1
BaRT2v18chr6HG292760.3	BaRT2v18chr6HG292760	2212	1075	1728.75	Adagio-like protein 1;Putative LOV domain-containing protein;Adagio protein 1;PAS domain-containing protein	HORVU.MOREX.r3.6HG0560010.1	Kelch repeat-containing protein 1	AT5G57360.1
BaRT2v18chr7HG380680.11	BaRT2v18chr7HG380680	2459	257	1728.75	Protein STRUBBELIG-RECEPTOR FAMILY 1;Protein kinase domain-containing protein;Protein STRUBBELIG-RECEPTOR FAMILY 3;Putative STRUBBELIG family receptor protein kinase	HORVU.MOREX.r3.7HG0739520.1	Kinase	AT4G03390.1
BaRT2v18chr5HG222240.1	BaRT2v18chr5HG222240	2280	897	1728.5	Small GTP binding protein Rab5;Ras-related protein RHN1;RAB isoform 1;Ras-related protein Rab-5A	HORVU.MOREX.r3.5HG0422130.1	Ras family protein	AT5G45130.1
BaRT2v18chr1HG034570.3	BaRT2v18chr1HG034570	2479	174	1727.25	alanine--glyoxylate aminotransferase 2 homolog 3, mitochondrial	HORVU.MOREX.r3.1HG0071400.1	Aminotransferase like protein	AT3G08860.1
BaRT2v18chr2HG069270.6	BaRT2v18chr2HG069270	1924	1759	1727	0	HORVU.MOREX.r3.2HG0132930.1	Transporter-related family protein	AT3G13050.1
BaRT2v18chr7HG346750.1	BaRT2v18chr7HG346750	1746	2612	1726.75	1-aminocyclopropane-1-carboxylate oxidase-like protein 4;1-aminocyclopropane-1-carboxylate oxidase homolog 4-like;Fe2OG dioxygenase domain-containing protein;2-oxoglutarate and Fe(II)-dependent oxygenase superfamily protein, putative;1-aminocyclopropane-1-carboxylate oxidase-like protein 1	HORVU.MOREX.r3.7HG0669600.1	2-oxoglutarate (2OG) and Fe(II)-dependent oxygenase superfamily protein, putative	AT1G06640.1
BaRT2v18chr2HG073870.1	BaRT2v18chr2HG073870	2278	890	1726	0	#N/A	#N/A	#N/A
BaRT2v18chr3HG145810.4	BaRT2v18chr3HG145810	2043	1382	1723.5	Farnesyl pyrophosphate synthase	HORVU.MOREX.r3.3HG0283300.1	Farnesyl diphosphate synthase	AT5G47770.1
BaRT2v18chr7HG354010.4	BaRT2v18chr7HG354010	2498	80	1723.5	0	HORVU.MOREX.r3.7HG0684820.1	NAC domain protein,	#N/A
BaRT2v18chr1HG031580.1	BaRT2v18chr1HG031580	2218	1022	1723	0	HORVU.MOREX.r3.1HG0066990.1	Octicosapeptide/phox/Bem1p domain kinase superfamily protein	#N/A
BaRT2v18chr1HG031480.3	BaRT2v18chr1HG031480	2079	1283	1722.25	Potassium channel AKT2;Potassium channel2	HORVU.MOREX.r3.1HG0066800.1	Potassium channel	AT4G22200.1
BaRT2v18chr4HG177900.25	BaRT2v18chr4HG177900	2256	916	1720.5	Phosphatidylinositol 4-phosphate 5-kinase	HORVU.MOREX.r3.4HG0336060.1	Phosphatidylinositol-4-phosphate 5-kinase family protein	AT1G60890.1
BaRT2v18chr6HG301160.2	BaRT2v18chr6HG301160	1721	2511	1720.5	0	#N/A	#N/A	#N/A
BaRT2v18chr3HG119630.8	BaRT2v18chr3HG119630	2451	276	1720	Repressor of RNA polymerase III transcription	HORVU.MOREX.r3.3HG0227720.1	Repressor of RNA polymerase III transcription	AT5G13240.1
BaRT2v18chr2HG082480.2	BaRT2v18chr2HG082480	1845	2015	1719	Exostosin domain-containing protein;probable beta-1,4-xylosyltransferase IRX10L;Putative glucuronosyltransferase;Secondary cell wall-related glycosyltransferase family 47	HORVU.MOREX.r3.2HG0164440.1	glycosyltransferase family exostosin protein	AT1G27440.1
BaRT2v18chr1HG013070.1	BaRT2v18chr1HG013070	2122	1173	1718.5	0	HORVU.MOREX.r3.1HG0028040.1	phosphatidylinositol-4-phosphate 5-kinase 2	#N/A
BaRT2v18chr4HG215740.1	BaRT2v18chr4HG215740	2254	906	1717.75	0	HORVU.MOREX.r3.4HG0410950.1	Heavy metal transport/detoxification superfamily protein	#N/A
BaRT2v18chr3HG155280.4	BaRT2v18chr3HG155280	1616	3407	1717.5	Peptide transporter PTR5;Putative peptide transporter	HORVU.MOREX.r3.3HG0298980.1	Protein NRT1/ PTR FAMILY 5.5	AT1G22540.1
BaRT2v18chr3HG139870.3	BaRT2v18chr3HG139870	2003	1457	1714	0	.	0	#N/A
BaRT2v18chr7HG339230.1	BaRT2v18chr7HG339230	2099	1192	1713.5	0	HORVU.MOREX.r3.7HG0655990.1	Ethylene-responsive transcription factor	#N/A
BaRT2v18chr6HG311560.1	BaRT2v18chr6HG311560	2494	92	1713	0	HORVU.MOREX.r3.UnG0753310.1	Oxidative stress 3, putative isoform 2	AT5G56550.1
BaRT2v18chr4HG219050.1	BaRT2v18chr4HG219050	1875	1747	1711.75	S-norcoclaurine synthase 1;Fe2OG dioxygenase domain-containing protein;S-norcoclaurine synthase 1-like isoform X1	HORVU.MOREX.r3.4HG0416090.1	2-oxoglutarate (2OG) and Fe(II)-dependent oxygenase superfamily protein	AT1G17020.1
BaRT2v18chr3HG144240.1	BaRT2v18chr3HG144240	2490	106	1711.75	Diacylglycerol O-acyltransferase	HORVU.MOREX.r3.3HG0280400.1	O-acyltransferase WSD1	AT5G53390.1
BaRT2v18chr6HG305700.1	BaRT2v18chr6HG305700	2497	78	1711.25	0	HORVU.MOREX.r3.6HG0592510.1	Chalcone synthase	#N/A
BaRT2v18chr1HG002860.10	BaRT2v18chr1HG002860	1835	1942	1710.5	0	HORVU.MOREX.r3.1HG0005600.1	Metallothionein	#N/A
BaRT2v18chr6HG305480.1	BaRT2v18chr6HG305480	1851	1869	1710	Protein kinase domain-containing protein	HORVU.MOREX.r3.6HG0592200.1	Kinase family protein	AT1G67580.2
BaRT2v18chr7HG342240.7	BaRT2v18chr7HG342240	2347	614	1710	Nucleolar GTP-binding protein 1	HORVU.MOREX.r3.7HG0661600.1	Nucleolar GTP-binding protein 1	AT1G50920.1
BaRT2v18chr2HG075150.1	BaRT2v18chr2HG075150	1571	3806	1709	Ultraviolet-B receptor UVR8;Ran GTPase binding protein, putative;probable E3 ubiquitin-protein ligase HERC3	HORVU.MOREX.r3.2HG0147020.1	Regulator of chromosome condensation (RCC1) family protein	AT3G15430.2
BaRT2v18chr5HG256180.5	BaRT2v18chr5HG256180	2438	299	1708	S-acyltransferase	HORVU.MOREX.r3.5HG0494570.1	S-acyltransferase	AT3G26935.1
BaRT2v18chr4HG197020.11	BaRT2v18chr4HG197020	1811	1968	1707.25	0	HORVU.MOREX.r3.4HG0379890.1	Kinase family protein	#N/A
BaRT2v18chr5HG275080.1	BaRT2v18chr5HG275080	2143	1077	1705.75	NBS-LRR resistance protein analog 1;Disease resistance protein RPP13	#N/A	#N/A	AT3G46530.1
BaRT2v18chr1HG049330.2	BaRT2v18chr1HG049330	2292	788	1705.25	PWWP domain-containing protein	HORVU.MOREX.r3.1HG0095030.1	Tudor/PWWP/MBT superfamily protein	AT3G21295.1
BaRT2v18chrUnG390190.1	BaRT2v18chrUnG390190	1754	2131	1705	0	#N/A	#N/A	#N/A
BaRT2v18chr4HG216620.1	BaRT2v18chr4HG216620	1794	2005	1704.25	Malectin-like carbohydrate-binding domain;CAAX prenyl protease 1-like protein;Malectin-like carbohydrate-binding domain-containing protein	HORVU.MOREX.r3.4HG0412270.1	receptor-like kinase	AT4G00300.2
BaRT2v18chr6HG311550.1	BaRT2v18chr6HG311550	2165	1022	1704	Nucleoporin protein Ndc1-Nup	HORVU.MOREX.r3.UnG0753310.1	Oxidative stress 3, putative isoform 2	AT1G73240.1
BaRT2v18chr7HG386540.11	BaRT2v18chr7HG386540	1602	2899	1703	Delta(24)-sterol reductase	HORVU.MOREX.r3.7HG0749940.1	Delta(24)-sterol reductase	AT3G19820.3
BaRT2v18chr2HG064630.25	BaRT2v18chr2HG064630	2385	464	1702.25	0	HORVU.MOREX.r3.2HG0123470.1	Transducin/WD40 repeat protein	AT1G78070.1
BaRT2v18chr3HG144620.6	BaRT2v18chr3HG144620	2416	363	1702	0	#N/A	#N/A	#N/A
BaRT2v18chr1HG000050.1	BaRT2v18chr1HG000050	2335	621	1701.75	Peroxin-14	HORVU.MOREX.r3.1HG0000030.1	Serine/threonine-protein kinase ATM	AT5G62810.1
BaRT2v18chr2HG065700.1	BaRT2v18chr2HG065700	2215	921	1701.25	0	HORVU.MOREX.r3.2HG0125660.1	DUF1677 family protein (DUF1677)	AT1G72510.2
BaRT2v18chr4HG198430.5	BaRT2v18chr4HG198430	2328	636	1701	Usp domain-containing protein;USP-like protein isoform 1	HORVU.MOREX.r3.4HG0382720.1	Universal stress protein family protein, expressed	AT3G62550.1
BaRT2v18chr2HG090000.1	BaRT2v18chr2HG090000	2471	191	1700.75	NLP transcription factor (Fragment);PB1 domain-containing protein	HORVU.MOREX.r3.2HG0178290.1	Plant regulator RWP-RK family protein	AT3G59580.2
BaRT2v18chr4HG195320.20	BaRT2v18chr4HG195320	2129	1077	1700.75	ASF/SF2-like pre-mRNA splicing factor SRP32;Serine/arginine-rich-splicing factor SR34;Alternative splicing regulator;Pre-mRNA-splicing factor SF2	HORVU.MOREX.r3.4HG0375880.1	splicing factor-like protein	AT1G02840.3
BaRT2v18chr5HG267800.7	BaRT2v18chr5HG267800	2018	1286	1700.5	0	HORVU.MOREX.r3.5HG0513870.1	Cytosolic purine 5-nucleotidase	AT1G75210.1
BaRT2v18chr1HG027620.4	BaRT2v18chr1HG027620	1855	1704	1700.25	0	.	0	#N/A
BaRT2v18chr3HG146400.4	BaRT2v18chr3HG146400	2162	1017	1700	0	#N/A	#N/A	#N/A
BaRT2v18chr6HG325090.2	BaRT2v18chr6HG325090	2448	260	1699.5	Germin-like protein 1-1;Cupin type-1 domain-containing protein	HORVU.MOREX.r3.6HG0628410.1	Germin-like protein 1-1	AT1G02335.1
BaRT2v18chr2HG099600.7	BaRT2v18chr2HG099600	2331	624	1699.25	0	HORVU.MOREX.r3.2HG0196250.1	Ring finger protein	AT2G44100.2
BaRT2v18chr4HG177670.3	BaRT2v18chr4HG177670	2362	542	1697.5	Lipoxygenase;Linoleate 9S-lipoxygenase 1	HORVU.MOREX.r3.4HG0335790.1	Lipoxygenase	AT1G55020.1
BaRT2v18chr2HG085120.15	BaRT2v18chr2HG085120	1696	2139	1697	Chloride channel protein	HORVU.MOREX.r3.2HG0170290.1	Chloride channel protein	AT5G49890.1
BaRT2v18chr3HG161720.4	BaRT2v18chr3HG161720	2488	105	1696.25	0	HORVU.MOREX.r3.3HG0308780.1	ATP-dependent RNA helicase p62	AT5G63120.1
BaRT2v18chr6HG328400.2	BaRT2v18chr6HG328400	1682	2181	1696	RING-type E3 ubiquitin transferase;U-box domain-containing protein 24	HORVU.MOREX.r3.6HG0634120.1	U-box domain-containing protein	AT1G20780.1
BaRT2v18chr2HG113970.1	BaRT2v18chr2HG113970	2494	83	1695.5	Peptide transporter PTR5;Peptide transporter PTR1;Peptide transporter PTR2	HORVU.MOREX.r3.2HG0216610.1	Protein NRT1/ PTR FAMILY 5.5	AT1G22540.1
BaRT2v18chr3HG147770.1	BaRT2v18chr3HG147770	2485	123	1695	heat stress transcription factor C-1;HSF-type DNA-binding domain containing protein, expressed;HSF domain class transcription factor	HORVU.MOREX.r3.3HG0286890.1	Heat shock transcription factor	AT3G24520.1
BaRT2v18chr1HG013120.9	BaRT2v18chr1HG013120	1685	2149	1694.5	MAR-binding filament-like protein 1;MAR-binding filament-like protein 1-1	HORVU.MOREX.r3.1HG0028220.1	MAR-binding filament-like protein 1-1	AT3G16000.1
BaRT2v18chr4HG183610.3	BaRT2v18chr4HG183610	2339	596	1694.25	Putative nucleotidyltransferase, Ribonuclease H	.	0	ATMG00860.1
BaRT2v18chr7HG330190.4	BaRT2v18chr7HG330190	2498	70	1694	Alpha-dioxygenase;Alpha-dioxygenase 1;Alpha-dioxygenase, putative, expressed;alpha-dioxygenase 1-like isoform X2;Prostaglandin G/H synthase 1	HORVU.MOREX.r3.7HG0637290.1	Alpha-dioxygenase 2	AT3G01420.1
BaRT2v18chr3HG141850.2	BaRT2v18chr3HG141850	2478	150	1693.75	0	#N/A	#N/A	#N/A
BaRT2v18chr2HG066300.1	BaRT2v18chr2HG066300	2452	244	1693.5	0	HORVU.MOREX.r3.2HG0126880.1	Ninja-family protein	NA
BaRT2v18chr7HG369780.1	BaRT2v18chr7HG369780	2459	213	1692.75	EIN3-binding F-box protein 1;Putative F-box protein Fbl2	HORVU.MOREX.r3.7HG0720010.1	F-box protein	AT2G25490.1
BaRT2v18chr2HG093780.1	BaRT2v18chr2HG093780	1800	1816	1692.5	Vacuolar-processing enzyme;Legumain	HORVU.MOREX.r3.2HG0184590.1	Vacuolar-processing enzyme	AT1G62710.1
BaRT2v18chr6HG303630.3	BaRT2v18chr6HG303630	2489	100	1692	0	HORVU.MOREX.r3.6HG0587730.1	CMP-sialic acid transporter 5	AT5G65000.2
BaRT2v18chr4HG205710.1	BaRT2v18chr4HG205710	2494	81	1692	Protein kinase domain-containing protein	HORVU.MOREX.r3.4HG0395160.1	protein kinase family protein	AT1G73500.1
BaRT2v18chr7HG374840.4	BaRT2v18chr7HG374840	2489	100	1692	Xyloglucan endotransglucosylase/hydrolase	HORVU.MOREX.r3.7HG0728810.1	Xyloglucan endotransglucosylase/hydrolase	AT5G57560.1
BaRT2v18chr3HG150720.4	BaRT2v18chr3HG150720	1607	2456	1691.5	probable xyloglucan glycosyltransferase 12	HORVU.MOREX.r3.3HG0291490.1	Cellulose synthase	AT4G07960.1
BaRT2v18chr1HG002990.1	BaRT2v18chr1HG002990	1803	1782	1691	0	HORVU.MOREX.r3.1HG0005780.1	Protein FRIGIDA	#N/A
BaRT2v18chr3HG149680.1	BaRT2v18chr3HG149680	2475	157	1691	0	HORVU.MOREX.r3.3HG0289810.1	Gibberellin 2-oxidase	AT1G30040.2
BaRT2v18chr2HG096510.2	BaRT2v18chr2HG096510	2365	507	1690.75	Putative ATP dependent copper transporter;Putative copper-transporting ATPase HMA5;Putative copper-transporting ATPase 3	HORVU.MOREX.r3.2HG0188860.1	Copper-transporting ATPase	AT1G63440.1
BaRT2v18chr7HG338630.16	BaRT2v18chr7HG338630	1668	2167	1690.5	Membrane protein-like	HORVU.MOREX.r3.7HG0654950.1	Sulfite exporter TauE/SafE family protein	AT2G25737.1
BaRT2v18chr6HG285980.2	BaRT2v18chr6HG285980	1922	1435	1690	Copper ion transmembrane transporters;Putative DEAD-box ATP-dependent RNA helicase 48	HORVU.MOREX.r3.6HG0546120.1	DEAD box RNA helicase family protein	AT2G37920.1
BaRT2v18chr1HG039100.2	BaRT2v18chr1HG039100	1793	1810	1689.75	FBD domain-containing protein	HORVU.MOREX.r3.1HG0078100.1	F-box family protein	AT1G13570.1
BaRT2v18chr1HG048690.4	BaRT2v18chr1HG048690	2095	1071	1689	RNA polymerase sigma factor	HORVU.MOREX.r3.1HG0093940.1	RNA polymerase sigma factor	AT3G53920.1
BaRT2v18chr5HG244000.4	BaRT2v18chr5HG244000	1808	1718	1688	NEDD8-conjugating enzyme Ubc12;RUB1 conjugating enzyme;UBC core domain-containing protein;Ubiquitin-conjugating enzyme m	HORVU.MOREX.r3.5HG0473470.1	Ubiquitin-conjugating enzyme E2, putative	AT4G36800.2
BaRT2v18chr3HG133000.1	BaRT2v18chr3HG133000	2420	327	1687.5	0	HORVU.MOREX.r3.3HG0253630.1	Late embryogenesis abundant protein	AT4G15910.1
BaRT2v18chr3HG132960.4	BaRT2v18chr3HG132960	1849	1593	1686	Syntaxin-22;t-SNARE coiled-coil homology domain-containing protein;Syntaxin;SNARE protein PEP12/VAM3/Syntaxin 7/Syntaxin 17;Syntaxin-22 isoform A	HORVU.MOREX.r3.3HG0253590.1	Syntaxin related protein	AT5G46860.1
BaRT2v18chr4HG198220.3	BaRT2v18chr4HG198220	1740	1911	1686	0	#N/A	#N/A	#N/A
BaRT2v18chr5HG242260.9	BaRT2v18chr5HG242260	1670	2067	1686	0	#N/A	#N/A	NA
BaRT2v18chr2HG106570.3	BaRT2v18chr2HG106570	2491	90	1685.5	0	HORVU.MOREX.r3.2HG0203620.1	Nuclease S1	#N/A
BaRT2v18chr3HG158110.2	BaRT2v18chr3HG158110	2488	100	1684.75	Ankyrin repeat-containing protein	.	0	AT3G12360.1
BaRT2v18chr3HG153130.10	BaRT2v18chr3HG153130	2398	383	1683.75	Tubulin beta chain	HORVU.MOREX.r3.3HG0295580.1	Tubulin beta chain	AT5G12250.1
BaRT2v18chr3HG117070.1	BaRT2v18chr3HG117070	2367	483	1683	0	HORVU.MOREX.r3.3HG0221980.1	Protein NEGATIVE REGULATOR OF RESISTANCE	#N/A
BaRT2v18chr2HG063780.1	BaRT2v18chr2HG063780	1938	1297	1681.25	Putative F-box/LRR-repeat protein 23	HORVU.MOREX.r3.2HG0121610.1	F-box protein-like	AT4G05460.1
BaRT2v18chr5HG252800.6	BaRT2v18chr5HG252800	2477	145	1681.25	Rhamnose biosynthesis 1;Cytoplasmic dynein 2 light intermediate chain 1	HORVU.MOREX.r3.5HG0489010.1	cytoplasmic dynein 2 light intermediate chain	AT2G04340.1
BaRT2v18chr6HG318500.1	BaRT2v18chr6HG318500	2392	400	1679.75	Glycosyltransferase;7-deoxyloganetin glucosyltransferase;UDP-glycosyltransferase 85A1;UDP-glycosyltransferase 85A7;UDP-glycosyltransferase 85A2	HORVU.MOREX.r3.6HG0617190.1	Glycosyltransferase	AT1G22400.1
BaRT2v18chr3HG165060.1	BaRT2v18chr3HG165060	2489	93	1678.75	0	HORVU.MOREX.r3.3HG0313560.1	Flowering-promoting factor 1-like protein 1	#N/A
BaRT2v18chr1HG032030.4	BaRT2v18chr1HG032030	2009	1164	1678	acylamino-acid-releasing enzyme isoform X2;Acylaminoacyl-peptidase;Acylamino-acid-releasing enzyme;Putative acylaminoacyl-peptidase transcription factor WD40-like family	HORVU.MOREX.r3.1HG0067370.1	Acylamino-acid-releasing enzyme	AT4G14570.1
BaRT2v18chr2HG081480.3	BaRT2v18chr2HG081480	2495	72	1678	SNF1-related protein kinase regulatory subunit gamma-1;5'-AMP-activated protein kinase, gamma subunit	HORVU.MOREX.r3.2HG0161720.1	SNF1-related protein kinase regulatory subunit gamma 1	AT3G48530.1
BaRT2v18chr5HG233520.7	BaRT2v18chr5HG233520	1810	1626	1677	0	HORVU.MOREX.r3.5HG0449630.1	Katanin p60 atpase-containing subunit a1	AT3G27130.1
BaRT2v18chr3HG155900.3	BaRT2v18chr3HG155900	2046	1090	1677	0	HORVU.MOREX.r3.3HG0299950.1	Early response to dehydration 15-like protein	#N/A
BaRT2v18chr5HG246630.2	BaRT2v18chr5HG246630	2451	226	1676.25	Trehalose 6-phosphate phosphatase;Alpha,alpha-trehalose-phosphate synthase	HORVU.MOREX.r3.5HG0478850.1	Trehalose-6-phosphate synthase	AT1G68020.2
BaRT2v18chr6HG328080.1	BaRT2v18chr6HG328080	1934	1280	1676.25	Skp1 domain-containing protein	HORVU.MOREX.r3.6HG0633580.1	F-box protein	#N/A
BaRT2v18chr1HG023300.1	BaRT2v18chr1HG023300	2346	520	1675.75	0	HORVU.MOREX.r3.1HG0053170.1	Basic helix loop helix (BHLH) family transcription factor	#N/A
BaRT2v18chr5HG238000.3	BaRT2v18chr5HG238000	2432	271	1675.5	LRAT domain-containing protein;NC domain-containing protein-related	HORVU.MOREX.r3.5HG0461260.1	NC domain-containing family protein	AT3G02700.1
BaRT2v18chr1HG002860.6	BaRT2v18chr1HG002860	2374	438	1674.5	0	HORVU.MOREX.r3.1HG0005600.1	Metallothionein	#N/A
BaRT2v18chr7HG384810.3	BaRT2v18chr7HG384810	2282	661	1673	Senescence domain-containing protein;Senescence/spartin-associated;Putative senescence/spartin-associated;protein EARLY-RESPONSIVE TO DEHYDRATION 7, chloroplastic-like;senescence/dehydration-associated protein At4g35985, chloroplastic	HORVU.MOREX.r3.7HG0747090.1	Senescence/dehydration-associated-like protein	AT3G51250.1
BaRT2v18chr5HG266370.12	BaRT2v18chr5HG266370	1660	1910	1671.5	0	HORVU.MOREX.r3.5HG0511890.1	Serine/threonine phosphatase-like protein	#N/A
BaRT2v18chr5HG225340.3	BaRT2v18chr5HG225340	1934	1246	1671.25	Patatin-like protein 3;Patatin;Patatin-like protein 6;PNPLA domain-containing protein	HORVU.MOREX.r3.5HG0429900.1	Patatin	AT3G54950.1
BaRT2v18chr4HG204220.5	BaRT2v18chr4HG204220	2466	172	1670.75	ACB domain-containing protein;Acyl-CoA-binding domain-containing protein 3;Acyl-CoA-binding domain-containing protein 2	HORVU.MOREX.r3.4HG0392690.1	Acyl-CoA-binding domain protein	AT4G24230.6
BaRT2v18chr5HG234610.1	BaRT2v18chr5HG234610	2484	112	1670.5	0	HORVU.MOREX.r3.5HG0453030.1	P-loop containing nucleoside triphosphate hydrolases superfamily protein	AT1G33290.2
BaRT2v18chr5HG250910.3	BaRT2v18chr5HG250910	1444	4736	1670.25	Phosphatidylinositol 4-phosphate 5-kinase 1;Histone H3 K4-specific methyltransferase SET7/9 family protein;radial spoke head 10 homolog B;MORN motif;Phosphatidylinositol-4-phosphate 5-kinase	HORVU.MOREX.r3.5HG0486090.1	Phosphatidylinositol-4-phosphate 5-kinase family protein	AT1G21920.1
BaRT2v18chr1HG023540.19	BaRT2v18chr1HG023540	2384	406	1670	PARP catalytic domain-containing protein;Putative inactive poly [ADP-ribose] polymerase SRO1	HORVU.MOREX.r3.1HG0053570.1	Poly [ADP-ribose] polymerase	AT1G32230.3
BaRT2v18chr2HG080640.13	BaRT2v18chr2HG080640	1706	1721	1670	0	HORVU.MOREX.r3.2HG0160050.1	Mis18-binding protein 1	#N/A
BaRT2v18chr2HG082560.1	BaRT2v18chr2HG082560	1896	1308	1670	Sucrose nonfermenting 4-like protein	HORVU.MOREX.r3.2HG0164650.1	Sucrose nonfermenting 4-like protein	AT1G09020.1
BaRT2v18chr2HG078960.1	BaRT2v18chr2HG078960	2444	239	1669.75	Purple acid phosphatase	HORVU.MOREX.r3.2HG0156620.1	Purple acid phosphatase	AT1G13900.1
BaRT2v18chr6HG285790.3	BaRT2v18chr6HG285790	1983	1152	1669.75	Transcription factor IIIA;Zinc finger X-linked protein ZXDA-like isoform X1	HORVU.MOREX.r3.6HG0545640.1	Zinc finger protein, putative	AT1G72050.2
BaRT2v18chr4HG181170.6	BaRT2v18chr4HG181170	2162	881	1669	0	HORVU.MOREX.r3.4HG0341050.1	Protein DETOXIFICATION	#N/A
BaRT2v18chr5HG227990.5	BaRT2v18chr5HG227990	1793	1575	1668.25	0	#N/A	#N/A	#N/A
BaRT2v18chr3HG130390.28	BaRT2v18chr3HG130390	2234	778	1668	0	.	0	#N/A
BaRT2v18chr7HG367430.4	BaRT2v18chr7HG367430	1975	1152	1667.5	LisH/CRA/RING-U-box domains-containing protein;Membrane protein-like;Ubiquitin-protein ligase;CRA domain-containing protein	HORVU.MOREX.r3.7HG0715340.1	Protein RMD5-like protein A	AT4G37880.1
BaRT2v18chr2HG059220.1	BaRT2v18chr2HG059220	1603	2066	1667.5	0	HORVU.MOREX.r3.2HG0113050.1	Disease resistance protein (TIR-NBS-LRR class) family	NA
BaRT2v18chr3HG124790.3	BaRT2v18chr3HG124790	2372	431	1666.75	ATP-dependent 6-phosphofructokinase;6-phosphofructokinase 3 (Fragment)	HORVU.MOREX.r3.3HG0236660.1	ATP-dependent 6-phosphofructokinase	AT4G26270.1
BaRT2v18chr2HG074510.6	BaRT2v18chr2HG074510	1625	1933	1664.75	0	#N/A	#N/A	#N/A
BaRT2v18chr1HG038520.1	BaRT2v18chr1HG038520	1847	1403	1664.5	Trehalose 6-phosphate phosphatase	HORVU.MOREX.r3.1HG0077280.1	Trehalose-6-phosphate synthase 6	AT1G06410.1
BaRT2v18chr7HG362930.5	BaRT2v18chr7HG362930	1425	5652	1664.5	Phosphoinositide phosphatase SAC1;SAC domain-containing protein;Synaptojanin	HORVU.MOREX.r3.7HG0706320.1	Phosphoinositide phosphatase family protein	AT1G22620.1
BaRT2v18chr6HG293380.6	BaRT2v18chr6HG293380	2429	264	1662.75	0	.	0	#N/A
BaRT2v18chr4HG196390.1	BaRT2v18chr4HG196390	2238	740	1662.5	Transcription factor RF2b;Basic leucine-zipper 52;BZIP domain-containing protein	HORVU.MOREX.r3.4HG0378580.1	Transcription factor	AT2G40620.1
BaRT2v18chr6HG308050.4	BaRT2v18chr6HG308050	1690	1682	1662.5	UV-induced protein uvi31;SufE-like protein, chloroplastic;SufE-like protein 1 chloroplastic/mitochondrial;SufE-like protein 1, chloroplastic/mitochondrial;Chloroplast sulfur E;Putative sufE-like protein, chloroplastic-like;GRAS family transcription factor	HORVU.MOREX.r3.6HG0597750.1	BolA-like protein, expressed	AT1G55805.1
BaRT2v18chr7HG363160.2	BaRT2v18chr7HG363160	1747	1614	1662.5	F-box domain protein;F-box domain-containing protein	HORVU.MOREX.r3.7HG0706850.1	F-box protein family-like	AT5G39450.1
BaRT2v18chr4HG192140.2	BaRT2v18chr4HG192140	2134	902	1662.25	0	.	0	AT3G51730.1
BaRT2v18chr3HG126150.2	BaRT2v18chr3HG126150	2155	860	1662	Acyl transferase 7;3'-N-debenzoyl-2'-deoxytaxol N-benzoyltransferase;10-deacetylbaccatin III 10-O-acetyltransferase;HXXXD-type acyl-transferase family protein	HORVU.MOREX.r3.3HG0239530.1	3'-N-debenzoyl-2'-deoxytaxol N-benzoyltransferase	AT3G62160.1
BaRT2v18chr6HG300920.12	BaRT2v18chr6HG300920	1812	1479	1662	0	HORVU.MOREX.r3.6HG0580590.1	Peroxisomal membrane protein PMP22	AT4G14305.1
BaRT2v18chr7HG368790.145	BaRT2v18chr7HG368790	2055	999	1662	0	.	0	NA
BaRT2v18chr7HG360590.6	BaRT2v18chr7HG360590	1801	1508	1662	0	HORVU.MOREX.r3.7HG0701260.1	NAC domain-containing protein	AT3G12977.1
BaRT2v18chr4HG177770.7	BaRT2v18chr4HG177770	2499	54	1660.5	HAD-superfamily hydrolase, subfamily IA, variant 3, putative;Suppressor of disruption of TFIIS;Haloacid dehalogenase-like hydrolase (HAD) superfamily protein;Pyrimidine 5-nucleotidase	HORVU.MOREX.r3.4HG0335910.1	Haloacid dehalogenase-like hydrolase	AT2G32150.1
BaRT2v18chr4HG193610.1	BaRT2v18chr4HG193610	2258	672	1660.5	0	#N/A	#N/A	#N/A
BaRT2v18chr2HG073230.6	BaRT2v18chr2HG073230	1898	1235	1659.75	0	HORVU.MOREX.r3.2HG0141620.1	Autophagy-related protein	#N/A
BaRT2v18chr7HG365300.7	BaRT2v18chr7HG365300	1656	1744	1659.5	0	HORVU.MOREX.r3.7HG0711230.1	Auxin-responsive protein	AT4G29080.1
BaRT2v18chr4HG205100.5	BaRT2v18chr4HG205100	1840	1370	1659.25	0	#N/A	#N/A	#N/A
BaRT2v18chr1HG047080.4	BaRT2v18chr1HG047080	2444	224	1659	Peroxin-14	HORVU.MOREX.r3.1HG0091670.1	Peroxisomal membrane PEX14-like protein	AT5G62810.1
BaRT2v18chr6HG286420.5	BaRT2v18chr6HG286420	2019	1052	1658.5	Disease resistance protein RGA2	.	0	AT3G14470.1
BaRT2v18chr3HG159200.3	BaRT2v18chr3HG159200	1725	1600	1657.5	SANT/Myb domain-containing protein;Urease accessory protein UreE (Fragment)	HORVU.MOREX.r3.3HG0304820.1	DNA-directed RNA polymerase subunit beta''	AT3G27340.1
BaRT2v18chr6HG296230.2	BaRT2v18chr6HG296230	1844	1345	1657.25	0	HORVU.MOREX.r3.6HG0569710.1	Protein transport protein Sec61 subunit gamma	#N/A
BaRT2v18chr7HG337530.3	BaRT2v18chr7HG337530	2470	151	1657	Thiocyanate methyltransferase 1	HORVU.MOREX.r3.7HG0652790.1	F-box protein	AT2G43940.1
BaRT2v18chr6HG324750.1	BaRT2v18chr6HG324750	1395	16849	1656.5	0	HORVU.MOREX.r3.6HG0627920.1	Ankyrin repeat protein-like	AT3G04470.1
BaRT2v18chr1HG002180.1	BaRT2v18chr1HG002180	2061	957	1656	Lysine ketoglutarate reductase trans-splicing related 1	HORVU.MOREX.r3.1HG0003950.1	lysine ketoglutarate reductase trans-splicing protein (DUF707)	AT1G67850.2
BaRT2v18chr3HG170160.14	BaRT2v18chr3HG170160	2306	560	1656	0	#N/A	#N/A	#N/A
BaRT2v18chr4HG183280.7	BaRT2v18chr4HG183280	1779	1505	1655.75	0	HORVU.MOREX.r3.4HG0344500.1	Non-lysosomal glucosylceramidase	AT5G49900.1
BaRT2v18chr1HG046770.1	BaRT2v18chr1HG046770	2488	85	1655.5	0	HORVU.MOREX.r3.1HG0091020.1	histone deacetylase-like protein	AT2G25625.2
BaRT2v18chr7HG360010.5	BaRT2v18chr7HG360010	2455	196	1655.5	0	#N/A	#N/A	#N/A
BaRT2v18chr2HG074520.3	BaRT2v18chr2HG074520	2022	1030	1655	0	HORVU.MOREX.r3.2HG0145350.1	Protein trichome birefringence	AT2G14530.1
BaRT2v18chr6HG322070.2	BaRT2v18chr6HG322070	2468	155	1654.25	Transcription factor IBH1-like	HORVU.MOREX.r3.6HG0623140.1	Basic helix-loop-helix transcription factor	AT5G57780.1
BaRT2v18chr5HG238800.1	BaRT2v18chr5HG238800	1823	1343	1652.75	0	HORVU.MOREX.r3.5HG0462820.1	Ribosome maturation factor RimP	NA
BaRT2v18chr3HG128250.9	BaRT2v18chr3HG128250	2092	905	1652.25	Meiosis 5;Protodermal factor 1	HORVU.MOREX.r3.3HG0243810.1	Protodermal factor 1	#N/A
BaRT2v18chr7HG355730.13	BaRT2v18chr7HG355730	2310	544	1652.25	0	#N/A	#N/A	#N/A
BaRT2v18chr6HG301390.29	BaRT2v18chr6HG301390	1674	1653	1652	Protein kinase domain-containing protein	HORVU.MOREX.r3.6HG0582110.1	Protein kinase family protein	AT4G28880.1
BaRT2v18chr5HG236940.3	BaRT2v18chr5HG236940	2221	729	1651.25	0	#N/A	#N/A	#N/A
BaRT2v18chr1HG018840.3	BaRT2v18chr1HG018840	2412	304	1651.25	0	HORVU.MOREX.r3.1HG0043530.1	Cytokinin riboside 5'-monophosphate phosphoribohydrolase	AT2G37210.2
BaRT2v18chr5HG263490.1	BaRT2v18chr5HG263490	2157	815	1649.75	ADPRibase-Mn	HORVU.MOREX.r3.5HG0507380.1	Manganese-dependent ADP-ribose/CDP-alcohol diphosphatase	AT4G24730.3
BaRT2v18chr6HG314120.3	BaRT2v18chr6HG314120	2455	192	1649.75	0	HORVU.MOREX.r3.6HG0609570.1	rho GTPase-activating gacO-like protein	AT3G57930.2
BaRT2v18chr4HG189570.1	BaRT2v18chr4HG189570	1869	1230	1649.5	0	HORVU.MOREX.r3.4HG0358720.1	Box C/D snoRNA protein 1	#N/A
BaRT2v18chr3HG136510.10	BaRT2v18chr3HG136510	2331	486	1649.25	0	HORVU.MOREX.r3.3HG0261800.1	COP9 signalosome complex subunit 5b	#N/A
BaRT2v18chr5HG264780.1	BaRT2v18chr5HG264780	1601	1825	1648.5	0	HORVU.MOREX.r3.5HG0509540.1	PRA1 family protein	AT2G38360.1
BaRT2v18chr5HG243740.2	BaRT2v18chr5HG243740	2275	604	1648	Putative nucleotide-binding leucine-rich-repeat protein 1;AAA domain-containing protein;NB-ARC domain-containing protein;NBS-LRR type disease resistance protein RPG1-B-like	HORVU.MOREX.r3.5HG0472880.1	GDP-mannose transporter, putative	AT3G14470.1
BaRT2v18chr6HG313140.2	BaRT2v18chr6HG313140	1651	1657	1647	0	HORVU.MOREX.r3.6HG0607710.1	Chromatin modification-related protein MEAF6	#N/A
BaRT2v18chr6HG312050.3	BaRT2v18chr6HG312050	2468	150	1647	PLATZ transcription factor	HORVU.MOREX.r3.6HG0605480.1	PLATZ transcription factor	AT1G32700.1
BaRT2v18chr2HG098800.7	BaRT2v18chr2HG098800	1512	2241	1646.25	0	HORVU.MOREX.r3.2HG0192510.1	Arginine biosynthesis bifunctional protein ArgJ	AT1G16840.2
BaRT2v18chr6HG312050.6	BaRT2v18chr6HG312050	2127	836	1644.75	0	HORVU.MOREX.r3.6HG0605480.1	PLATZ transcription factor	AT4G17900.1
BaRT2v18chr6HG326510.4	BaRT2v18chr6HG326510	2408	303	1643	Zinc finger, C3HC4 type family protein, expressed;RING-type domain-containing protein	#N/A	#N/A	AT5G41350.1
BaRT2v18chr7HG344830.6	BaRT2v18chr7HG344830	1402	7078	1642.75	AAA domain-containing protein	HORVU.MOREX.r3.7HG0666010.1	ATP-dependent zinc metalloprotease FtsH 1	AT3G19740.1
BaRT2v18chr6HG320440.3	BaRT2v18chr6HG320440	2372	382	1642.5	serine/threonine-protein kinase RIPK;Protein kinase domain-containing protein	HORVU.MOREX.r3.6HG0620200.1	Kinase family protein	AT2G05940.1
BaRT2v18chr3HG173890.1	BaRT2v18chr3HG173890	2270	599	1641.75	0	HORVU.MOREX.r3.3HG0331020.1	Zinc finger CCCH domain protein, putative	NA
BaRT2v18chr6HG306090.8	BaRT2v18chr6HG306090	2140	812	1641.75	0	HORVU.MOREX.r3.6HG0593360.1	Photosystem II CP43 reaction center protein	AT3G07580.1
BaRT2v18chr7HG354420.3	BaRT2v18chr7HG354420	2471	138	1641	Anthocyanin-related membrane protein 1 (Anm1)-like;Solute carrier family 35 member F1	HORVU.MOREX.r3.7HG0685920.1	Solute carrier family 35 protein	AT3G59310.1
BaRT2v18chr2HG108570.3	BaRT2v18chr2HG108570	2471	138	1641	0	HORVU.MOREX.r3.2HG0206960.1	transcription factor-like protein	#N/A
BaRT2v18chr1HG020380.2	BaRT2v18chr1HG020380	1945	1051	1639.25	AB hydrolase-1 domain-containing protein;Soluble epoxide hydrolase	HORVU.MOREX.r3.1HG0047120.1	Epoxide hydrolase 2	AT3G51000.1
BaRT2v18chr6HG323350.2	BaRT2v18chr6HG323350	2480	108	1638.25	Protein-serine/threonine phosphatase	HORVU.MOREX.r3.6HG0625320.1	Protein phosphatase 2c, putative	AT2G25620.1
BaRT2v18chr3HG127610.10	BaRT2v18chr3HG127610	2427	243	1638	0	HORVU.MOREX.r3.3HG0242520.1	Protein O-mannosyl-transferase 2	#N/A
BaRT2v18chr4HG213390.1	BaRT2v18chr4HG213390	2038	914	1637.25	Flowering-promoting factor 1-like protein 5	HORVU.MOREX.r3.4HG0407270.1	Flowering-promoting factor 1-like protein 1	AT4G31380.1
BaRT2v18chr1HG014440.8	BaRT2v18chr1HG014440	2470	139	1637	Abscisic acid receptor PYL8;Regulatory components of ABA receptor 3;Pathogenesis-induced protein;Abscisic acid receptor PYL5;Polyketide cyclase/dehydrase	HORVU.MOREX.r3.1HG0032540.1	Abscisic acid receptor	AT5G53160.2
BaRT2v18chr3HG129530.2	BaRT2v18chr3HG129530	2261	599	1637	0	HORVU.MOREX.r3.3HG0246370.1	Mannosyltransferase	AT1G16900.1
BaRT2v18chr5HG247770.3	BaRT2v18chr5HG247770	2486	86	1637	Tify domain-containing protein	HORVU.MOREX.r3.5HG0480600.1	Jasmonate zim-domain protein	AT1G74950.1
BaRT2v18chr6HG316650.1	BaRT2v18chr6HG316650	2495	56	1636.5	0	HORVU.MOREX.r3.6HG0614420.1	ethylene-responsive transcription factor	#N/A
BaRT2v18chr3HG134310.15	BaRT2v18chr3HG134310	2498	50	1635.75	0	HORVU.MOREX.r3.3HG0256120.1	2-isopropylmalate synthase 2	#N/A
BaRT2v18chr7HG376750.1	BaRT2v18chr7HG376750	2498	50	1635.75	Cytochrome P450 family 72 subfamily A polypeptide 8;Secologanin synthase	HORVU.MOREX.r3.7HG0732020.1	Cytochrome P450	AT3G14690.1
BaRT2v18chr5HG259400.3	BaRT2v18chr5HG259400	2494	59	1635.5	Cysteine proteinase 1	HORVU.MOREX.r3.5HG0499760.1	Cysteine proteinase	AT4G39090.1
BaRT2v18chr3HG131420.3	BaRT2v18chr3HG131420	2472	130	1634.75	0	#N/A	#N/A	#N/A
BaRT2v18chr1HG020600.2	BaRT2v18chr1HG020600	1771	1309	1634.5	0	HORVU.MOREX.r3.1HG0047580.1	acyl-UDP-N-acetylglucosamine O-acyltransferase	#N/A
BaRT2v18chr6HG324510.1	BaRT2v18chr6HG324510	2301	511	1634.25	Calcium-dependent protein kinase, isoform AK1;Protein kinase domain-containing protein;Putative phosphorylase kinase, gamma catalytic subunit	HORVU.MOREX.r3.6HG0627600.1	Protein kinase family protein	AT3G04530.1
BaRT2v18chr5HG276900.2	BaRT2v18chr5HG276900	2142	780	1633.5	DnaJ homolog subfamily C member 14;J domain-containing protein;Chaperone DnaJ-domain superfamily protein;Putative DnaJ domain, cleavage inducing molecular chaperone, Jiv	HORVU.MOREX.r3.5HG0529410.1	Chaperone protein dnaJ	AT5G49580.1
BaRT2v18chr7HG381600.1	BaRT2v18chr7HG381600	2476	117	1633.5	Leaf rust resistance protein Lr10;Resistance protein RGA2;NB-ARC domain-containing protein	#N/A	#N/A	AT3G07040.1
BaRT2v18chr3HG131590.10	BaRT2v18chr3HG131590	1995	957	1633.25	0	HORVU.MOREX.r3.3HG0250330.1	Phosphate translocator	AT5G46110.4
BaRT2v18chr5HG260460.4	BaRT2v18chr5HG260460	2377	349	1633	Cysteine-rich receptor-like protein kinase 10	HORVU.MOREX.r3.5HG0501480.1	Receptor-like protein kinase, putative,expressed	AT4G23180.1
BaRT2v18chr1HG022890.5	BaRT2v18chr1HG022890	2492	65	1632.5	PPPDE domain-containing protein;deubiquitinase DESI2;DeSI-like protein isoform A;Desumoylating isopeptidase 2	HORVU.MOREX.r3.1HG0052140.1	PPPDE putative thiol peptidase family protein	AT4G25660.1
BaRT2v18chr1HG043770.5	BaRT2v18chr1HG043770	2496	52	1631.5	Fe2OG dioxygenase domain-containing protein;Nudix hydrolase 20;Putative non-heme dioxygenase domain, isopenicillin N synthase;2-oxoglutarate (2OG) and Fe(II)-dependent oxygenase superfamily protein	HORVU.MOREX.r3.1HG0085380.1	2-oxoglutarate (2OG) and Fe(II)-dependent oxygenase superfamily protein	AT4G13400.1
BaRT2v18chr5HG264030.8	BaRT2v18chr5HG264030	2411	277	1631.5	Ornithine aminotransferase	HORVU.MOREX.r3.5HG0508270.1	Aminotransferase	AT5G46180.1
BaRT2v18chr2HG061890.7	BaRT2v18chr2HG061890	1932	1031	1630.5	0	.	0	#N/A
BaRT2v18chr2HG089590.12	BaRT2v18chr2HG089590	1630	1510	1629.75	Serine incorporator 3;Tumor differentially expressed (TDE) protein;Serinc-domain containing serine and sphingolipid biosynthesis protein;Serinc domain-containing protein;Serine incorporator/TMS membrane protein	HORVU.MOREX.r3.2HG0177780.1	Serine incorporator	AT3G06170.1
BaRT2v18chr2HG081480.5	BaRT2v18chr2HG081480	1871	1102	1629.5	SNF1-related protein kinase regulatory subunit gamma-1;5'-AMP-activated protein kinase, gamma subunit;AKIN gamma	HORVU.MOREX.r3.2HG0161720.1	SNF1-related protein kinase regulatory subunit gamma 1	AT3G48530.1
BaRT2v18chr1HG018530.9	BaRT2v18chr1HG018530	1911	1057	1629	Serine/threonine protein phosphatase 2A regulatory subunit B''alpha;EF-hand domain;Putative calcium-binding EF-hand family protein	HORVU.MOREX.r3.1HG0042870.1	Serine/threonine-protein phosphatase 2A regulatory subunit B'' subunit alpha	AT5G28900.1
BaRT2v18chr4HG188980.1	BaRT2v18chr4HG188980	1389	6973	1628	0	HORVU.MOREX.r3.4HG0357230.1	Pyridoxal 5'-phosphate synthase subunit PdxS	#N/A
BaRT2v18chr7HG347380.7	BaRT2v18chr7HG347380	1629	1507	1628	Retrovirus-related Pol polyprotein LINE-1;Autophagy-related protein 2	HORVU.MOREX.r3.7HG0670830.1	Autophagy-related protein 2	AT3G19190.1
BaRT2v18chr2HG086230.8	BaRT2v18chr2HG086230	2453	168	1627.75	Photolyase/cryptochrome alpha/beta domain-containing protein;Cryptochrome 1	HORVU.MOREX.r3.2HG0172510.1	Cryptochrome-1	AT4G08920.1
BaRT2v18chr7HG376420.2	BaRT2v18chr7HG376420	1874	1097	1627.5	0	.	0	AT1G15270.1
BaRT2v18chr2HG074670.3	BaRT2v18chr2HG074670	2318	452	1627.25	0	HORVU.MOREX.r3.2HG0145570.1	Early nodulin-55-2	#N/A
BaRT2v18chr5HG266460.1	BaRT2v18chr5HG266460	2163	712	1626.75	0	HORVU.MOREX.r3.5HG0511970.1	Disease resistance protein (TIR-NBS-LRR class) family	AT3G46710.1
BaRT2v18chr2HG099660.1	BaRT2v18chr2HG099660	2465	140	1626.5	Calcium-dependent protein kinase 5;Calcium dependent protein kinase5;Calcium dependent protein kinase7;Calcium dependent protein kinase	HORVU.MOREX.r3.2HG0196120.1	Calcium-dependent protein kinase	AT4G35310.1
BaRT2v18chr3HG144140.1	BaRT2v18chr3HG144140	2271	553	1626.5	Putative purine permease 4;Triose-phosphate Transporter family domain containing protein	HORVU.MOREX.r3.3HG0280250.1	Purine permease	AT1G30840.2
BaRT2v18chr7HG343380.8	BaRT2v18chr7HG343380	2482	95	1626.5	Transmembrane protein 53-like protein isoform X1;Protein translocase subunit SecA like	HORVU.MOREX.r3.7HG0663870.1	Transmembrane protein 53	AT2G15695.1
BaRT2v18chr4HG177250.1	BaRT2v18chr4HG177250	1662	1434	1625	DUF1336 domain containing protein expressed;CW14 protein isoform 2;Protein ENHANCED DISEASE RESISTANCE like	HORVU.MOREX.r3.4HG0335300.1	Protein ENHANCED DISEASE RESISTANCE 2	AT1G59650.1
BaRT2v18chr2HG107480.5	BaRT2v18chr2HG107480	2359	380	1624.75	Menthol dehydrogenase;Short-chain dehydrogenase/reductase 2b;salutaridine reductase;Carbonyl reductase	HORVU.MOREX.r3.2HG0205210.1	Short chain dehydrogenase/reductase	AT3G61220.1
BaRT2v18chr7HG365360.12	BaRT2v18chr7HG365360	2171	681	1624.25	0	HORVU.MOREX.r3.7HG0711390.1	Translation initiation factor eIF-2B gamma subunit	AT5G19485.1
BaRT2v18chr3HG168790.7	BaRT2v18chr3HG168790	1375	8122	1623.25	HP domain-containing protein;Villin-3, putative, expressed	HORVU.MOREX.r3.3HG0320950.1	Villin	AT2G41740.1
BaRT2v18chr2HG055570.7	BaRT2v18chr2HG055570	2498	47	1622.75	Peripheral subunit-binding (PSBD) domain-containing protein (Fragment);Dihydrolipoamide acetyltransferase component of pyruvate dehydrogenase complex	HORVU.MOREX.r3.2HG0106640.1	Acetyltransferase component of pyruvate dehydrogenase complex	AT3G06850.2
BaRT2v18chr2HG097590.6	BaRT2v18chr2HG097590	1605	1523	1621.25	APO protein 1, chloroplastic;Accumulation of photosystem one1	HORVU.MOREX.r3.2HG0190560.1	Heavy metal transport/detoxification superfamily protein	AT1G64810.1
BaRT2v18chr5HG250700.2	BaRT2v18chr5HG250700	2483	90	1621.25	1-aminocyclopropane-1-carboxylate oxidase (Fragment);Fe2OG dioxygenase domain-containing protein	HORVU.MOREX.r3.5HG0485790.1	1-aminocyclopropane-1-carboxylate oxidase	AT1G05010.1
BaRT2v18chr2HG064120.1	BaRT2v18chr2HG064120	2471	124	1620.5	0	HORVU.MOREX.r3.2HG0122360.1	Ribonuclease	#N/A
BaRT2v18chr3HG159000.1	BaRT2v18chr3HG159000	2474	116	1620.5	0	HORVU.MOREX.r3.3HG0304500.1	Cysteine proteinase	#N/A
BaRT2v18chr4HG201970.1	BaRT2v18chr4HG201970	2456	156	1620	0	HORVU.MOREX.r3.4HG0389000.1	Protein phosphatase 2C	NA
BaRT2v18chr4HG202010.2	BaRT2v18chr4HG202010	2204	624	1619.75	0	HORVU.MOREX.r3.4HG0389130.1	Kinase family protein	AT2G37840.1
BaRT2v18chr4HG191290.4	BaRT2v18chr4HG191290	1933	979	1619.5	probable feruloyl esterase A;lipase isoform X1;Chromatin-remodeling protein 11 isoform 1;Phospholipase a1-ii 1;RING finger and CHY zinc finger domain-containing protein 1-like;Lipase	#N/A	#N/A	AT5G18640.1
BaRT2v18chr3HG163530.1	BaRT2v18chr3HG163530	2451	166	1619.5	0	#N/A	#N/A	#N/A
BaRT2v18chr7HG345380.1	BaRT2v18chr7HG345380	1438	2554	1619	0	HORVU.MOREX.r3.7HG0667080.1	Serine/threonine-protein kinase WNK-related	AT1G60060.1
BaRT2v18chr7HG338460.1	BaRT2v18chr7HG338460	1986	904	1618	Proline-rich cell wall protein-like;Ubiquitin-associated 1;Ubiquitin-associated/translation elongation factor EF1B protein;pollen-specific leucine-rich repeat extensin-like protein 1 isoform X1;UBA domain-containing protein;Proline-rich receptor-like protein kinase PERK12;velvet complex subunit B	HORVU.MOREX.r3.7HG0654600.1	Proline-rich cell wall protein-like protein	AT5G53330.1
BaRT2v18chr7HG382270.1	BaRT2v18chr7HG382270	1655	1349	1618	0	HORVU.MOREX.r3.7HG0742480.1	DNA polymerase III PolC-type	#N/A
BaRT2v18chr4HG200180.6	BaRT2v18chr4HG200180	2102	767	1617.5	Arogenate dehydratase;Prephenate dehydratase domain-containing protein	HORVU.MOREX.r3.4HG0385730.1	Arogenate dehydratase	AT3G07630.2
BaRT2v18chr1HG033620.3	BaRT2v18chr1HG033620	2460	143	1616	0	#N/A	#N/A	#N/A
BaRT2v18chr3HG158210.5	BaRT2v18chr3HG158210	2426	216	1615.5	Dirigent protein 17;AT hook motif family protein	HORVU.MOREX.r3.3HG0303390.1	Dirigent protein 17	AT3G58090.1
BaRT2v18chr7HG380570.3	BaRT2v18chr7HG380570	1803	1156	1615.5	0	#N/A	#N/A	#N/A
BaRT2v18chr5HG267550.6	BaRT2v18chr5HG267550	1363	12778	1615.25	0	HORVU.MOREX.r3.5HG0513440.1	Cellulose synthase-like protein	AT4G07960.1
BaRT2v18chr3HG133600.13	BaRT2v18chr3HG133600	2066	800	1614.25	0	#N/A	#N/A	#N/A
BaRT2v18chr6HG285920.6	BaRT2v18chr6HG285920	2186	632	1614.25	transcription factor bHLH115;BHLH domain-containing protein;Transcription factor ILR3	HORVU.MOREX.r3.6HG0545980.1	BHLH transcription factor	AT5G54680.1
BaRT2v18chr2HG074970.2	BaRT2v18chr2HG074970	1627	1369	1613.75	Casein kinase II subunit beta	HORVU.MOREX.r3.2HG0146520.1	Casein kinase II subunit beta	AT2G44680.1
BaRT2v18chr3HG160440.1	BaRT2v18chr3HG160440	2361	350	1613.5	PHD finger protein ALFIN-LIKE 6;PHD-type domain-containing protein;Alfin-like transcription factor	HORVU.MOREX.r3.3HG0306710.1	PHD finger alfin-like protein	AT2G02470.1
BaRT2v18chr4HG197510.13	BaRT2v18chr4HG197510	2089	769	1613.5	0	HORVU.MOREX.r3.4HG0380820.1	transcription factor-like protein	#N/A
BaRT2v18chr1HG011920.3	BaRT2v18chr1HG011920	2407	263	1612.25	0	.	0	#N/A
BaRT2v18chr5HG241780.10	BaRT2v18chr5HG241780	1943	920	1612.25	Tropinone reductase-like 3;Short-chain dehydrogenasereductase sdra	HORVU.MOREX.r3.5HG0468870.1	Dehydrogenase/reductase SDR family member 2	AT4G05530.1
BaRT2v18chr1HG027170.7	BaRT2v18chr1HG027170	2420	235	1611.5	0	HORVU.MOREX.r3.1HG0059260.1	cytochrome C oxidase subunit	AT2G38780.1
BaRT2v18chr2HG108630.2	BaRT2v18chr2HG108630	2200	610	1611.5	Hexosyltransferase	HORVU.MOREX.r3.2HG0207110.1	Nuclease S1	AT2G20810.1
BaRT2v18chr2HG087780.9	BaRT2v18chr2HG087780	2442	177	1611.25	Putative amino acid permease 7	HORVU.MOREX.r3.2HG0174620.2	Amino acid permease	AT5G09220.1
BaRT2v18chr4HG186220.5	BaRT2v18chr4HG186220	2433	197	1610.75	Digalactosyldiacylglycerol synthase 1, chloroplastic;UDP-Glycosyltransferase superfamily protein isoform 1;Galactolipid galactosyltransferase, putative	HORVU.MOREX.r3.4HG0350280.1	Digalactosyldiacylglycerol synthase 1, chloroplastic	AT3G11670.1
BaRT2v18chr6HG302310.4	BaRT2v18chr6HG302310	2145	670	1610.75	MACPF domain-containing protein;MAC/Perforin domain containing protein	HORVU.MOREX.r3.6HG0584220.1	MACPF domain-containing protein	AT1G14780.1
BaRT2v18chr1HG023040.9	BaRT2v18chr1HG023040	2446	167	1610.5	3-hydroxyisobutyryl-CoA hydrolase 1;3-hydroxyisobutyryl-coenzyme A hydrolase, putative, expressed;Crotonase superfamily	#N/A	#N/A	AT5G65940.2
BaRT2v18chr3HG146930.2	BaRT2v18chr3HG146930	2434	195	1610.25	E3 ubiquitin-protein ligase MIEL1	#N/A	#N/A	AT5G25560.1
BaRT2v18chr5HG223310.9	BaRT2v18chr5HG223310	2486	74	1610.25	Cationic amino acid transporter 4 vacuolar;Amino acid permease family protein, expressed	HORVU.MOREX.r3.5HG0425110.1	Cationic amino acid transporter, putative	AT1G58030.1
BaRT2v18chr4HG174510.1	BaRT2v18chr4HG174510	2441	178	1610	0	HORVU.MOREX.r3.4HG0331480.1	mesoderm induction early response protein	#N/A
BaRT2v18chr3HG159150.4	BaRT2v18chr3HG159150	2310	434	1609.75	RING-type domain-containing protein	HORVU.MOREX.r3.3HG0304720.1	RING finger protein	AT1G24440.1
BaRT2v18chr3HG155480.1	BaRT2v18chr3HG155480	1912	957	1609.5	TRAM LAG1 and CLN8 (TLC) lipid-sensing domain containing protein;TLC domain-containing protein;TRAM/LAG1/CLN8 domain containing protein;TRAM/LAG1/CLN8 homology domain-containing protein;Putative TRAM/LAG1/CLN8 domain-containing protein	HORVU.MOREX.r3.3HG0299240.1	TLC domain-containing protein 2	AT1G21790.1
BaRT2v18chr3HG154840.2	BaRT2v18chr3HG154840	2437	188	1609	PHD domain-containing protein	HORVU.MOREX.r3.3HG0298130.1	PHD finger protein	AT1G33420.1
BaRT2v18chr7HG359870.1	BaRT2v18chr7HG359870	2444	170	1609	0	HORVU.MOREX.r3.7HG0699670.1	Vesicle-associated protein 1-1	#N/A
BaRT2v18chr7HG378390.1	BaRT2v18chr7HG378390	2437	188	1609	0	#N/A	#N/A	#N/A
BaRT2v18chr2HG104680.1	BaRT2v18chr2HG104680	2462	132	1609	0	HORVU.MOREX.r3.2HG0200390.1	Beta-fructofuranosidase, insoluble isoenzyme 1	#N/A
BaRT2v18chr1HG029390.3	BaRT2v18chr1HG029390	1916	950	1608.5	0	HORVU.MOREX.r3.1HG0063360.1	Bax inhibitor-1 family protein	AT4G15470.1
BaRT2v18chr4HG175570.1	BaRT2v18chr4HG175570	2357	350	1608.5	0	HORVU.MOREX.r3.4HG0333170.1	Cation calcium exchanger	#N/A
BaRT2v18chr5HG227300.1	BaRT2v18chr5HG227300	2490	60	1608.25	0	#N/A	#N/A	#N/A
BaRT2v18chr5HG242270.1	BaRT2v18chr5HG242270	2477	100	1608	E3 ubiquitin-protein ligase RDUF2;E3 ubiquitin-protein ligase SDIR1-like	HORVU.MOREX.r3.5HG0469700.1	RING/U-box superfamily protein	AT3G02340.1
BaRT2v18chr4HG188470.1	BaRT2v18chr4HG188470	1625	1322	1607.75	0	HORVU.MOREX.r3.4HG0356120.1	Calcium-binding EF-hand protein	#N/A
BaRT2v18chr5HG264600.1	BaRT2v18chr5HG264600	1624	1343	1607.5	0	HORVU.MOREX.r3.5HG0509310.1	RING/FYVE/PHD zinc finger superfamily protein	#N/A
BaRT2v18chr5HG246620.4	BaRT2v18chr5HG246620	1652	1281	1607	Vacuolar iron transporter 1	HORVU.MOREX.r3.5HG0478840.1	Vacuolar iron transporter-like protein	AT2G01770.1
BaRT2v18chr2HG107660.1	BaRT2v18chr2HG107660	2215	579	1606.5	Autophagy-related protein 101	HORVU.MOREX.r3.2HG0205560.1	Autophagy-related protein 101	AT5G66930.2
BaRT2v18chr5HG252510.1	BaRT2v18chr5HG252510	2377	315	1606.25	0	HORVU.MOREX.r3.5HG0488450.1	Disease resistance protein (TIR-NBS-LRR class) family	#N/A
BaRT2v18chr1HG011930.1	BaRT2v18chr1HG011930	2282	469	1605.5	0	.	0	#N/A
BaRT2v18chr1HG027210.2	BaRT2v18chr1HG027210	2103	700	1605.5	Aldolase-type TIM barrel family protein isoform 1;NMO domain-containing protein;Putative enoyl-[acyl-carrier-protein] reductase (NADH);2-nitropropane dioxygenase-like protein	HORVU.MOREX.r3.1HG0059300.1	L-lactate dehydrogenase	AT5G64250.2
BaRT2v18chr5HG227400.5	BaRT2v18chr5HG227400	2027	814	1605.25	0	HORVU.MOREX.r3.5HG0437280.1	Dopamine beta-hydroxylase	#N/A
BaRT2v18chr1HG007990.11	BaRT2v18chr1HG007990	2387	292	1604.75	Non-specific serine/threonine protein kinase	HORVU.MOREX.r3.1HG0017110.1	Protein kinase	AT3G05840.1
BaRT2v18chr2HG080870.8	BaRT2v18chr2HG080870	1684	1216	1604.75	0	#N/A	#N/A	#N/A
BaRT2v18chr7HG363480.10	BaRT2v18chr7HG363480	2230	557	1604.75	0	HORVU.MOREX.r3.7HG0707540.1	Glycosyltransferase	AT2G36750.1
BaRT2v18chr1HG044290.1	BaRT2v18chr1HG044290	1969	861	1604.5	0	HORVU.MOREX.r3.1HG0086200.1	Extra-large guanine nucleotide binding family protein	#N/A
BaRT2v18chr1HG027560.3	BaRT2v18chr1HG027560	2029	809	1604	Serine/threonine-protein kinase PBL27;Receptor-like cytoplasmic kinase 185;Serine/threonine-protein kinase PBS1;Protein kinase domain-containing protein	HORVU.MOREX.r3.1HG0059860.1	Kinase family protein	AT5G18610.2
BaRT2v18chr4HG208610.8	BaRT2v18chr4HG208610	2417	234	1604	C2 domain-containing protein;Phospholipase D beta 1;Calcium-dependent lipid-binding family protein isoform 1	HORVU.MOREX.r3.4HG0400060.1	Calcium-dependent lipid-binding domain-containing protein	AT5G55530.2
BaRT2v18chr3HG155160.1	BaRT2v18chr3HG155160	2469	121	1603.75	dNK domain-containing protein;Deoxycytidine kinase	HORVU.MOREX.r3.3HG0298700.1	Deoxycytidine kinase	AT1G72040.1
BaRT2v18chr5HG269860.1	BaRT2v18chr5HG269860	1917	919	1603.25	0	HORVU.MOREX.r3.5HG0517440.1	abscisic acid responsive elements-binding factor 2	#N/A
BaRT2v18chr3HG160690.1	BaRT2v18chr3HG160690	2436	179	1602.75	0	HORVU.MOREX.r3.3HG0307020.1	mesoderm induction early response protein	AT4G13530.1
BaRT2v18chr7HG377260.1	BaRT2v18chr7HG377260	2429	198	1602.5	Polyubiquitin;Ubiquitin C	HORVU.MOREX.r3.7HG0733020.1	Polyubiquitin	AT4G05050.4
BaRT2v18chr7HG354470.9	BaRT2v18chr7HG354470	2431	195	1601.5	RBR-type E3 ubiquitin transferase;Putative E3 ubiquitin-protein ligase ARI8	HORVU.MOREX.r3.7HG0686010.1	RING/U-box superfamily protein	AT1G65430.1
BaRT2v18chr4HG206890.9	BaRT2v18chr4HG206890	1997	831	1601	0	HORVU.MOREX.r3.4HG0397280.1	Leucine-rich repeat (LRR) family protein	#N/A
BaRT2v18chr5HG281290.13	BaRT2v18chr5HG281290	2425	206	1601	Ubiquitin-conjugating enzyme E2 5;UBC core domain-containing protein	HORVU.MOREX.r3.5HG0537620.1	Ubiquitin-conjugating enzyme E2	AT1G63800.1
BaRT2v18chr2HG104690.8	BaRT2v18chr2HG104690	2488	64	1601	0	HORVU.MOREX.r3.2HG0200390.1	Beta-fructofuranosidase, insoluble isoenzyme 1	#N/A
BaRT2v18chr6HG311670.2	BaRT2v18chr6HG311670	1904	926	1600.5	0	#N/A	#N/A	#N/A
BaRT2v18chr2HG063250.1	BaRT2v18chr2HG063250	1651	1237	1599.5	0	HORVU.MOREX.r3.2HG0120870.1	tolB protein-like protein	#N/A
BaRT2v18chr6HG310030.1	BaRT2v18chr6HG310030	1468	1897	1599.5	0	.	0	#N/A
BaRT2v18chr4HG209370.1	BaRT2v18chr4HG209370	1866	975	1599.25	FH protein interacting protein FIP2;Potassium channel tetramerisation domain-containing protein 9;Potassium channel tetramerization domain-containing protein 9;BTB domain-containing protein	HORVU.MOREX.r3.4HG0401280.1	BTB/POZ domain-containing protein	AT5G55000.2
BaRT2v18chr5HG227170.3	BaRT2v18chr5HG227170	2420	215	1599.25	0	HORVU.MOREX.r3.5HG0436660.1	BTB/POZ domain-containing protein	AT3G50780.1
BaRT2v18chr3HG168420.10	BaRT2v18chr3HG168420	2409	244	1598.5	0	.	0	#N/A
BaRT2v18chr4HG189020.9	BaRT2v18chr4HG189020	2217	556	1598.5	0	HORVU.MOREX.r3.4HG0357270.1	Protein farnesyltransferasegeranylgeranyltransferase type-1 subunit alpha	AT1G10095.1
BaRT2v18chr7HG362800.1	BaRT2v18chr7HG362800	2205	562	1598	Longin domain-containing protein;Phytolongin Phyl1.1	HORVU.MOREX.r3.7HG0706010.1	Vesicle-associated membrane family protein	AT4G10170.2
BaRT2v18chr2HG069040.1	BaRT2v18chr2HG069040	2214	557	1597.75	0	#N/A	#N/A	#N/A
BaRT2v18chr7HG353810.8	BaRT2v18chr7HG353810	2315	402	1596.75	ACT domain-containing protein ACR4-like;Amino acid binding protein, putative;Starch phosphorylase	HORVU.MOREX.r3.7HG0684300.1	Bifunctional uridylyltransferase/uridylyl-removing enzyme	AT1G69040.2
BaRT2v18chr1HG003570.1	BaRT2v18chr1HG003570	2478	92	1595.75	Zinc finger protein ZAT5;C2H2-type domain-containing protein	HORVU.MOREX.r3.1HG0007240.1	Zinc finger family protein	AT5G59820.1
BaRT2v18chr2HG070440.2	BaRT2v18chr2HG070440	2307	411	1595.5	Vesicle-associated protein 4-2;MSP domain-containing protein;Putative vesicle-associated membrane-protein-associated protein;Vesicle-associated protein like;Vesicle-associated membrane family protein;VAMP-associated protein involved in inositol metabolism;PapD-like superfamily protein isoform 1;Putative major sperm protein (MSP)	HORVU.MOREX.r3.2HG0135510.1	Vesicle-associated 4-2-like protein	AT4G21450.1
BaRT2v18chr2HG078130.1	BaRT2v18chr2HG078130	1678	1173	1595.5	Plastid division protein PDV2	HORVU.MOREX.r3.2HG0154600.1	Plastid division protein PDV2	AT2G16070.2
BaRT2v18chr1HG019850.9	BaRT2v18chr1HG019850	1853	975	1594.25	Katanin p80 WD40 repeat-containing subunit B1 homolog	HORVU.MOREX.r3.1HG0045950.1	Katanin p80 WD40 repeat-containing subunit B1 homolog	AT5G23430.1
BaRT2v18chr3HG155140.1	BaRT2v18chr3HG155140	1751	1091	1592.75	Transcription repressor MYB4;Transcription repressor MYB6	HORVU.MOREX.r3.3HG0298680.1	Myb transcription factor	AT4G38620.1
BaRT2v18chr3HG149370.5	BaRT2v18chr3HG149370	2402	248	1592	Reticulon-4-interacting protein 1, mitochondrial;reticulon-4-interacting protein 1, mitochondrial-like;reticulon-4-interacting protein 1 homolog, mitochondrial-like isoform X3;Putative reticulon-4-interacting protein 1, mitochondrial-like;2-methylene-furan-3-one reductase;Reticulon-4-interacting protein 1;Alcohol dehydrogenase superfamily, zinc-type	HORVU.MOREX.r3.3HG0289340.1	L-threonine 3-dehydrogenase	AT3G15090.1
BaRT2v18chr6HG313150.1	BaRT2v18chr6HG313150	1686	1145	1592	0	.	0	#N/A
BaRT2v18chr4HG187140.2	BaRT2v18chr4HG187140	2045	739	1591.75	Wall-associated receptor kinase 5	HORVU.MOREX.r3.4HG0352850.1	Wall-associated receptor kinase 5	#N/A
BaRT2v18chr5HG268100.7	BaRT2v18chr5HG268100	1964	818	1591.5	0	#N/A	#N/A	#N/A
BaRT2v18chr6HG306540.4	BaRT2v18chr6HG306540	2113	634	1591.5	Regulatory subunit;F-box/LRR-repeat protein 13-like isoform X1;F-box/LRR-repeat protein 14-like;F-box/LRR-repeat protein 14;EIN3-binding F-box protein 1;Leucine-rich repeat, cysteine-containing subtype	HORVU.MOREX.r3.6HG0594080.1	Leucine-rich repeat (LRR) family protein	AT1G15740.1
BaRT2v18chr3HG124540.1	BaRT2v18chr3HG124540	2377	294	1591.5	0	HORVU.MOREX.r3.3HG0236190.1	Glutaredoxin	#N/A
BaRT2v18chr7HG329340.1	BaRT2v18chr7HG329340	1746	1091	1591	GTP-binding protein Obg (Fragment)	HORVU.MOREX.r3.7HG0635740.1	Scarecrow transcription factor family protein	NA
BaRT2v18chr4HG191520.2	BaRT2v18chr4HG191520	2411	234	1590.5	0	HORVU.MOREX.r3.4HG0364520.1	Nuclear factor Y subunit C	#N/A
BaRT2v18chr7HG380910.1	BaRT2v18chr7HG380910	1782	1051	1590.25	AAA domain-containing protein;Disease resistance protein RPM1	HORVU.MOREX.r3.7HG0739910.1	Disease resistance protein (NBS-LRR class) family	AT3G07040.1
BaRT2v18chr5HG274850.2	BaRT2v18chr5HG274850	2028	750	1589.75	0	#N/A	#N/A	AT3G05870.2
BaRT2v18chr7HG336310.2	BaRT2v18chr7HG336310	1948	833	1589.75	0	.	0	#N/A
BaRT2v18chrUnG388160.1	BaRT2v18chrUnG388160	2435	167	1589.25	Disease resistance protein RPP13;NB-ARC domain-containing protein	HORVU.MOREX.r3.7HG0635050.1	NBS-LRR-like resistance protein	AT3G46530.1
BaRT2v18chr7HG368880.1	BaRT2v18chr7HG368880	2415	219	1588.75	Heat stress transcription factor C-2a;Heat shock factor C2b	HORVU.MOREX.r3.7HG0718540.1	Heat shock transcription factor	AT3G24520.1
BaRT2v18chr2HG109770.1	BaRT2v18chr2HG109770	2042	725	1588	0	HORVU.MOREX.r3.2HG0209020.1	Stem-specific protein TSJT1	#N/A
BaRT2v18chr2HG109520.1	BaRT2v18chr2HG109520	2475	94	1587.5	Heavy metal-associated domain containing protein, expressed;HMA domain-containing protein;transcription initiation factor TFIID subunit 3 isoform X2	.	0	AT1G01490.2
BaRT2v18chr3HG136460.1	BaRT2v18chr3HG136460	1458	1803	1587.25	Sec-independent protein translocase protein TATC chloroplastic	#N/A	#N/A	AT2G01110.1
BaRT2v18chr1HG007090.5	BaRT2v18chr1HG007090	2048	699	1586.25	Putative zinc finger, CCCH-type, Ankyrin repeat-containing domain protein;Zinc finger CCCH domain-containing protein 33	HORVU.MOREX.r3.1HG0015250.1	Zinc finger CCCH domain-containing protein	AT5G58620.1
BaRT2v18chr7HG370250.4	BaRT2v18chr7HG370250	1537	1447	1586	probable calcium-binding protein CML21;Calcium ion binding protein;Calcium-binding EF hand-like protein	HORVU.MOREX.r3.7HG0720800.1	Calcium-binding family protein	AT4G26470.1
BaRT2v18chr2HG104170.1	BaRT2v18chr2HG104170	2345	339	1585.5	0	#N/A	#N/A	#N/A
BaRT2v18chr2HG077120.2	BaRT2v18chr2HG077120	2489	55	1585	glycosyltransferase BC10;Core-2/I-branching beta-16-N-acetylglucosaminyltransferase family protein	HORVU.MOREX.r3.2HG0152230.1	core-2/I-branching beta-1,6-N-acetylglucosaminyltransferase family protein	AT3G52060.2
BaRT2v18chr5HG255830.4	BaRT2v18chr5HG255830	2156	581	1585	Purple acid phosphatase	HORVU.MOREX.r3.5HG0494070.1	Purple acid phosphatase	AT5G50400.1
BaRT2v18chr3HG169550.1	BaRT2v18chr3HG169550	1848	936	1584.75	0	HORVU.MOREX.r3.3HG0322450.1	transmembrane protein, putative (DUF247)	AT3G50150.1
BaRT2v18chr2HG114310.4	BaRT2v18chr2HG114310	1917	850	1584.25	Ras-related protein RABC1;GTP-binding protein yptV3;RAB GTPASE HOMOLOG B18;ABC transporter G family member 5;Putative small monomeric GTPase	HORVU.MOREX.r3.2HG0217920.1	Ras family protein	AT1G43890.3
BaRT2v18chr1HG045940.15	BaRT2v18chr1HG045940	2471	103	1584	Aspartic proteinase oryzasin-1;Phytepsin;Peptidase A1	HORVU.MOREX.r3.1HG0089460.1	Aspartic proteinase	AT1G11910.1
BaRT2v18chr3HG149360.4	BaRT2v18chr3HG149360	2392	256	1584	Transcription factor VOZ1;Vascular plant one zinc finger protein	HORVU.MOREX.r3.3HG0289300.1	Vascular plant one zinc finger transcription factor protein	AT1G28520.2
BaRT2v18chr6HG324250.4	BaRT2v18chr6HG324250	2379	278	1584	Protein kinase domain-containing protein;AarF domain kinase	HORVU.MOREX.r3.6HG0627110.1	Esterase/lipase/thioesterase-like protein	AT2G39190.2
BaRT2v18chr3HG171230.3	BaRT2v18chr3HG171230	2281	426	1583.25	F-box domain-containing protein	HORVU.MOREX.r3.3HG0325670.1	F-box domain containing protein	#N/A
BaRT2v18chr6HG321720.2	BaRT2v18chr6HG321720	1558	1310	1582.75	Cyclic nucleotide-binding domain-containing protein;K+-channel ERG	HORVU.MOREX.r3.6HG0622550.1	Cyclic nucleotide-gated channel	AT4G30360.1
BaRT2v18chr2HG084280.1	BaRT2v18chr2HG084280	2334	346	1582.5	0	HORVU.MOREX.r3.2HG0168560.1	Late embryogenesis abundant protein	NA
BaRT2v18chr7HG350730.3	BaRT2v18chr7HG350730	1794	1004	1582.5	WD-repeat protein-like;U4/U6 small nuclear ribonucleoprotein PRP4;Putative WD repeat-containing protein C2A9.03;WD-repeat protein, putative	HORVU.MOREX.r3.7HG0677990.1	Transducin/WD40 repeat protein	AT3G13340.2
BaRT2v18chr4HG180240.3	BaRT2v18chr4HG180240	2453	134	1580	Cathepsin B	HORVU.MOREX.r3.4HG0339730.1	Cathepsin B-like cysteine protease	AT1G02305.1
BaRT2v18chr2HG110020.5	BaRT2v18chr2HG110020	2280	421	1579.5	Protein kinase domain-containing protein	HORVU.MOREX.r3.2HG0209330.1	Receptor-like kinase	AT3G09010.1
BaRT2v18chr5HG266490.2	BaRT2v18chr5HG266490	2056	656	1579.5	0	.	0	#N/A
BaRT2v18chr5HG277240.9	BaRT2v18chr5HG277240	1939	811	1579	0	HORVU.MOREX.r3.5HG0530130.1	Electron transfer flavoprotein subunit alpha, mitochondrial	AT1G50940.1
BaRT2v18chr6HG313500.2	BaRT2v18chr6HG313500	1596	1209	1578.5	RabGAP/TBC domain-containing protein (Fragment);TBC1 domain family member 15;Rab-GAP TBC domain-containing protein;GTPase activating protein-like	HORVU.MOREX.r3.6HG0608380.1	TBC domain containing protein	AT5G52580.1
BaRT2v18chr7HG356560.5	BaRT2v18chr7HG356560	1765	1009	1578	0	HORVU.MOREX.r3.7HG0691120.1	Ubiquitin-specific protease family C19-related protein	NA
BaRT2v18chrUnG392350.1	BaRT2v18chrUnG392350	1600	1203	1577.75	0	#N/A	#N/A	#N/A
BaRT2v18chr2HG107020.9	BaRT2v18chr2HG107020	2451	136	1577.75	Oryzain alpha chain;Insect resistance3;Granulin repeat cysteine protease family protein;Cysteine protease 1	HORVU.MOREX.r3.2HG0204520.1	Cysteine protease	AT1G47128.1
BaRT2v18chr2HG061350.2	BaRT2v18chr2HG061350	1885	859	1577.5	NHL repeat-containing protein 2 (Fragment)	HORVU.MOREX.r3.2HG0117100.1	NHL repeat-containing protein	AT1G23890.2
BaRT2v18chr6HG309200.2	BaRT2v18chr6HG309200	2187	525	1577.5	Cyclin	HORVU.MOREX.r3.6HG0599820.1	Cyclin-like	AT5G07450.1
BaRT2v18chr6HG292050.1	BaRT2v18chr6HG292050	2481	76	1577	Purple acid phosphatase	HORVU.MOREX.r3.6HG0558300.1	Purple acid phosphatase	AT3G20500.1
BaRT2v18chr1HG049310.9	BaRT2v18chr1HG049310	1606	1166	1576	0	HORVU.MOREX.r3.1HG0095040.1	Protein kinase	AT5G60550.1
BaRT2v18chr5HG226710.2	BaRT2v18chr5HG226710	2457	124	1576	PRK domain-containing protein;Putative uridine kinase	HORVU.MOREX.r3.5HG0433480.1	Uridine kinase-like	AT1G03030.1
BaRT2v18chr5HG274010.3	BaRT2v18chr5HG274010	2373	278	1576	Ethylene-responsive transcription factor CRF3;AP2/ERF domain-containing protein	HORVU.MOREX.r3.5HG0524630.1	Ethylene-responsive transcription factor, putative	AT4G27950.1
BaRT2v18chr5HG278900.4	BaRT2v18chr5HG278900	2418	198	1575.75	Serine/threonine-protein kinase MHK;Protein kinase domain-containing protein	HORVU.MOREX.r3.5HG0533360.1	Kinase-like protein	AT4G13020.4
BaRT2v18chr5HG225930.1	BaRT2v18chr5HG225930	1569	1252	1575.5	0	HORVU.MOREX.r3.5HG0431690.1	Serine protease HtrA-like	#N/A
BaRT2v18chr3HG145130.1	BaRT2v18chr3HG145130	2485	65	1574.75	0	#N/A	#N/A	#N/A
BaRT2v18chr4HG195040.6	BaRT2v18chr4HG195040	1922	812	1574.25	0	#N/A	#N/A	AT5G56940.1
BaRT2v18chr7HG357330.3	BaRT2v18chr7HG357330	1883	853	1574.25	0	#N/A	#N/A	AT1G11020.1
BaRT2v18chr3HG144110.1	BaRT2v18chr3HG144110	2242	447	1573.5	0	#N/A	#N/A	#N/A
BaRT2v18chr2HG094670.1	BaRT2v18chr2HG094670	2462	110	1573.5	U3 small nucleolar RNA-associated protein like	HORVU.MOREX.r3.2HG0185880.1	Purine nucleoside phosphorylase DeoD-type	#N/A
BaRT2v18chr3HG146750.2	BaRT2v18chr3HG146750	2349	313	1573.25	Embryonic abundant protein-like;Embryo-abundant protein EMB-like;SAM-dependent methyltransferase;S-adenosyl-L-methionine-dependent methyltransferases superfamily protein	HORVU.MOREX.r3.3HG0285070.1	S-adenosylmethionine-dependent methyltransferase	AT5G10830.1
BaRT2v18chr5HG275450.7	BaRT2v18chr5HG275450	2382	260	1572.5	Alpha-mannosidase	HORVU.MOREX.r3.5HG0526940.1	Alpha-mannosidase	AT5G13980.2
BaRT2v18chr1HG022560.3	BaRT2v18chr1HG022560	2492	47	1572.5	Glutathione transferase31;Glutathione S-transferase U17;Glutathione S-transferase U18	HORVU.MOREX.r3.1HG0051740.1	Glutathione s-transferase, putative	AT1G10370.1
BaRT2v18chr1HG033440.9	BaRT2v18chr1HG033440	2384	258	1572.5	Basic-leucine zipper domain;DOG1 domain-containing protein	HORVU.MOREX.r3.1HG0069640.1	transcription factor-like protein	AT3G12250.2
BaRT2v18chr5HG234130.5	BaRT2v18chr5HG234130	2032	663	1571.75	0	HORVU.MOREX.r3.5HG0451280.1	Nucleolar-like protein	#N/A
BaRT2v18chr4HG198430.3	BaRT2v18chr4HG198430	2190	503	1571.5	Usp domain-containing protein	HORVU.MOREX.r3.4HG0382720.1	Universal stress protein family protein, expressed	AT3G62550.1
BaRT2v18chr1HG018130.20	BaRT2v18chr1HG018130	1859	866	1571.25	Heterogeneous nuclear ribonucleoprotein 1;RNA-binding Musashi-2-like protein	HORVU.MOREX.r3.1HG0041680.1	RNA-binding protein-like	AT4G14300.1
BaRT2v18chr5HG256390.1	BaRT2v18chr5HG256390	2496	40	1571.25	Acyltransferase-like protein, chloroplastic;Transferase transferring acyl groups other than amino-acyl groups;Acyltransferase	HORVU.MOREX.r3.5HG0494900.1	Esterase/lipase/thioesterase family protein	AT1G54570.1
BaRT2v18chr3HG124330.1	BaRT2v18chr3HG124330	1627	1099	1571	0	HORVU.MOREX.r3.3HG0235930.1	transcription factor-like protein	#N/A
BaRT2v18chr4HG200760.1	BaRT2v18chr4HG200760	1960	757	1570.5	0	HORVU.MOREX.r3.4HG0386680.1	Membrane-associated kinase regulator-like protein, putative	#N/A
BaRT2v18chr1HG002710.1	BaRT2v18chr1HG002710	2171	513	1569.75	0	HORVU.MOREX.r3.1HG0005410.1	F-box protein-like	NA
BaRT2v18chr6HG294570.2	BaRT2v18chr6HG294570	2273	410	1569.75	Auxin response factor	HORVU.MOREX.r3.6HG0566320.1	Auxin response factor	AT1G30330.1
BaRT2v18chr6HG320740.1	BaRT2v18chr6HG320740	2482	71	1569.75	0	HORVU.MOREX.r3.6HG0620650.1	Subtilisin protease	NA
BaRT2v18chr1HG012830.2	BaRT2v18chr1HG012830	2184	506	1569	Boron transporter 4	HORVU.MOREX.r3.1HG0027400.1	Boron transporter	AT1G15460.1
BaRT2v18chr6HG322160.6	BaRT2v18chr6HG322160	2431	160	1569	probable serine incorporator;Serinc-domain containing serine and sphingolipid biosynthesis protein;TMS membrane protein/tumor differentially expressed protein	HORVU.MOREX.r3.6HG0623240.1	Serine incorporator	AT1G16180.2
BaRT2v18chr4HG189910.6	BaRT2v18chr4HG189910	2061	617	1568.75	0	#N/A	#N/A	#N/A
BaRT2v18chr4HG183440.1	BaRT2v18chr4HG183440	2457	121	1568.5	receptor protein-tyrosine kinase CEPR2;Receptor-like protein kinase HSL1;receptor-like protein kinase HAIKU2;Receptor protein kinase CLAVATA1;Protein kinase domain-containing protein	HORVU.MOREX.r3.4HG0344810.1	Receptor protein kinase, putative	AT1G72180.1
BaRT2v18chr4HG215260.8	BaRT2v18chr4HG215260	1963	741	1568.5	0	HORVU.MOREX.r3.4HG0410090.1	Hypersensitive-induced response protein 1	#N/A
BaRT2v18chr5HG225780.1	BaRT2v18chr5HG225780	1822	904	1568.5	Glutathione transferase	HORVU.MOREX.r3.5HG0430810.1	Glutathione S-transferase	AT2G02390.1
BaRT2v18chr1HG001780.3	BaRT2v18chr1HG001780	1484	1459	1568	Brown planthopper resistance protein BPH1/9;Resistance protein RGA2;Disease resistance protein RPM1	#N/A	#N/A	AT3G07040.1
BaRT2v18chr2HG060310.1	BaRT2v18chr2HG060310	1909	810	1568	0	HORVU.MOREX.r3.2HG0115180.1	transmembrane protein, putative (DUF247)	AT3G50150.1
BaRT2v18chr5HG240300.10	BaRT2v18chr5HG240300	2464	104	1566.25	0	HORVU.MOREX.r3.5HG0465890.1	Asparagine synthetase	AT3G47340.3
BaRT2v18chr5HG243480.5	BaRT2v18chr5HG243480	1521	1284	1565	HTH myb-type domain-containing protein;Myb family transcription factor APL	HORVU.MOREX.r3.5HG0471940.1	Myb family transcription factor APL	AT3G24120.1
BaRT2v18chr6HG309710.1	BaRT2v18chr6HG309710	2320	338	1565	0	HORVU.MOREX.r3.6HG0600810.1	E3 ubiquitin-protein ligase BRE1-like 1	AT2G44950.1
BaRT2v18chr2HG069250.2	BaRT2v18chr2HG069250	1741	961	1564	Pre-mRNA-splicing factor 18	HORVU.MOREX.r3.2HG0132860.1	Pre-mRNA-splicing factor 18	AT1G03140.1
BaRT2v18chr5HG274360.1	BaRT2v18chr5HG274360	1894	805	1563.25	0	HORVU.MOREX.r3.5HG0525180.1	LURP-one-like protein	AT5G01750.2
BaRT2v18chr6HG313050.9	BaRT2v18chr6HG313050	2078	598	1563.25	0	HORVU.MOREX.r3.6HG0607550.1	Tubby-like F-box protein	AT2G18280.2
BaRT2v18chr5HG223550.2	BaRT2v18chr5HG223550	1783	917	1563	0	.	0	#N/A
BaRT2v18chr5HG255570.5	BaRT2v18chr5HG255570	1594	1134	1562.25	Calcium-dependent protein kinase 14	HORVU.MOREX.r3.5HG0493450.1	Gamma-aminobutyric acid receptor subunit rho-2	AT1G50910.1
BaRT2v18chr5HG238790.1	BaRT2v18chr5HG238790	1929	762	1562	0	#N/A	#N/A	#N/A
BaRT2v18chr7HG359490.2	BaRT2v18chr7HG359490	2310	344	1562	0	#N/A	#N/A	#N/A
BaRT2v18chr1HG039620.7	BaRT2v18chr1HG039620	1527	1249	1561.75	ANTH domain-containing protein;Putative clathrin assembly protein	HORVU.MOREX.r3.1HG0079130.1	ENTH/ANTH/VHS superfamily protein	AT2G01600.1
BaRT2v18chr6HG321710.2	BaRT2v18chr6HG321710	2458	112	1561.5	Equilibrative nucleotide transporter 1	HORVU.MOREX.r3.6HG0622540.1	Equilibrative nucleoside transporter	AT1G70330.1
BaRT2v18chr2HG055470.5	BaRT2v18chr2HG055470	1539	1221	1561	S-acyltransferase	HORVU.MOREX.r3.2HG0106380.1	S-acyltransferase	AT3G60800.1
BaRT2v18chr1HG028260.25	BaRT2v18chr1HG028260	2340	308	1560.75	Protein DEHYDRATION-INDUCED 19 homolog 3;Fiber protein Fb2;Protein DEHYDRATION-INDUCED 2;Drought-responsive family protein	HORVU.MOREX.r3.1HG0061330.1	Dehydration-induced 19-like protein	AT3G05700.1
BaRT2v18chr5HG255700.5	BaRT2v18chr5HG255700	2458	111	1560	Beta-ureidopropionase;Putative beta-ureidopropionase;CN hydrolase domain-containing protein;beta-ureidopropionase isoform X1	HORVU.MOREX.r3.5HG0493890.1	Beta-ureidopropionase	AT5G64370.1
BaRT2v18chr1HG010600.11	BaRT2v18chr1HG010600	2263	403	1559.5	Cullin-1;cullin-1 isoform X2;Cullin 1-like protein B	HORVU.MOREX.r3.1HG0022070.1	Cullin-1	AT4G02570.4
BaRT2v18chr6HG288490.3	BaRT2v18chr6HG288490	1683	986	1559.5	F-box domain-containing protein	HORVU.MOREX.r3.6HG0550740.1	F-box family protein	#N/A
BaRT2v18chr7HG375250.1	BaRT2v18chr7HG375250	2492	44	1559.5	Adagio-like protein 1;Putative LOV domain-containing protein;Adagio protein 1;PAS domain-containing protein	HORVU.MOREX.r3.7HG0729460.1	Kelch repeat-containing protein 1	AT5G57360.1
BaRT2v18chr2HG079080.4	BaRT2v18chr2HG079080	2406	207	1559	VARLMGL domain-containing protein	HORVU.MOREX.r3.2HG0156930.1	Longifolia protein	AT1G74160.1
BaRT2v18chr3HG146840.1	BaRT2v18chr3HG146840	2065	596	1559	0	#N/A	#N/A	#N/A
BaRT2v18chr2HG061160.2	BaRT2v18chr2HG061160	2348	293	1557.75	F-box protein SKIP5;Putative F-box domain, pectin lyase/virulence factor;F-box domain-containing protein	HORVU.MOREX.r3.2HG0116800.1	F-box protein	AT3G54480.1
BaRT2v18chr1HG026220.3	BaRT2v18chr1HG026220	2421	168	1557	Protein ARABIDILLO like;ARABIDILLO-1 isoform 1;Putative F-box domain, leucine-rich repeat domain, L domain-containing protein;Armadillo;F-box domain-containing protein	HORVU.MOREX.r3.1HG0057680.1	Protein ARABIDILLO 1	AT2G44900.1
BaRT2v18chr4HG193570.1	BaRT2v18chr4HG193570	1589	1100	1556.75	0	#N/A	#N/A	#N/A
BaRT2v18chr5HG233170.1	BaRT2v18chr5HG233170	2425	161	1556.75	0	#N/A	#N/A	#N/A
BaRT2v18chr3HG124270.1	BaRT2v18chr3HG124270	2498	35	1556.75	0	HORVU.MOREX.r3.3HG0235850.1	Basic helix-loop-helix transcription factor	#N/A
BaRT2v18chr5HG238910.8	BaRT2v18chr5HG238910	2327	319	1556.5	ABSCISIC ACID-INSENSITIVE 5-like protein 2;ABA responsive element binding factor 3;BZIP domain-containing protein	HORVU.MOREX.r3.5HG0463060.1	BZIP transcription factor	AT3G56850.1
BaRT2v18chr5HG236540.5	BaRT2v18chr5HG236540	2050	598	1555.75	0	HORVU.MOREX.r3.5HG0457980.1	Calcineurin B-like protein	NA
BaRT2v18chr5HG247910.2	BaRT2v18chr5HG247910	2348	288	1555.75	dormancy-associated protein homolog 3;Dormancy-associated 3;Auxin-repressed protein	HORVU.MOREX.r3.5HG0480830.1	Auxin repressed/dormancy associated protein	AT1G56220.4
BaRT2v18chr6HG321710.1	BaRT2v18chr6HG321710	2425	160	1555.5	0	HORVU.MOREX.r3.6HG0622540.1	Equilibrative nucleoside transporter	AT1G70330.1
BaRT2v18chr1HG018110.1	BaRT2v18chr1HG018110	2440	137	1555.25	Peptide transporter PTR3-A	HORVU.MOREX.r3.1HG0041600.1	Peptide transporter	AT5G46050.1
BaRT2v18chr2HG092750.2	BaRT2v18chr2HG092750	2436	141	1555.25	probable sphingolipid transporter spinster homolog 2;MFS domain-containing protein;Carbohydrate transporter/ sugar porter/ transporter	HORVU.MOREX.r3.2HG0183300.1	Major facilitator superfamily transporter	AT5G64500.1
BaRT2v18chr2HG113030.2	BaRT2v18chr2HG113030	2100	551	1555.25	SKP1-interacting partner 15	HORVU.MOREX.r3.2HG0214830.1	F-box family protein	AT1G76920.1
BaRT2v18chr3HG146210.3	BaRT2v18chr3HG146210	2474	81	1555.25	Cytokinin riboside 5'-monophosphate phosphoribohydrolase	HORVU.MOREX.r3.3HG0284030.1	Cytokinin riboside 5'-monophosphate phosphoribohydrolase	AT5G11950.2
BaRT2v18chr5HG267930.3	BaRT2v18chr5HG267930	2474	81	1555.25	0	#N/A	#N/A	#N/A
BaRT2v18chr2HG084330.9	BaRT2v18chr2HG084330	2482	65	1554.75	F-box protein 7;F-box protein FBX9;F-box protein 9;F-box domain-containing protein	HORVU.MOREX.r3.2HG0168640.1	F-box family protein	AT1G21760.1
BaRT2v18chr4HG180180.8	BaRT2v18chr4HG180180	1561	1144	1554	0	HORVU.MOREX.r3.4HG0339640.1	Calcium-transporting ATPase	AT1G10130.1
BaRT2v18chr7HG374150.11	BaRT2v18chr7HG374150	2234	425	1553.75	Eukaryotic initiation factor 4A;Eucaryotic initiation factor4	HORVU.MOREX.r3.7HG0727510.1	ATP-dependent RNA helicase	AT3G13920.1
BaRT2v18chr4HG200170.2	BaRT2v18chr4HG200170	1676	967	1553.5	0	HORVU.MOREX.r3.4HG0385690.1	Triose-phosphate transporter family protein	AT3G11320.1
BaRT2v18chr5HG254090.1	BaRT2v18chr5HG254090	2289	356	1553.5	Putative membrane transport protein	HORVU.MOREX.r3.5HG0491050.1	Auxin efflux carrier family protein	AT1G76520.2
BaRT2v18chr3HG156720.2	BaRT2v18chr3HG156720	2431	149	1553.25	nematode resistance protein-like HSPRO2;Nematode-resistance protein;HSPRO	HORVU.MOREX.r3.3HG0301110.1	Nematode resistance protein-like HSPRO2	AT3G55840.1
BaRT2v18chr2HG065330.2	BaRT2v18chr2HG065330	2276	372	1553	Zinc finger, FYVE-type, endofin;FYVE-type domain-containing protein;Zinc finger, FYVE-type	HORVU.MOREX.r3.2HG0124870.1	SH3 domain-containing protein	AT3G43230.1
BaRT2v18chr5HG235560.1	BaRT2v18chr5HG235560	1575	1100	1552.5	0	.	0	#N/A
BaRT2v18chr2HG106570.1	BaRT2v18chr2HG106570	2491	44	1552.25	Aspergillus nuclease S(1)	HORVU.MOREX.r3.2HG0203620.1	Nuclease S1	AT4G21585.1
BaRT2v18chr6HG288540.2	BaRT2v18chr6HG288540	2104	534	1551.5	FBD domain-containing protein	HORVU.MOREX.r3.6HG0550780.1	F-box family protein	AT3G59200.1
BaRT2v18chr1HG040730.1	BaRT2v18chr1HG040730	1977	642	1551	probable ADP,ATP carrier protein At5g56450;ADP/ATP translocase 2;Adenine nucleotide translocator;Mitochondrial carrier protein	HORVU.MOREX.r3.1HG0080730.1	Mitochondrial carrier family	AT5G56450.1
BaRT2v18chr5HG242320.8	BaRT2v18chr5HG242320	2168	470	1551	protein ACTIVITY OF BC1 COMPLEX KINASE 7, chloroplastic;ABC1 domain-containing protein;UbiB domain	HORVU.MOREX.r3.5HG0469800.1	Protein kinase family protein	AT3G07700.2
BaRT2v18chr5HG237040.6	BaRT2v18chr5HG237040	2494	40	1550.5	Stem-specific protein TSJT1;stem-specific protein TSJT1-like;Aluminum induced protein with YGL and LRDR motifs;Aluminum-induced protein homolog1	HORVU.MOREX.r3.5HG0459240.1	Stem-specific protein TSJT1, putative, expressed	AT5G19140.1
BaRT2v18chr6HG308960.1	BaRT2v18chr6HG308960	2481	66	1550.5	Homeodomain-containing transcription factor A1;Homeobox-leucine zipper protein HOX24;Homeobox domain-containing protein	HORVU.MOREX.r3.6HG0599390.1	Homeobox protein, putative	AT2G46680.1
BaRT2v18chr6HG289600.3	BaRT2v18chr6HG289600	1860	800	1550.25	0	HORVU.MOREX.r3.6HG0552460.1	SBP (S-ribonuclease binding protein) family protein	AT1G60610.3
BaRT2v18chr4HG191400.2	BaRT2v18chr4HG191400	1855	805	1550	0	.	0	#N/A
BaRT2v18chr7HG375260.2	BaRT2v18chr7HG375260	2450	122	1550	C2H2-type domain-containing protein	HORVU.MOREX.r3.7HG0729490.1	DUF1644 family protein	AT4G31410.2
BaRT2v18chr1HG013100.3	BaRT2v18chr1HG013100	2461	100	1549.25	nuclear ubiquitous casein and cyclin-dependent kinase substrate 1-like isoform X2;46 kDa FK506-binding nuclear protein isoform X1;eukaryotic translation initiation factor 4 gamma-like;nucleolar protein 56 isoform X2;neurofilament heavy polypeptide-like	HORVU.MOREX.r3.1HG0028110.1	Copper ion binding protein	AT2G25670.2
BaRT2v18chr2HG071560.2	BaRT2v18chr2HG071560	2384	235	1549.25	chitin-inducible gibberellin-responsive protein 1-like isoform X1;chitin-inducible gibberellin-responsive protein 1-like;Chitin-inducible gibberellin-responsive protein 1;GRAS domain-containing protein;scarecrow-like protein 21	HORVU.MOREX.r3.2HG0138250.1	GRAS transcription factor	AT5G48150.2
BaRT2v18chr3HG119930.2	BaRT2v18chr3HG119930	2308	327	1548.75	Peptide transporter PTR5;Proton-dependent oligopeptide transport family protein	HORVU.MOREX.r3.3HG0228170.1	Peptide transporter	AT3G54140.1
BaRT2v18chr1HG033700.6	BaRT2v18chr1HG033700	2479	70	1547.5	ADP-ribosylation factor 1;Small GTPase superfamily, Rab type;Centromeric histone H3;Arf/Sar family	HORVU.MOREX.r3.1HG0070060.1	ADP-ribosylation factor	AT1G10630.1
BaRT2v18chr3HG168380.1	BaRT2v18chr3HG168380	1871	777	1547.5	DUF295 domain-containing protein	.	0	#N/A
BaRT2v18chr2HG070440.3	BaRT2v18chr2HG070440	2274	362	1546	0	HORVU.MOREX.r3.2HG0135510.1	Vesicle-associated 4-2-like protein	AT4G21450.2
BaRT2v18chr4HG203960.1	BaRT2v18chr4HG203960	2495	37	1546	0	HORVU.MOREX.r3.5HG0420720.1	Ankyrin repeat protein-like	#N/A
BaRT2v18chr4HG184620.10	BaRT2v18chr4HG184620	2046	569	1545.75	Lipase family protein, expressed;Phospholipase A1-Igamma1, chloroplastic (Fragment)	HORVU.MOREX.r3.4HG0347000.1	Phytoalexin-deficient 4-1 protein	AT3G52430.1
BaRT2v18chr1HG030350.13	BaRT2v18chr1HG030350	2218	423	1545.25	Cysteine proteinase inhibitor	HORVU.MOREX.r3.1HG0064780.1	Cysteine proteinase inhibitor	AT3G12490.2
BaRT2v18chr2HG058150.1	BaRT2v18chr2HG058150	2490	44	1545.25	0	HORVU.MOREX.r3.2HG0111410.1	NAC domain protein,	#N/A
BaRT2v18chr6HG324790.2	BaRT2v18chr6HG324790	2263	371	1544.75	COBRA-like protein 3	HORVU.MOREX.r3.6HG0627960.1	Protein COBRA-like protein	AT5G60920.1
BaRT2v18chr6HG328120.1	BaRT2v18chr6HG328120	2487	49	1544.5	DUF295 domain-containing protein;Skp1 domain-containing protein	HORVU.MOREX.r3.6HG0633650.1	F-box family protein	#N/A
BaRT2v18chr2HG085220.15	BaRT2v18chr2HG085220	2395	205	1544.25	12-oxo-phytodienoic acid reductase5;12-oxophytodienoate reductase 1;12-oxophytodienoate reductase-like protein	HORVU.MOREX.r3.2HG0170570.1	AGAMOUS-like MADS-box transcription factor	AT1G76690.1
BaRT2v18chr3HG138840.1	BaRT2v18chr3HG138840	1472	1291	1544	0	HORVU.MOREX.r3.3HG0267650.1	Hydroxyproline-rich glycoprotein family protein, putative	#N/A
BaRT2v18chr3HG170160.8	BaRT2v18chr3HG170160	1803	832	1544	0	#N/A	#N/A	#N/A
BaRT2v18chr3HG127280.11	BaRT2v18chr3HG127280	2481	64	1543.75	Phospholipase D	HORVU.MOREX.r3.3HG0241720.1	Phospholipase D	AT3G15730.1
BaRT2v18chr6HG290520.2	BaRT2v18chr6HG290520	2301	328	1543	0	HORVU.MOREX.r3.6HG0555000.1	Synaptotagmin-5	AT1G05500.1
BaRT2v18chr2HG074800.6	BaRT2v18chr2HG074800	1550	1099	1542.5	Zn-dependent exopeptidase superfamily protein;Endoplasmic reticulum metallopeptidase 1;Zn-dependent exopeptidases superfamily protein	HORVU.MOREX.r3.2HG0146050.1	Endoplasmic reticulum metallopeptidase 1	AT1G67420.2
BaRT2v18chr7HG354230.1	BaRT2v18chr7HG354230	2409	182	1542.5	0	HORVU.MOREX.r3.7HG0685370.1	Stress up-regulated Nod 19 protein	AT5G61820.1
BaRT2v18chr3HG120260.1	BaRT2v18chr3HG120260	2141	474	1542.25	probable pectin methylesterase CGR2	HORVU.MOREX.r3.3HG0228870.1	transmembrane protein	AT3G49720.2
BaRT2v18chr3HG163620.2	BaRT2v18chr3HG163620	2357	261	1542.25	TCP domain-containing protein;Transcription factor TCP20	HORVU.MOREX.r3.3HG0311460.1	TCP transcription factor	AT3G27010.1
BaRT2v18chr3HG163520.1	BaRT2v18chr3HG163520	2381	230	1541.5	0	.	0	NA
BaRT2v18chr5HG263840.2	BaRT2v18chr5HG263840	2248	381	1541.25	glycosyltransferase BC10;Core-2/I-branching beta-16-N-acetylglucosaminyltransferase family protein;Core-2/I-branching beta-1,6-N-acetylglucosaminyltransferase familyprotein	HORVU.MOREX.r3.5HG0508000.1	core-2/I-branching beta-1,6-N-acetylglucosaminyltransferase family protein	AT3G52060.2
BaRT2v18chr3HG130600.9	BaRT2v18chr3HG130600	2491	42	1541	0	HORVU.MOREX.r3.3HG0248420.1	Short-chain dehydrogenase/reductase	AT4G13250.1
BaRT2v18chr1HG005250.1	BaRT2v18chr1HG005250	1486	1216	1540.75	Keratin-associated protein 10-6 isoform 1;Pre-mRNA-splicing factor cwc22 like;Beta-klotho	HORVU.MOREX.r3.1HG0011360.1	Transmembrane protein, putative	AT4G31130.1
BaRT2v18chr7HG385430.10	BaRT2v18chr7HG385430	2305	320	1540.5	0	HORVU.MOREX.r3.7HG0748240.1	Nitrilase/cyanide hydratase and apolipoprotein N-acyltransferase family protein	#N/A
BaRT2v18chr7HG357830.7	BaRT2v18chr7HG357830	2195	428	1540.25	Bifunctional nuclease 2;BFN domain-containing protein	HORVU.MOREX.r3.7HG0694130.2	Bifunctional nuclease	AT1G19660.2
BaRT2v18chr6HG327110.8	BaRT2v18chr6HG327110	2222	408	1540	NAC domain-containing protein;NAC3 transcription factor	HORVU.MOREX.r3.6HG0631820.1	NAC domain protein,	AT5G04410.1
BaRT2v18chr2HG099700.4	BaRT2v18chr2HG099700	1885	711	1538.75	HTH myb-type domain-containing protein;Myb-like protein G	HORVU.MOREX.r3.2HG0196050.1	Homeodomain-like superfamily protein	AT5G37260.1
BaRT2v18chr5HG269620.7	BaRT2v18chr5HG269620	2212	416	1538.75	dnaJ protein homolog;Putative chaperone DnaJ, Terminal organelle assembly protein TopJ;Seed maturation protein PM37;DnaJ-like protein 1;DnaJ-like protein subfamily A member 2	HORVU.MOREX.r3.5HG0517090.1	Chaperone protein dnaJ, putative	AT5G22060.1
BaRT2v18chr5HG234970.3	BaRT2v18chr5HG234970	2376	234	1537.5	0	HORVU.MOREX.r3.5HG0454040.1	Holliday junction ATP-dependent DNA helicase RuvB	#N/A
BaRT2v18chr4HG199780.26	BaRT2v18chr4HG199780	2024	573	1537.25	0	.	0	#N/A
BaRT2v18chr7HG350240.1	BaRT2v18chr7HG350240	2038	554	1536.25	phenylcoumaran benzylic ether reductase Betv6;Eugenol synthase 1b;Isoflavone reductase;NmrA domain-containing protein;NmrA-like negative transcriptional regulator family protein	HORVU.MOREX.r3.7HG0677060.1	Isoflavone reductase	AT4G39230.1
BaRT2v18chr5HG266820.21	BaRT2v18chr5HG266820	1817	798	1535.75	0	HORVU.MOREX.r3.5HG0512520.1	Chaperone protein DnaJ	AT4G37480.1
BaRT2v18chr6HG303380.4	BaRT2v18chr6HG303380	2251	365	1535.5	0	.	0	#N/A
BaRT2v18chr4HG196980.1	BaRT2v18chr4HG196980	2487	47	1535.5	Thioredoxin-like 1-1, chloroplastic;Thioredoxin domain-containing protein	HORVU.MOREX.r3.4HG0379720.1	Thioredoxin, putative	AT1G08570.1
BaRT2v18chr7HG348310.1	BaRT2v18chr7HG348310	1585	1010	1535.25	0	#N/A	#N/A	#N/A
BaRT2v18chr7HG357680.12	BaRT2v18chr7HG357680	1512	1142	1535.25	0	HORVU.MOREX.r3.7HG0693690.1	Tetratricopeptide repeat (TPR)-like superfamily protein	#N/A
BaRT2v18chr6HG321930.4	BaRT2v18chr6HG321930	2501	28	1534.75	Trehalose 6-phosphate phosphatase	HORVU.MOREX.r3.6HG0622920.1	Trehalose-6-phosphate synthase	AT2G18700.1
BaRT2v18chr4HG196690.10	BaRT2v18chr4HG196690	2476	70	1534.5	Cytochrome P450 family protein, expressed;Secologanin synthase	HORVU.MOREX.r3.4HG0379210.1	Cytochrome P450 family protein, expressed	AT5G24910.1
BaRT2v18chr7HG368680.1	BaRT2v18chr7HG368680	2492	40	1534.5	LRR receptor-like serine/threonine-protein kinase HSL2;Protein kinase domain-containing protein;Receptor-like protein kinase HSL1	HORVU.MOREX.r3.7HG0718040.1	Receptor-like protein kinase	AT5G25930.1
BaRT2v18chr2HG112400.1	BaRT2v18chr2HG112400	2392	201	1534.25	Exocyst complex component EXO70A1	HORVU.MOREX.r3.2HG0213760.1	Exocyst complex component, putative	AT5G03540.1
BaRT2v18chr3HG119630.7	BaRT2v18chr3HG119630	2313	300	1532.75	0	HORVU.MOREX.r3.3HG0227720.1	Repressor of RNA polymerase III transcription	AT5G13240.1
BaRT2v18chr2HG079630.1	BaRT2v18chr2HG079630	2287	328	1532.5	0	HORVU.MOREX.r3.2HG0158120.1	Plant/T7H20-70 protein	AT5G02020.1
BaRT2v18chr3HG130130.1	BaRT2v18chr3HG130130	1775	814	1532	GDSL esterase/lipase	HORVU.MOREX.r3.3HG0247410.1	GDSL esterase/lipase	AT5G45910.1
BaRT2v18chr7HG362920.7	BaRT2v18chr7HG362920	2163	435	1532	0	HORVU.MOREX.r3.7HG0706310.1	Alcohol dehydrogenase	AT5G63620.1
BaRT2v18chr7HG372710.2	BaRT2v18chr7HG372710	1983	591	1532	Nudix hydrolase domain-containing protein	HORVU.MOREX.r3.7HG0725160.1	RING-H2 zinc finger protein RHA2a, putative	AT5G24460.1
BaRT2v18chr6HG297610.2	BaRT2v18chr6HG297610	1677	878	1531.5	DNA-dependent protein kinase catalytic subunit	HORVU.MOREX.r3.6HG0572790.1	DNA-dependent protein kinase catalytic subunit	AT5G57910.1
BaRT2v18chr7HG359660.13	BaRT2v18chr7HG359660	2433	130	1531	NAC domain-containing protein	HORVU.MOREX.r3.7HG0698960.1	NAC domain-containing protein	AT1G33060.1
BaRT2v18chr1HG005470.1	BaRT2v18chr1HG005470	1840	746	1530.75	0	HORVU.MOREX.r3.1HG0011890.1	F-box family protein	AT4G30640.1
BaRT2v18chr2HG088390.3	BaRT2v18chr2HG088390	2113	463	1529.75	beta-1,4-mannosyl-glycoprotein 4-beta-N-acetylglucosaminyltransferase isoform X1;N-acetylglucosaminyltransferase III;Acetylglucosaminyltransferase/ transferase, transferring glycosyl groups;Beta-14-N-acetylglucosaminyltransferase family protein;Beta-1,4-mannosyl-glycoprotein 4-beta-N-acetylglucosaminyltransferase;Beta 1,4 N-acetylglucosaminyltransferase	HORVU.MOREX.r3.2HG0175570.1	Beta-1,4-mannosyl-glycoprotein 4-beta-N-acetylglucosaminyltransferase	AT3G27540.1
BaRT2v18chr2HG062590.1	BaRT2v18chr2HG062590	2376	221	1529.5	0	HORVU.MOREX.r3.2HG0119600.1	Transcription elongation factor-related family protein	#N/A
BaRT2v18chr3HG155560.1	BaRT2v18chr3HG155560	1743	829	1529.5	0	HORVU.MOREX.r3.3HG0299390.1	alpha/beta-Hydrolases superfamily protein	#N/A
BaRT2v18chr1HG013210.1	BaRT2v18chr1HG013210	2469	80	1529	0	#N/A	#N/A	#N/A
BaRT2v18chr2HG060960.2	BaRT2v18chr2HG060960	2484	52	1529	Protein EARLY RESPONSIVE TO DEHYDRATION 15;PAM2 domain-containing protein	HORVU.MOREX.r3.2HG0116420.1	Early response to dehydration 15-like protein	AT2G41430.5
BaRT2v18chr5HG240300.9	BaRT2v18chr5HG240300	2480	59	1528.75	0	HORVU.MOREX.r3.5HG0465890.1	Asparagine synthetase	AT3G47340.3
BaRT2v18chr2HG092390.3	BaRT2v18chr2HG092390	1859	700	1528.5	IAA-amino acid hydrolase ILR1-like 5	HORVU.MOREX.r3.2HG0182450.1	IAA-amino acid hydrolase ILR1, putative	AT5G54140.1
BaRT2v18chr1HG046270.2	BaRT2v18chr1HG046270	1604	940	1528.25	FBD domain-containing protein	HORVU.MOREX.r3.1HG0090160.1	FBD-associated F-box protein	AT3G52680.2
BaRT2v18chr2HG059950.16	BaRT2v18chr2HG059950	2421	147	1527.5	Xylose isomerase	HORVU.MOREX.r3.2HG0114290.1	Xylose isomerase	AT5G57655.2
BaRT2v18chr2HG091600.6	BaRT2v18chr2HG091600	1639	893	1527.25	0	#N/A	#N/A	#N/A
BaRT2v18chr7HG334620.1	BaRT2v18chr7HG334620	2192	406	1527	Chromatin complex subunit A 106;ATP-dependent DNA helicase DDM1	HORVU.MOREX.r3.7HG0646770.1	ATP-dependent DNA helicase DDM1	AT5G66750.1
BaRT2v18chr5HG249890.3	BaRT2v18chr5HG249890	2465	83	1526.5	Vacuolar-processing enzyme;vacuolar-processing enzyme-like;Legumain;Senescence enhanced2b	HORVU.MOREX.r3.5HG0484660.1	Vacuolar-processing enzyme	AT2G25940.1
BaRT2v18chr3HG165210.2	BaRT2v18chr3HG165210	2065	497	1525.75	0	HORVU.MOREX.r3.3HG0313870.1	Homeobox protein LUMINIDEPENDENS	AT4G02560.2
BaRT2v18chr1HG019160.1	BaRT2v18chr1HG019160	1889	648	1525.5	0	#N/A	#N/A	#N/A
BaRT2v18chr2HG065820.3	BaRT2v18chr2HG065820	2369	233	1525.25	GTP diphosphokinase	HORVU.MOREX.r3.2HG0125880.1	Rela/spot homolog 3 family protein	AT1G54130.1
BaRT2v18chr1HG040240.2	BaRT2v18chr1HG040240	2013	551	1524	Saposin-like type B, region 1 family protein;Proactivator polypeptide;Saposin B-type domain-containing protein;Prosaposin	#N/A	#N/A	AT3G51730.1
BaRT2v18chr1HG005580.1	BaRT2v18chr1HG005580	2443	113	1523.75	Disease resistance protein RPM1	HORVU.MOREX.r3.1HG0012170.1	Disease resistance protein RPM1	AT3G07040.1
BaRT2v18chr6HG307810.4	BaRT2v18chr6HG307810	2413	157	1523.75	DDE Tnp4 domain-containing protein	#N/A	#N/A	AT5G41980.1
BaRT2v18chr3HG149080.1	BaRT2v18chr3HG149080	2374	214	1523.5	0	HORVU.MOREX.r3.3HG0288940.1	WRKY transcription factor, putative, expressed	#N/A
BaRT2v18chr3HG147580.2	BaRT2v18chr3HG147580	1884	646	1523	0	HORVU.MOREX.r3.3HG0286540.1	epstein-barr nuclear antigen	AT3G14830.2
BaRT2v18chr4HG184680.1	BaRT2v18chr4HG184680	2347	251	1523	Aldehyde oxygenase (deformylating);sphinganine C4-monooxygenase 2	.	0	AT1G14290.1
BaRT2v18chr4HG205100.12	BaRT2v18chr4HG205100	2487	44	1522.5	0	#N/A	#N/A	#N/A
BaRT2v18chr6HG287560.1	BaRT2v18chr6HG287560	2448	106	1522	Calcium-binding protein KIC;Putative flagellar calcium-binding protein calflagin;Ca2+-binding protein (Centrin/caltractin), EF-Hand superfamily protein;EF-hand Ca2+-binding protein CCD1;Calcium-binding protein like;EF-hand domain-containing protein	HORVU.MOREX.r3.6HG0548880.1	Calcium-binding family protein	AT2G46600.1
BaRT2v18chr7HG361430.5	BaRT2v18chr7HG361430	2432	126	1522	0	HORVU.MOREX.r3.7HG0703100.1	potyvirus VPg interacting protein (DUF1423)	#N/A
BaRT2v18chr6HG303270.1	BaRT2v18chr6HG303270	2338	258	1520.5	0	HORVU.MOREX.r3.6HG0586950.1	Vesicle transport protein	#N/A
BaRT2v18chr5HG236270.1	BaRT2v18chr5HG236270	2457	93	1520	E3 ubiquitin-protein ligase RGLG2;VWFA domain-containing protein;Copine domain-containing protein	HORVU.MOREX.r3.5HG0457210.1	E3 ubiquitin-protein ligase RGLG2	AT5G14420.2
BaRT2v18chr3HG141150.3	BaRT2v18chr3HG141150	2476	64	1519.75	Mitogen-activated protein kinase	HORVU.MOREX.r3.3HG0273800.1	Mitogen-activated protein kinase	AT2G42880.1
BaRT2v18chr4HG189860.1	BaRT2v18chr4HG189860	1943	587	1519.25	0	HORVU.MOREX.r3.4HG0359170.1	Acyl-coenzyme A:6-aminopenicillanic acid acyl-transferase	#N/A
BaRT2v18chr7HG365110.10	BaRT2v18chr7HG365110	2194	386	1518.75	Reticulon-like protein (Fragment)	HORVU.MOREX.r3.7HG0710810.1	Reticulon-like protein	AT4G11220.1
BaRT2v18chr6HG307550.1	BaRT2v18chr6HG307550	2478	59	1518.25	0	HORVU.MOREX.r3.6HG0596750.1	Senescence regulator	#N/A
BaRT2v18chr7HG368670.1	BaRT2v18chr7HG368670	2461	84	1518	0	HORVU.MOREX.r3.7HG0718040.1	Receptor-like protein kinase	#N/A
BaRT2v18chr3HG137810.1	BaRT2v18chr3HG137810	2474	67	1517.75	0	#N/A	#N/A	#N/A
BaRT2v18chr4HG211140.11	BaRT2v18chr4HG211140	2464	80	1517.5	alanine--glyoxylate aminotransferase 2 homolog 1, mitochondrial;Alanine-glyoxylate aminotransferase, putative;Alanine-glyoxylate aminotransferase-like protein	HORVU.MOREX.r3.4HG0403790.1	Aminotransferase like protein	AT4G39660.1
BaRT2v18chr2HG051040.5	BaRT2v18chr2HG051040	1630	855	1517.25	0	.	0	AT4G23140.1
BaRT2v18chr7HG372470.3	BaRT2v18chr7HG372470	2179	398	1517.25	Putative HLH DNA-binding domain superfamily protein;Transcription factor bHLH48;BHLH domain-containing protein;Transcription factor bHLH79	HORVU.MOREX.r3.7HG0724770.1	Basic helix-loop-helix transcription factor	AT2G42300.1
BaRT2v18chr4HG219950.2	BaRT2v18chr4HG219950	2356	238	1517	0	HORVU.MOREX.r3.4HG0417410.1	Cold regulated protein 27	#N/A
BaRT2v18chr1HG040230.6	BaRT2v18chr1HG040230	2301	294	1516.75	0	HORVU.MOREX.r3.1HG0079950.1	Lys-63-specific deubiquitinase BRCC36	#N/A
BaRT2v18chr3HG142030.1	BaRT2v18chr3HG142030	2302	291	1516.5	0	.	0	AT5G19970.1
BaRT2v18chr1HG033780.2	BaRT2v18chr1HG033780	2063	471	1516	E3 ubiquitin-protein ligase SIRP1;RING-type E3 ubiquitin transferase	HORVU.MOREX.r3.1HG0070130.1	RING/U-box superfamily protein	AT1G55530.1
BaRT2v18chr2HG049510.1	BaRT2v18chr2HG049510	2052	475	1516	Ethylene receptor	HORVU.MOREX.r3.2HG0095490.1	Ethylene receptor	AT3G04580.2
BaRT2v18chr7HG386080.1	BaRT2v18chr7HG386080	2241	344	1516	0	HORVU.MOREX.r3.7HG0749350.1	Tetratricopeptide repeat-like superfamily protein, putative isoform 1	#N/A
BaRT2v18chr3HG163780.1	BaRT2v18chr3HG163780	2328	262	1515.75	Disease resistance protein RPM1;NB-ARC domain-containing protein	HORVU.MOREX.r3.3HG0311640.1	Disease resistance family protein	AT3G07040.1
BaRT2v18chr3HG139210.1	BaRT2v18chr3HG139210	1819	696	1515	0	HORVU.MOREX.r3.3HG0268970.1	Acetate/butyrate--CoA ligase AAE7, peroxisomal	#N/A
BaRT2v18chr1HG001200.1	BaRT2v18chr1HG001200	2188	382	1514.75	0	#N/A	#N/A	#N/A
BaRT2v18chr3HG163950.1	BaRT2v18chr3HG163950	2186	385	1514.75	0	.	0	NA
BaRT2v18chr4HG178300.2	BaRT2v18chr4HG178300	2365	221	1514.25	Phytanoyl-CoA dioxygenase;PhyH domain-containing protein	HORVU.MOREX.r3.4HG0336730.1	Phytanoyl-CoA dioxygenase domain protein	AT2G01490.1
BaRT2v18chr4HG202590.3	BaRT2v18chr4HG202590	2399	166	1513.75	0	HORVU.MOREX.r3.4HG0389980.1	calpain-type cysteine protease family	#N/A
BaRT2v18chr2HG095410.4	BaRT2v18chr2HG095410	2458	88	1513	0	HORVU.MOREX.r3.2HG0187120.1	F-box protein PP2-A13	AT5G52120.1
BaRT2v18chr3HG169230.1	BaRT2v18chr3HG169230	2500	25	1511.75	Zinc finger, RING-type;RING-type domain-containing protein	HORVU.MOREX.r3.3HG0321940.1	RING/U-box superfamily protein	AT5G19430.1
BaRT2v18chr4HG188150.6	BaRT2v18chr4HG188150	2425	130	1511.5	0	HORVU.MOREX.r3.4HG0355240.1	F-box protein PP2	#N/A
BaRT2v18chr5HG264270.11	BaRT2v18chr5HG264270	2480	54	1511.25	0	HORVU.MOREX.r3.5HG0508860.1	Transporter-related family protein	AT3G13050.1
BaRT2v18chr7HG345460.1	BaRT2v18chr7HG345460	1859	634	1511.25	DUF295 domain-containing protein	HORVU.MOREX.r3.7HG0667180.1	F-box protein	#N/A
BaRT2v18chr3HG121270.6	BaRT2v18chr3HG121270	2371	210	1511	very-long-chain enoyl-CoA reductase isoform X1;Synaptic glycoprotein SC2;Very-long-chain enoyl-CoA reductase;Putative very-long-chain enoyl-CoA reductase-like;very-long-chain enoyl-CoA reductase-like	HORVU.MOREX.r3.3HG0230880.1	Steroid 5-alpha reductase	AT3G55360.1
BaRT2v18chr3HG164270.8	BaRT2v18chr3HG164270	1340	2801	1510.25	Serine C-palmitoyltransferase;Long chain base biosynthesis protein 2a	HORVU.MOREX.r3.3HG0312440.1	8-amino-7-oxononanoate synthase	AT5G23670.2
BaRT2v18chr4HG206880.2	BaRT2v18chr4HG206880	1733	769	1510.25	B3 domain-containing protein	HORVU.MOREX.r3.4HG0397260.1	B3 domain-containing protein	AT4G31690.1
BaRT2v18chr2HG072320.1	BaRT2v18chr2HG072320	2354	231	1509.75	Translational initiation factor eIF1;SUI1 domain-containing protein	HORVU.MOREX.r3.2HG0139340.1	Protein translation factor SUI1-like protein	AT1G54290.1
BaRT2v18chr1HG011740.2	BaRT2v18chr1HG011740	1623	848	1509.5	0	.	0	#N/A
BaRT2v18chr3HG152640.1	BaRT2v18chr3HG152640	2335	248	1508.5	0	HORVU.MOREX.r3.3HG0294930.1	Serine/Threonine-kinase WNK (WNK)-like protein	#N/A
BaRT2v18chr6HG307140.4	BaRT2v18chr6HG307140	1436	1218	1508	E3 ubiquitin-protein ligase PRT1	HORVU.MOREX.r3.6HG0595860.1	E3 ubiquitin-protein ligase	AT3G24800.1
BaRT2v18chr7HG360150.1	BaRT2v18chr7HG360150	1569	910	1507.75	0	HORVU.MOREX.r3.7HG0700270.1	Transaldolase	AT1G12230.1
BaRT2v18chr5HG223690.1	BaRT2v18chr5HG223690	2469	72	1507.5	glycosyltransferase BC10;Core-2/I-branching beta-16-N-acetylglucosaminyltransferase family protein;Core-2/I-branching beta-1,6-N-acetylglucosaminyltransferase familyprotein	HORVU.MOREX.r3.5HG0426240.1	Core-2/I-branching beta-1,6-N-acetylglucosaminyltransferase family protein	AT5G22070.1
BaRT2v18chr6HG310930.5	BaRT2v18chr6HG310930	2022	492	1507.25	Transcription factor bHLH157;BHLH domain-containing protein;Putative basic helix-loop-helix protein;Transcription factor LHW	HORVU.MOREX.r3.6HG0603290.1	BHLH transcription factor-like protein	AT2G27230.2
BaRT2v18chr2HG098270.8	BaRT2v18chr2HG098270	2458	84	1506.75	0	HORVU.MOREX.r3.2HG0191590.1	Potassium transporter	AT4G33530.1
BaRT2v18chr7HG370210.6	BaRT2v18chr7HG370210	2408	151	1506.5	0	HORVU.MOREX.r3.7HG0720750.1	E3 ubiquitin-protein ligase RGLG2	AT5G14420.2
BaRT2v18chr1HG023330.3	BaRT2v18chr1HG023330	2138	404	1506	0	#N/A	#N/A	#N/A
BaRT2v18chr3HG134900.1	BaRT2v18chr3HG134900	2385	182	1505.25	0	#N/A	#N/A	#N/A
BaRT2v18chr4HG181560.2	BaRT2v18chr4HG181560	2398	161	1505.25	Thioredoxin-like protein 4B;mRNA splicing factor;Component of the U4/U6.U5 snRNP/mitosis protein DIM1;Thioredoxin-like protein yls8	HORVU.MOREX.r3.4HG0341690.1	Thioredoxin-like protein 4B	AT3G24730.1
BaRT2v18chr2HG092040.1	BaRT2v18chr2HG092040	2412	146	1504.75	0	HORVU.MOREX.r3.2HG0181900.1	Kinase family protein	#N/A
BaRT2v18chr1HG041080.1	BaRT2v18chr1HG041080	1610	842	1504.5	DNA-damage-repair/toleration protein DRT102;DNA-damage-repair/toleration protein;DNA-damage-repair/toleration protein DRT102, putative;DNA damage-repair/toleration protein DRT102-like	HORVU.MOREX.r3.1HG0081220.1	Galactose-6-phosphate isomerase subunit LacB	AT3G04880.1
BaRT2v18chr4HG181550.7	BaRT2v18chr4HG181550	2268	309	1504	adenylylsulfatase HINT3;HIT domain-containing protein;E3 ubiquitin-protein ligase CHIP-like	HORVU.MOREX.r3.4HG0341640.1	Histidine triad nucleotide-binding protein	AT5G48545.1
BaRT2v18chr4HG183480.2	BaRT2v18chr4HG183480	2474	61	1504	NBS-LRR type protein (Fragment);Disease resistance protein RPM1	HORVU.MOREX.r3.4HG0344830.1	NBS-LRR disease resistance protein, putative, expressed	AT3G07040.1
BaRT2v18chr7HG369170.1	BaRT2v18chr7HG369170	2047	452	1503.75	0	HORVU.MOREX.r3.7HG0718970.1	Transmembrane protein, putative	AT3G11810.1
BaRT2v18chr5HG268470.2	BaRT2v18chr5HG268470	1586	866	1503.5	Aldehyde oxygenase (deformylating);dihydroceramide fatty acyl 2-hydroxylase FAH1-like	HORVU.MOREX.r3.5HG0515000.1	Fatty acid 2-hydroxylase	AT2G34770.1
BaRT2v18chr2HG082940.4	BaRT2v18chr2HG082940	2469	71	1503.25	0	HORVU.MOREX.r3.2HG0165370.1	Target of rapamycin complex 2 subunit MAPKAP1	AT2G27830.1
BaRT2v18chr3HG119310.1	BaRT2v18chr3HG119310	1415	1375	1503	PB1 domain-containing protein;leucine-rich repeat extensin-like protein 2;RNA polymerase II degradation factor 1;Elongator complex protein 2-like	.	0	AT2G01190.1
BaRT2v18chr3HG137990.8	BaRT2v18chr3HG137990	2455	89	1502.5	Vacuolar-processing enzyme;Senescence enhanced2b;Legumain	HORVU.MOREX.r3.3HG0265990.1	Vacuolar-processing enzyme	AT4G32940.1
BaRT2v18chr2HG061970.12	BaRT2v18chr2HG061970	2449	95	1502	RING-type E3 ubiquitin transferase	HORVU.MOREX.r3.2HG0118540.1	E3 Ubiquitin ligase family protein	AT1G63900.1
BaRT2v18chr4HG194020.1	BaRT2v18chr4HG194020	2067	436	1502	0	#N/A	#N/A	#N/A
BaRT2v18chr6HG328220.6	BaRT2v18chr6HG328220	2485	44	1501.75	Argonaute;Argonaute/Dicer protein;Eukaryotic translation initiation factor 2c	HORVU.MOREX.r3.6HG0633820.1	Protein argonaute	AT1G48410.1
BaRT2v18chr3HG149830.1	BaRT2v18chr3HG149830	2476	56	1501	0	HORVU.MOREX.r3.3HG0290120.1	6,7-dimethyl-8-ribityllumazine synthase	#N/A
BaRT2v18chr1HG044870.1	BaRT2v18chr1HG044870	2428	120	1500.5	0	HORVU.MOREX.r3.1HG0087310.1	casein kinase II beta chain 3	NA
BaRT2v18chr4HG181660.1	BaRT2v18chr4HG181660	2446	97	1499.75	0	HORVU.MOREX.r3.4HG0341870.1	T-box transcription factor, putative (DUF863)	#N/A
BaRT2v18chr7HG385080.2	BaRT2v18chr7HG385080	2296	275	1499	Protein-serine/threonine phosphatase	HORVU.MOREX.r3.7HG0747560.1	Protein phosphatase 2C	AT3G51370.1
BaRT2v18chr7HG387080.5	BaRT2v18chr7HG387080	1778	671	1499	HTH myb-type domain-containing protein;Myb-like protein G	HORVU.MOREX.r3.7HG0751030.1	MYB-related protein	AT5G37260.1
BaRT2v18chr4HG215750.6	BaRT2v18chr4HG215750	2365	205	1498.75	heavy metal-associated isoprenylated plant protein 39;HMA domain-containing protein	HORVU.MOREX.r3.4HG0410950.1	Heavy metal transport/detoxification superfamily protein	AT1G01490.2
BaRT2v18chr2HG066470.2	BaRT2v18chr2HG066470	2311	257	1498.25	Probable 6-phosphogluconolactonase;Putative 6-phosphogluconolactonase 2	HORVU.MOREX.r3.2HG0127150.1	Glucosamine-6-phosphate deaminase	AT1G13700.1
BaRT2v18chr4HG183550.1	BaRT2v18chr4HG183550	2235	321	1497.25	Disease resistance protein RPM1;NB-ARC domain-containing protein	HORVU.MOREX.r3.4HG0344950.1	Disease resistance protein RPM1	AT3G07040.1
BaRT2v18chr3HG157230.7	BaRT2v18chr3HG157230	2500	23	1496.5	0	HORVU.MOREX.r3.3HG0301990.1	Lipid transfer protein	#N/A
BaRT2v18chr5HG245980.4	BaRT2v18chr5HG245980	2249	311	1495.75	Amelogenin, X like;Forkhead box protein	HORVU.MOREX.r3.5HG0477510.1	Polyribonucleotide nucleotidyltransferase	AT4G38060.2
BaRT2v18chr6HG317160.1	BaRT2v18chr6HG317160	2248	312	1495.5	Aldehyde oxygenase (deformylating);sphinganine C4-monooxygenase 1	HORVU.MOREX.r3.6HG0615200.1	Sphingoid base hydroxylase 2	AT1G14290.1
BaRT2v18chr3HG129920.2	BaRT2v18chr3HG129920	2406	148	1494.5	jasmonic acid-amido synthetase JAR1-like;Putative indole-3-acetic acid-amido synthetase GH3.5;jasmonoyl--L-amino acid synthetase JAR4	HORVU.MOREX.r3.3HG0246970.1	Indole-3-acetic acid-amido synthetase GH3.3	AT2G46370.2
BaRT2v18chr6HG309050.13	BaRT2v18chr6HG309050	2299	266	1494	0	.	0	#N/A
BaRT2v18chr7HG358740.5	BaRT2v18chr7HG358740	1693	701	1494	0	#N/A	#N/A	#N/A
BaRT2v18chr1HG041650.3	BaRT2v18chr1HG041650	2471	64	1494	3Fe-4S ferredoxin	HORVU.MOREX.r3.1HG0082120.1	Chaperone DnaJ	AT2G42750.1
BaRT2v18chr1HG012270.7	BaRT2v18chr1HG012270	2204	340	1493.75	Thioredoxin domain-containing protein	HORVU.MOREX.r3.1HG0026030.1	Thioredoxin-like protein	AT3G08710.2
BaRT2v18chr6HG314200.1	BaRT2v18chr6HG314200	2484	44	1493.75	0	HORVU.MOREX.r3.6HG0609670.1	2-oxoglutarate (2OG) and Fe(II)-dependent oxygenase superfamily protein	AT5G48020.1
BaRT2v18chr1HG026350.6	BaRT2v18chr1HG026350	2363	202	1493.5	Phosphatidylglycerophosphate phosphatase PTPMT1;Putative dual specificity protein phosphatase DSP8;Tyrosine-protein phosphatase domain-containing protein	HORVU.MOREX.r3.1HG0057910.1	Dual specificity protein phosphatase	AT2G35680.1
BaRT2v18chr2HG109780.1	BaRT2v18chr2HG109780	2244	312	1493.5	Stem-specific protein TSJT1;stem-specific protein TSJT1-like;DUF3700 domain-containing protein (Fragment);Putative nucleophile aminohydrolase	HORVU.MOREX.r3.2HG0209020.1	Stem-specific protein TSJT1	AT4G27450.1
BaRT2v18chr2HG095360.3	BaRT2v18chr2HG095360	2162	357	1493	Putative RING-H2 finger protein ATL62;RING-H2 finger protein ATL28;RING-H2 finger protein ATL2M;RING-H2 finger protein ATL3F;RING-H2 finger protein ATL7;RING-type domain-containing protein;E3 ubiquitin-protein ligase ATL42	HORVU.MOREX.r3.2HG0187030.1	Ring finger protein, putative	AT3G16720.1
BaRT2v18chr4HG197340.4	BaRT2v18chr4HG197340	2387	164	1493	Membrane steroid-binding protein 2;Membrane steroid binding protein 1;Cytochrome b5 heme-binding domain-containing protein;Cytochrome b5-like heme/steroid binding domain-containing protein	HORVU.MOREX.r3.4HG0380430.1	Membrane steroid-binding protein	AT3G48890.1
BaRT2v18chr5HG266410.1	BaRT2v18chr5HG266410	2299	265	1493	RING-H2 finger protein ATL3;E3 ubiquitin-protein ligase EL5-like	HORVU.MOREX.r3.5HG0511930.1	Ring finger protein, putative	AT1G72310.1
BaRT2v18chr5HG276320.4	BaRT2v18chr5HG276320	2357	207	1493	Late embryogenesis abundant (LEA) hydroxyproline-rich glycoprotein family	HORVU.MOREX.r3.5HG0528290.1	Late embryogenesis abundant hydroxyproline-rich glycoprotein	AT4G13270.1
BaRT2v18chr6HG300920.2	BaRT2v18chr6HG300920	2429	112	1492.75	Peroxisomal membrane protein PMP22	HORVU.MOREX.r3.6HG0580590.1	Peroxisomal membrane protein PMP22	AT4G14305.1
BaRT2v18chr2HG065540.12	BaRT2v18chr2HG065540	2380	176	1492.75	Tify domain-containing protein	HORVU.MOREX.r3.2HG0125430.1	Jasmonate-zim-domain protein	AT1G19180.1
BaRT2v18chr4HG214960.2	BaRT2v18chr4HG214960	2430	110	1492	respiratory burst oxidase homolog protein C	HORVU.MOREX.r3.4HG0409670.1	Respiratory burst oxidase homolog	AT5G47910.1
BaRT2v18chr2HG085530.1	BaRT2v18chr2HG085530	2489	36	1492	F-box protein SKIP19;Putative F-box/LRR-repeat protein 22;F-box domain-containing protein	HORVU.MOREX.r3.2HG0171170.1	F-box protein family-like	AT4G05460.1
BaRT2v18chr6HG324750.7	BaRT2v18chr6HG324750	1421	1228	1491.5	Ankyrin repeat domain-containing protein 13B	HORVU.MOREX.r3.6HG0627920.1	Ankyrin repeat protein-like	AT3G04470.1
BaRT2v18chr2HG086080.1	BaRT2v18chr2HG086080	2495	28	1491.5	0	HORVU.MOREX.r3.2HG0172300.1	Histidine protein kinase SaeS	AT2G14095.1
BaRT2v18chr5HG241250.1	BaRT2v18chr5HG241250	2485	42	1490.5	cyclase-like protein 3;cyclase-like protein 2;Cyclase domain-containing protein;Kynurenine formamidase;Putative arylformamidase	HORVU.MOREX.r3.5HG0467870.1	Kynurenine formamidase	AT4G35220.1
BaRT2v18chr3HG143410.1	BaRT2v18chr3HG143410	1625	771	1489.25	E3 ubiquitin-protein ligase arkadia isoform X2;RING-finger protein like;RING-type domain-containing protein;RING/U-box superfamily protein	#N/A	#N/A	AT1G53190.2
BaRT2v18chr3HG124970.16	BaRT2v18chr3HG124970	2430	108	1487.25	2-oxoglutarate-Fe(II) type oxidoreductase;Fe2OG dioxygenase domain-containing protein	HORVU.MOREX.r3.3HG0236880.1	2-oxoglutarate (2OG) and Fe(II)-dependent oxygenase superfamily protein	AT1G35190.1
BaRT2v18chr2HG101340.3	BaRT2v18chr2HG101340	2397	149	1486	60S ribosomal protein L13	HORVU.MOREX.r3.2HG0193640.1	Exopolysaccharide production negative regulator	AT4G19140.1
BaRT2v18chr2HG073090.9	BaRT2v18chr2HG073090	2176	341	1485.75	RRM domain-containing protein;Putative RNA-binding protein rbpE;Serine/arginine-rich splicing factor SR45a	HORVU.MOREX.r3.2HG0141370.1	RNA-binding protein	AT1G07350.1
BaRT2v18chr7HG341900.9	BaRT2v18chr7HG341900	2301	254	1485.75	Ubiquitin conjugating enzyme 2;Ubiquitin-conjugating enzyme E2 34;UBC core domain-containing protein	HORVU.MOREX.r3.7HG0660830.1	Ubiquitin-conjugating enzyme, E2	AT1G17280.2
BaRT2v18chr3HG136550.5	BaRT2v18chr3HG136550	1811	599	1483.5	0	HORVU.MOREX.r3.3HG0261880.1	DUF789 family protein	AT2G01260.2
BaRT2v18chr2HG059420.3	BaRT2v18chr2HG059420	1548	847	1482.5	immune-associated nucleotide-binding protein 9-like isoform X1;immune-associated nucleotide-binding protein 9;immune-associated nucleotide-binding protein 9-like;AIG1-type G domain-containing protein;Avirulence induced family protein	HORVU.MOREX.r3.2HG0113410.1	Protein AIG1	AT1G33970.5
BaRT2v18chr4HG210200.2	BaRT2v18chr4HG210200	2499	22	1482.5	0	HORVU.MOREX.r3.4HG0402460.1	Dynamin-like	#N/A
BaRT2v18chr5HG259790.1	BaRT2v18chr5HG259790	2297	256	1482.5	Protein kinase domain-containing protein	HORVU.MOREX.r3.5HG0500590.1	Receptor-like kinase	AT3G51550.1
BaRT2v18chr5HG263210.6	BaRT2v18chr5HG263210	2127	363	1482.5	0	.	0	#N/A
BaRT2v18chr5HG235150.2	BaRT2v18chr5HG235150	2079	390	1482.25	Putative zinc finger, CCHC-type	HORVU.MOREX.r3.5HG0454430.1	Retrovirus-related Pol polyprotein from transposon TNT 1-94	#N/A
BaRT2v18chr2HG083180.1	BaRT2v18chr2HG083180	2299	252	1481.75	Inhibitor of apoptosis-like protein;Putative BOI-related E3 ubiquitin-protein ligase 2	HORVU.MOREX.r3.2HG0164850.1	SBP (S-ribonuclease binding protein) family protein	AT3G12920.1
BaRT2v18chr7HG370000.1	BaRT2v18chr7HG370000	2361	194	1481.75	Pentatricopeptide repeat-containing protein;Putative tetratricopeptide-like helical domain, DYW domain-containing protein	HORVU.MOREX.r3.7HG0720390.1	Pentatricopeptide repeat-containing family protein	AT1G18485.1
BaRT2v18chr5HG234780.20	BaRT2v18chr5HG234780	2498	23	1481.5	2-oxoisovalerate dehydrogenase subunit alpha 2, mitochondrial;Dehydrogenase, E1 component	HORVU.MOREX.r3.5HG0453670.1	Pyruvate dehydrogenase E1 component alpha subunit	AT5G09300.1
BaRT2v18chr6HG319290.6	BaRT2v18chr6HG319290	1611	750	1481.5	0	HORVU.MOREX.r3.6HG0618470.1	Protein XRI1	#N/A
BaRT2v18chr2HG061970.15	BaRT2v18chr2HG061970	2302	247	1481	0	HORVU.MOREX.r3.2HG0118540.1	E3 Ubiquitin ligase family protein	AT1G63900.2
BaRT2v18chr1HG026010.2	BaRT2v18chr1HG026010	2421	117	1480.5	Phosphatidylinositol 4-phosphate 5-kinase 1;junctophilin-4-like;Phosphatidylinositol-4-phosphate 5-kinase 4;Phosphatidylinositol-4-phosphate 5-kinase 2;MORN motif;Histone H3 K4-specific methyltransferase SET7/9 family protein;Phosphatidylinositol-4-phosphate 5-kinase 1;Phosphatidylinositol-4-phosphate 5-kinase 5 (Fragment)	HORVU.MOREX.r3.1HG0057430.1	Phosphatidylinositol-4-phosphate 5-kinase 5-like protein	AT4G17080.1
BaRT2v18chr1HG045340.4	BaRT2v18chr1HG045340	2416	124	1480.5	cobW domain-containing protein;Urease accessory protein G;CobW/HypB/UreG domain	HORVU.MOREX.r3.1HG0088590.1	Urease accessory protein ureG	AT2G34470.2
BaRT2v18chr1HG014610.1	BaRT2v18chr1HG014610	2249	283	1479.75	0	.	0	AT3G24255.1
BaRT2v18chr5HG225420.2	BaRT2v18chr5HG225420	2471	57	1479.5	Fe2OG dioxygenase domain-containing protein;Putative 2-oxoglutarate and Fe(II)-dependent oxygenase superfamily protein	HORVU.MOREX.r3.5HG0430020.1	2-oxoglutarate and Fe(II)-dependent oxygenase superfamily protein, putative	AT2G36690.1
BaRT2v18chr7HG348430.1	BaRT2v18chr7HG348430	2302	245	1479	Receptor-like protein kinase HSL1;Putative CLAVATA1 receptor kinase;LRR receptor-like serine/threonine-protein kinase HSL2;Protein kinase domain-containing protein	HORVU.MOREX.r3.7HG0673710.1	Receptor-like protein kinase	AT5G25930.1
BaRT2v18chr2HG062450.2	BaRT2v18chr2HG062450	2146	345	1478.75	0	#N/A	#N/A	#N/A
BaRT2v18chr1HG000040.2	BaRT2v18chr1HG000040	2444	89	1478	0	HORVU.MOREX.r3.1HG0000030.1	Serine/threonine-protein kinase ATM	#N/A
BaRT2v18chr3HG128230.5	BaRT2v18chr3HG128230	1687	643	1477.75	MADS-box transcription factor;MADS-box protein 3;Agamous-like MADS-box protein AGL5	HORVU.MOREX.r3.3HG0243770.1	Agamous MADS-box transcription factor	AT4G18960.1
BaRT2v18chr2HG049670.10	BaRT2v18chr2HG049670	1580	798	1477.5	ATG8-interacting protein 1;ATG8-interacting protein 1-like	HORVU.MOREX.r3.2HG0095620.1	Curved DNA-binding protein	AT2G45980.1
BaRT2v18chr3HG145680.24	BaRT2v18chr3HG145680	2386	153	1476	0	#N/A	#N/A	#N/A
BaRT2v18chr5HG236380.1	BaRT2v18chr5HG236380	2347	200	1476	0	HORVU.MOREX.r3.5HG0457460.1	alpha/beta-Hydrolases superfamily protein	#N/A
BaRT2v18chr3HG153110.6	BaRT2v18chr3HG153110	2341	204	1475.5	Stomatal closure-related actin-binding protein 1;Plectin-related isoform 1	HORVU.MOREX.r3.3HG0295550.1	Stomatal closure-related actin-binding protein 1	AT2G26770.2
BaRT2v18chr2HG074620.1	BaRT2v18chr2HG074620	1558	806	1475.25	0	#N/A	#N/A	#N/A
BaRT2v18chr3HG148200.6	BaRT2v18chr3HG148200	1505	871	1475.25	0	HORVU.MOREX.r3.3HG0287630.1	Dual specificity protein phosphatase family protein	AT2G35680.1
BaRT2v18chr5HG245080.5	BaRT2v18chr5HG245080	2455	76	1475.25	DnaJ subfamily C member 2, N-terminally processed like;Exostosin-2	HORVU.MOREX.r3.5HG0475680.1	Transmembrane protein, putative	AT2G46550.2
BaRT2v18chr7HG375910.6	BaRT2v18chr7HG375910	2427	104	1474.25	0	HORVU.MOREX.r3.7HG0730680.1	2-oxoglutarate (2OG) and Fe(II)-dependent oxygenase superfamily protein	NA
BaRT2v18chr1HG033590.1	BaRT2v18chr1HG033590	1844	551	1473.75	F-box domain-containing protein;F-box domain containing protein	HORVU.MOREX.r3.1HG0069870.1	F-box protein	AT4G18380.2
BaRT2v18chr7HG386620.1	BaRT2v18chr7HG386620	2480	45	1473.5	0	HORVU.MOREX.r3.7HG0750090.1	4-hydroxy-4-methyl-2-oxoglutarate aldolase	#N/A
BaRT2v18chr1HG040470.2	BaRT2v18chr1HG040470	2137	344	1472.5	Vesicle transport v-SNARE 13;V-SNARE domain-containing protein	HORVU.MOREX.r3.1HG0080220.1	Vesicle transport V-SNARE protein	AT1G26670.1
BaRT2v18chr6HG301910.9	BaRT2v18chr6HG301910	2237	285	1472.5	0	#N/A	#N/A	#N/A
BaRT2v18chr2HG076250.1	BaRT2v18chr2HG076250	2462	65	1472.25	Pentatricopeptide repeat-containing protein	HORVU.MOREX.r3.2HG0149860.1	Pentatricopeptide repeat-containing protein	AT2G41720.2
BaRT2v18chr1HG024800.5	BaRT2v18chr1HG024800	2248	276	1471.75	0	#N/A	#N/A	#N/A
BaRT2v18chr4HG211160.1	BaRT2v18chr4HG211160	2460	67	1471.5	0	.	0	#N/A
BaRT2v18chr3HG136180.3	BaRT2v18chr3HG136180	2433	95	1471	cell death-related nuclease 4;ERI1 exoribonuclease 2;Exonuclease domain-containing protein;NADH dehydrogenase 1 alpha subcomplex subunit 6	HORVU.MOREX.r3.3HG0260530.1	Polynucleotidyl transferase ribonuclease H-like superfamily protein	AT3G15140.1
BaRT2v18chr3HG161420.16	BaRT2v18chr3HG161420	1631	665	1471	HTH myb-type domain-containing protein;Telomere repeat-binding protein 4;Carboxyl-terminal Myb1 short polypeptide	HORVU.MOREX.r3.3HG0308250.1	Telomere repeat-binding factor like-protein	AT1G72650.1
BaRT2v18chr5HG233620.8	BaRT2v18chr5HG233620	2301	240	1471	0	.	0	#N/A
BaRT2v18chr2HG072320.9	BaRT2v18chr2HG072320	2332	208	1470.5	Translational initiation factor eIF1;SUI1 domain-containing protein	HORVU.MOREX.r3.2HG0139340.1	Protein translation factor SUI1-like protein	AT1G54290.1
BaRT2v18chr1HG047750.1	BaRT2v18chr1HG047750	2336	205	1470.5	0	HORVU.MOREX.r3.1HG0092730.1	ATP-dependent zinc metalloprotease FtsH 1	#N/A
BaRT2v18chr1HG030800.3	BaRT2v18chr1HG030800	2325	212	1470.25	Anther-specific proline-rich protein APG;GDSL esterase/lipase;SGNH hydrolase-type esterase domain-containing protein;GDSL-like Lipase/Acylhydrolase superfamily protein	HORVU.MOREX.r3.1HG0065440.1	GDSL esterase/lipase	AT1G71691.2
BaRT2v18chr7HG347740.3	BaRT2v18chr7HG347740	2239	280	1470	RING-type E3 ubiquitin transferase	HORVU.MOREX.r3.7HG0671710.1	U box domain-containing protein	AT1G68940.1
BaRT2v18chr2HG105990.6	BaRT2v18chr2HG105990	2251	271	1469.5	0	HORVU.MOREX.r3.2HG0202520.1	Aldose 1-epimerase family protein	#N/A
BaRT2v18chr3HG155960.2	BaRT2v18chr3HG155960	2396	139	1469.5	Uricase	HORVU.MOREX.r3.3HG0300030.1	Uricase	AT2G26230.1
BaRT2v18chr2HG053090.2	BaRT2v18chr2HG053090	2001	418	1469	Disease resistance protein RPM1	HORVU.MOREX.r3.2HG0100980.1	Disease resistance protein	AT3G07040.1
BaRT2v18chr4HG199720.4	BaRT2v18chr4HG199720	2473	52	1468.25	Asparagine synthetase [glutamine-hydrolyzing]	HORVU.MOREX.r3.4HG0384790.1	Asparagine synthetase	AT5G65010.1
BaRT2v18chr2HG067090.1	BaRT2v18chr2HG067090	1620	675	1467	Brassinosteroid LRR receptor kinase;Protein kinase domain-containing protein;Pkinase domain-containing protein/LRR_1 domain-containing protein/LRRNT_2 domain-containing protein/LRR_8 domain-containing protein	HORVU.MOREX.r3.2HG0128600.1	Receptor kinase	AT1G74360.1
BaRT2v18chr7HG355900.7	BaRT2v18chr7HG355900	2070	366	1466.75	0	HORVU.MOREX.r3.7HG0689340.1	Vesicle-associated membrane protein, putative	AT3G54300.2
BaRT2v18chr2HG081780.9	BaRT2v18chr2HG081780	2464	60	1466.75	0	#N/A	#N/A	#N/A
BaRT2v18chr1HG047300.1	BaRT2v18chr1HG047300	2405	130	1466	0	HORVU.MOREX.r3.1HG0092040.1	TPR repeat-containing thioredoxin TTL1	#N/A
BaRT2v18chr7HG364700.1	BaRT2v18chr7HG364700	2485	38	1466	0	#N/A	#N/A	#N/A
BaRT2v18chr5HG241120.1	BaRT2v18chr5HG241120	2495	24	1465.75	0	HORVU.MOREX.r3.5HG0467660.1	MYB-RELATED transcription factor	#N/A
BaRT2v18chr6HG285220.9	BaRT2v18chr6HG285220	2470	55	1465.5	Branched-chain alpha-keto acid decarboxylase E1 beta subunit;2-oxoisovalerate dehydrogenase subunit beta 1, mitochondrial	HORVU.MOREX.r3.6HG0544170.1	1-deoxy-D-xylulose 5-phosphate synthase 1	AT1G55510.1
BaRT2v18chr7HG348330.1	BaRT2v18chr7HG348330	2291	242	1465.5	Embryogenesis transmembrane protein-like	HORVU.MOREX.r3.7HG0673430.1	Embryogenesis transmembrane protein-like	#N/A
BaRT2v18chr5HG270070.1	BaRT2v18chr5HG270070	2423	104	1465	0	.	0	#N/A
BaRT2v18chr3HG138140.6	BaRT2v18chr3HG138140	2241	272	1464.75	Protein-serine/threonine phosphatase	HORVU.MOREX.r3.3HG0266280.1	Protein phosphatase-2C	AT4G27800.2
BaRT2v18chr3HG116830.3	BaRT2v18chr3HG116830	2214	294	1464.5	Glycosyltransferase, HGA-like, putative,expressed;alpha-1,3-arabinosyltransferase XAT3 isoform X1;Protein O-linked-mannose beta-1,4-N-acetylglucosaminyltransferase 2;Glycosyltransferase	HORVU.MOREX.r3.3HG0221460.1	Glycosyltransferase	AT3G18180.1
BaRT2v18chr6HG288070.1	BaRT2v18chr6HG288070	2374	157	1464.5	Glucuronokinase 1;GHMP kinase N-terminal domain;Mevalonate/galactokinase	HORVU.MOREX.r3.6HG0549920.1	Glucuronokinase 1	AT5G14470.1
BaRT2v18chr4HG199240.4	BaRT2v18chr4HG199240	2239	274	1464.25	Eukaryotic translation initiation factor 2 subunit alpha;S1 motif domain-containing protein	HORVU.MOREX.r3.4HG0384040.1	Eukaryotic translation initiation factor 2 subunit alpha	AT2G40290.1
BaRT2v18chr3HG156470.1	BaRT2v18chr3HG156470	2466	57	1463.75	0	HORVU.MOREX.r3.3HG0300850.1	Cytochrome P450	AT2G27690.1
BaRT2v18chr3HG152400.8	BaRT2v18chr3HG152400	2347	189	1463.25	Inositol-1,4,5-trisphosphate 5-phosphatase	HORVU.MOREX.r3.3HG0294620.1	Inositol-1,4,5-trisphosphate 5-phosphatase 4 isoform 1	AT4G27020.1
BaRT2v18chr1HG012010.6	BaRT2v18chr1HG012010	2395	134	1463	Arginyl-tRNA synthetase	HORVU.MOREX.r3.1HG0025510.1	MYB-related transcription factor	AT4G26300.1
BaRT2v18chr1HG019660.7	BaRT2v18chr1HG019660	2231	278	1462.5	0	HORVU.MOREX.r3.1HG0045540.1	Vacuolar protein sorting-associated protein 52	AT1G71300.1
BaRT2v18chr2HG107020.5	BaRT2v18chr2HG107020	2377	152	1462.25	0	HORVU.MOREX.r3.2HG0204520.1	Cysteine protease	AT1G47128.1
BaRT2v18chr4HG202390.6	BaRT2v18chr4HG202390	2308	219	1462	0	HORVU.MOREX.r3.4HG0389580.1	Mitochondrial carrier family	AT2G39970.1
BaRT2v18chr2HG094670.2	BaRT2v18chr2HG094670	2359	173	1462	0	HORVU.MOREX.r3.2HG0185880.1	Purine nucleoside phosphorylase DeoD-type	#N/A
BaRT2v18chr6HG284210.1	BaRT2v18chr6HG284210	2496	22	1460.75	MADS-box transcription factor 8;Transport protein SEC31;Radixin	HORVU.MOREX.r3.6HG0540780.1	MADS-box transcription factor 21	AT4G25670.2
BaRT2v18chr5HG241800.5	BaRT2v18chr5HG241800	2439	84	1460.25	Plastid-lipid-associated protein, chloroplastic;plastid-lipid-associated protein, chloroplastic-like;chromoplast-specific carotenoid-associated protein, chromoplastic;Chromoplast-specific carotenoid-associated protein;Plastid lipid associated protein CHRC	HORVU.MOREX.r3.5HG0468890.1	Plastid-lipid-associated protein	AT4G04020.1
BaRT2v18chr2HG072350.1	BaRT2v18chr2HG072350	2453	72	1460.25	Isocitrate lyase	HORVU.MOREX.r3.2HG0139380.1	Isocitrate lyase	AT3G21720.1
BaRT2v18chr2HG068360.2	BaRT2v18chr2HG068360	1639	622	1459.75	transcription termination factor MTERF9, chloroplastic;mTERF domain-containing protein 1, mitochondrial	HORVU.MOREX.r3.2HG0131040.1	Mitochondrial transcription termination factor family protein	AT5G55580.1
BaRT2v18chr3HG137430.1	BaRT2v18chr3HG137430	2422	103	1459.75	Non-specific serine/threonine protein kinase	HORVU.MOREX.r3.3HG0264740.1	Non-specific serine/threonine protein kinase	AT4G24400.1
BaRT2v18chr3HG136400.5	BaRT2v18chr3HG136400	2318	207	1459.25	0	HORVU.MOREX.r3.3HG0261360.1	Small RNA 2'-O-methyltransferase	AT1G03180.2
BaRT2v18chr7HG338550.9	BaRT2v18chr7HG338550	2265	251	1459.25	target of Myb protein 1-like;VHS domain-containing protein/GAT domain-containing protein;Putative VHS/GAT domain containing family protein;GAT domain-containing protein	HORVU.MOREX.r3.7HG0654830.1	TOM1-like protein 2	AT2G38410.1
BaRT2v18chr4HG176980.4	BaRT2v18chr4HG176980	1625	636	1459	0	HORVU.MOREX.r3.4HG0334880.1	embryo defective 2423	NA
BaRT2v18chr2HG074940.12	BaRT2v18chr2HG074940	2405	125	1458.75	0	#N/A	#N/A	#N/A
BaRT2v18chr5HG238060.2	BaRT2v18chr5HG238060	2403	126	1458.5	0	#N/A	#N/A	#N/A
BaRT2v18chr5HG262080.1	BaRT2v18chr5HG262080	2491	28	1458	15-cis-phytoene synthase;Squalene synthetase	HORVU.MOREX.r3.5HG0504520.1	Phytoene synthase	AT5G17230.2
BaRT2v18chr6HG298180.4	BaRT2v18chr6HG298180	2450	74	1457.75	0	HORVU.MOREX.r3.6HG0573650.1	Zinc finger CCCH domain-containing protein	#N/A
BaRT2v18chr1HG033620.4	BaRT2v18chr1HG033620	2088	344	1457.75	0	#N/A	#N/A	#N/A
BaRT2v18chr4HG190520.5	BaRT2v18chr4HG190520	2430	93	1457.75	Nicotianamine aminotransferase A;probable aminotransferase TAT2;S-alkyl-thiohydroximate lyase SUR1;Tyrosine/nicotianamine aminotransferases family protein, expressed	HORVU.MOREX.r3.4HG0361660.1	Aminotransferase-related family protein	AT5G53970.1
BaRT2v18chr3HG133540.3	BaRT2v18chr3HG133540	2416	109	1456.5	NAC domain-containing protein;NAC-domain transcription factor	HORVU.MOREX.r3.3HG0254600.1	NAC domain-containing protein	AT5G17260.1
BaRT2v18chr7HG386570.1	BaRT2v18chr7HG386570	1590	673	1456.5	0	HORVU.MOREX.r3.7HG0749980.1	F-box domain containing protein	#N/A
BaRT2v18chr6HG321930.5	BaRT2v18chr6HG321930	2354	172	1456.5	0	HORVU.MOREX.r3.6HG0622920.1	Trehalose-6-phosphate synthase	AT1G60140.1
BaRT2v18chr4HG204340.4	BaRT2v18chr4HG204340	2428	94	1456.25	protein EARLY-RESPONSIVE TO DEHYDRATION 7, chloroplastic-like;Senescence domain-containing protein;Senescence/spartin-associated;Spartin	HORVU.MOREX.r3.4HG0392880.1	Senescence/dehydration-associated-like protein	AT2G17840.1
BaRT2v18chr2HG070900.1	BaRT2v18chr2HG070900	2384	144	1456	Receptor-like serine/threonine-protein kinase	HORVU.MOREX.r3.2HG0136480.1	Serine/threonine-protein kinase	AT2G19130.1
BaRT2v18chr2HG111180.2	BaRT2v18chr2HG111180	2373	151	1454.75	Phytosulfokine receptor 1;Protein kinase domain-containing protein	HORVU.MOREX.r3.2HG0211450.1	Receptor kinase	AT2G02220.1
BaRT2v18chr6HG320480.7	BaRT2v18chr6HG320480	1575	692	1454.25	Frigida interacting protein;Transmembrane protein 192	HORVU.MOREX.r3.6HG0620240.1	FRIGIDA interacting protein 1	AT2G06005.1
BaRT2v18chr1HG017190.6	BaRT2v18chr1HG017190	1420	1038	1454	0	.	0	AT3G53180.1
BaRT2v18chr2HG049680.3	BaRT2v18chr2HG049680	2331	195	1453	0	HORVU.MOREX.r3.2HG0213920.1	Transcription initiation factor TFIID subunit 2	AT1G73960.1
BaRT2v18chr3HG170360.10	BaRT2v18chr3HG170360	2410	115	1452.75	E3 ubiquitin-protein ligase RGLG3;Copine domain-containing protein;RING-type domain-containing protein	HORVU.MOREX.r3.3HG0323800.1	E3 Ubiquitin ligase family protein	AT5G63970.2
BaRT2v18chr1HG020240.2	BaRT2v18chr1HG020240	2293	222	1451.75	0	HORVU.MOREX.r3.1HG0046780.1	Alpha-1,3-mannosyl-glycoprotein 4-beta-N-acetylglucosaminyltransferase A	AT1G36380.1
BaRT2v18chr1HG006220.3	BaRT2v18chr1HG006220	2431	89	1450.25	0	#N/A	#N/A	#N/A
BaRT2v18chr4HG182270.1	BaRT2v18chr4HG182270	2482	39	1450.25	0	HORVU.MOREX.r3.4HG0342800.1	Zinc-finger protein	#N/A
BaRT2v18chr1HG013900.2	BaRT2v18chr1HG013900	2435	82	1450	Zinc transporter 4, chloroplastic;Zinc transporter protein ZIP7;Solute carrier family 39 (Zinc transporter), member 1/2/3	HORVU.MOREX.r3.1HG0030850.1	Zinc transporter	AT1G10970.1
BaRT2v18chr4HG183470.1	BaRT2v18chr4HG183470	2394	127	1449.5	0	.	0	#N/A
BaRT2v18chr4HG180830.4	BaRT2v18chr4HG180830	2481	40	1449.25	0	HORVU.MOREX.r3.4HG0340560.1	CBS domain containing protein, expressed	AT5G10860.1
BaRT2v18chr5HG229510.2	BaRT2v18chr5HG229510	2422	98	1449	Exonuclease domain-containing protein;Polynucleotidyl transferase, ribonuclease H-like superfamily protein	HORVU.MOREX.r3.5HG0440870.1	APOLLO	AT5G07710.1
BaRT2v18chr1HG027750.3	BaRT2v18chr1HG027750	2379	142	1447.75	0	HORVU.MOREX.r3.1HG0060150.1	Protein FLX-like 3	AT1G55170.1
BaRT2v18chr4HG189440.25	BaRT2v18chr4HG189440	1590	641	1447.25	0	.	0	#N/A
BaRT2v18chr5HG237790.8	BaRT2v18chr5HG237790	2474	46	1447.25	0	HORVU.MOREX.r3.5HG0460760.1	DNA-directed RNA polymerase II, putative	AT3G54490.1
BaRT2v18chr4HG208190.6	BaRT2v18chr4HG208190	2112	318	1446.5	J domain-containing protein required for chloroplast accumulation response 1;Auxilin-related protein 2	HORVU.MOREX.r3.4HG0399320.1	DnaJ domain-containing protein	AT1G75100.1
BaRT2v18chr2HG066510.2	BaRT2v18chr2HG066510	2026	356	1446	0	.	0	#N/A
BaRT2v18chr6HG316990.2	BaRT2v18chr6HG316990	2314	197	1445.25	F-box/kelch-repeat protein SKIP11;F-box/kelch-repeat protein At1g74510;F-box/kelch-repeat protein SKIP11-like isoform X1;Kelch repeat type 1;F-box/kelch-repeat protein	HORVU.MOREX.r3.6HG0614970.1	Kelch repeat-containing protein	AT1G14330.1
BaRT2v18chr3HG124550.2	BaRT2v18chr3HG124550	2451	69	1445	Glutaredoxin-C7;Monothiol glutaredoxin-S2;Glutaredoxin domain-containing protein	HORVU.MOREX.r3.3HG0236190.1	Glutaredoxin	AT5G11930.1
BaRT2v18chr1HG031310.2	BaRT2v18chr1HG031310	2489	28	1444.5	Transcription factor LUX;HTH myb-type domain-containing protein;Putative MYB DNA-binding domain superfamily protein;Two-component response regulator ARR1;Homeodomain-related	HORVU.MOREX.r3.1HG0066390.1	Two-component response regulator	AT3G10760.1
BaRT2v18chr5HG241340.1	BaRT2v18chr5HG241340	1552	688	1444.5	VIER F-box protein 1;F-box domain-containing protein	HORVU.MOREX.r3.5HG0468000.1	F-box protein	AT1G47056.1
BaRT2v18chr6HG317090.2	BaRT2v18chr6HG317090	2033	347	1444.25	TCP domain-containing protein;Transcription factor TCP14;Transcription factor TCP15	HORVU.MOREX.r3.6HG0615130.1	TCP transcription factor	AT3G47620.1
BaRT2v18chr1HG005530.1	BaRT2v18chr1HG005530	2321	192	1443.75	Glutamyl-tRNA reductase	HORVU.MOREX.r3.1HG0012020.1	Glutamyl-tRNA reductase	AT1G58290.1
BaRT2v18chr7HG336750.4	BaRT2v18chr7HG336750	2450	70	1443.5	0	HORVU.MOREX.r3.7HG0650940.1	Acetyl-coenzyme A carboxylase carboxyl transferase subunit alpha	AT4G34030.1
BaRT2v18chr3HG143120.16	BaRT2v18chr3HG143120	2384	134	1443.25	Mitogen-activated protein kinase	HORVU.MOREX.r3.3HG0278110.1	Mitogen-activated protein kinase	AT2G42880.1
BaRT2v18chr5HG276110.2	BaRT2v18chr5HG276110	2228	258	1443.25	Non-specific phospholipase C1;Hydrolase, acting on ester bonds	HORVU.MOREX.r3.5HG0527960.1	Non specific phospholipase C	AT1G07230.1
BaRT2v18chr6HG320080.2	BaRT2v18chr6HG320080	2429	87	1443	0	HORVU.MOREX.r3.6HG0619660.1	DUF1685 family protein	AT4G33985.1
BaRT2v18chr7HG349150.1	BaRT2v18chr7HG349150	2457	60	1443	Carboxyl-terminal-processing peptidase 3, chloroplastic;C-terminal processing peptidase, chloroplastic;PDZ domain-containing protein;Peptidase S41 family protein isoform 1	HORVU.MOREX.r3.7HG0675260.1	Carboxyl-terminal-processing protease	AT3G57680.1
BaRT2v18chr2HG113680.2	BaRT2v18chr2HG113680	1314	2111	1442.5	0	HORVU.MOREX.r3.2HG0215900.1	C2H2-like zinc finger protein	AT1G75710.1
BaRT2v18chr6HG315890.2	BaRT2v18chr6HG315890	2435	79	1442.25	0	HORVU.MOREX.r3.6HG0613020.1	Caleosin	#N/A
BaRT2v18chr5HG228400.5	BaRT2v18chr5HG228400	2435	79	1442.25	Serine/threonine-protein kinase SAPK10;Serine/threonine-protein kinase SAPK9;Serine/threonine-protein kinase SRK2;Serine/threonine-protein kinase SRK2E;Protein kinase domain-containing protein	HORVU.MOREX.r3.5HG0438740.1	Kinase family protein	AT4G33950.1
BaRT2v18chr3HG158400.4	BaRT2v18chr3HG158400	2385	131	1441.5	FCP1 homology domain-containing protein;carboxy-terminal domain RNA polymerase II polypeptide A small phosphatase 1-like;CTD nuclear envelope phosphatase 1 homolog;NLI interacting factor	HORVU.MOREX.r3.3HG0303690.1	CTD small phosphatase-like protein	AT3G55960.1
BaRT2v18chr6HG304210.3	BaRT2v18chr6HG304210	2209	263	1439.75	Putative WRKY transcription factor 19	HORVU.MOREX.r3.6HG0589290.1	Loricrin-like protein	AT5G64550.1
BaRT2v18chr4HG177700.9	BaRT2v18chr4HG177700	1247	4065	1439.25	Lipoxygenase;Probable linoleate 9S-lipoxygenase 4	HORVU.MOREX.r3.4HG0335800.2	Lipoxygenase	AT1G55020.1
BaRT2v18chr6HG302760.4	BaRT2v18chr6HG302760	1775	497	1438.25	0	#N/A	#N/A	NA
BaRT2v18chr3HG127930.1	BaRT2v18chr3HG127930	2471	47	1437.5	Carnitine racemase/ catalytic;enoyl-CoA delta isomerase 1, peroxisomal-like;3,2-trans-enoyl-CoA isomerase, mitochondrial;Indole-3-butyric acid response 10;Carnitinyl-CoA dehydratase-like protein;Crotonase superfamily	HORVU.MOREX.r3.3HG0243170.1	Fatty acid oxidation complex subunit alpha	AT4G14440.1
BaRT2v18chr3HG143410.11	BaRT2v18chr3HG143410	2391	123	1436.5	E3 ubiquitin-protein ligase arkadia isoform X2;RING-finger protein like;RING-type domain-containing protein;RING/U-box superfamily protein	#N/A	#N/A	AT1G53190.2
BaRT2v18chr3HG155900.1	BaRT2v18chr3HG155900	2417	98	1436	Protein EARLY RESPONSIVE TO DEHYDRATION 15;PAM2 domain-containing protein	HORVU.MOREX.r3.3HG0299950.1	Early response to dehydration 15-like protein	#N/A
BaRT2v18chr2HG072750.1	BaRT2v18chr2HG072750	2499	16	1434.75	0	.	0	NA
BaRT2v18chr5HG234780.14	BaRT2v18chr5HG234780	2481	37	1434.5	0	HORVU.MOREX.r3.5HG0453670.1	Pyruvate dehydrogenase E1 component alpha subunit	AT1G21400.1
BaRT2v18chr6HG288180.11	BaRT2v18chr6HG288180	2339	162	1432.5	0	#N/A	#N/A	#N/A
BaRT2v18chr2HG108440.1	BaRT2v18chr2HG108440	1585	606	1432.25	0	HORVU.MOREX.r3.2HG0206720.1	Plant elicitor peptide 2	NA
BaRT2v18chr5HG278640.5	BaRT2v18chr5HG278640	2233	244	1432.25	Serine/threonine protein phosphatase 2A regulatory subunit	HORVU.MOREX.r3.5HG0532920.1	Serine/threonine protein phosphatase 2A regulatory subunit B	AT4G15415.1
BaRT2v18chr2HG062850.7	BaRT2v18chr2HG062850	2391	121	1431.75	Xylulose kinase	HORVU.MOREX.r3.2HG0120030.1	Xylulose kinase	AT5G49650.1
BaRT2v18chr2HG106600.2	BaRT2v18chr2HG106600	2493	22	1431.75	Aspergillus nuclease S(1)	HORVU.MOREX.r3.2HG0203800.1	Nuclease S1	AT4G21585.1
BaRT2v18chr3HG118010.1	BaRT2v18chr3HG118010	1817	448	1431.5	0	HORVU.MOREX.r3.3HG0224430.1	Protein-lysine N-methyltransferase	AT1G66680.1
BaRT2v18chr4HG195300.4	BaRT2v18chr4HG195300	2501	14	1431	0	#N/A	#N/A	#N/A
BaRT2v18chr7HG358690.2	BaRT2v18chr7HG358690	2084	309	1430	Clp R domain-containing protein	HORVU.MOREX.r3.7HG0696450.1	Chaperone protein ClpB	AT5G57710.1
BaRT2v18chr5HG239880.13	BaRT2v18chr5HG239880	2333	164	1429.25	0	.	0	#N/A
BaRT2v18chr3HG134900.3	BaRT2v18chr3HG134900	1766	472	1428.25	0	#N/A	#N/A	#N/A
BaRT2v18chr3HG131620.2	BaRT2v18chr3HG131620	2431	77	1426	Pollen Ole e 1 allergen and extensin family protein (Fragment)	HORVU.MOREX.r3.3HG0250450.1	Pollen Ole e 1 allergen and extensin family protein	AT5G54855.1
BaRT2v18chr2HG099610.1	BaRT2v18chr2HG099610	1176	6983	1425.5	ATP-dependent DNA helicase	#N/A	#N/A	#N/A
BaRT2v18chr2HG073940.12	BaRT2v18chr2HG073940	1558	608	1425	0	.	0	#N/A
BaRT2v18chr3HG156420.2	BaRT2v18chr3HG156420	1469	744	1423	Sialyltransferase-like protein 1;beta-1,6-galactosyltransferase GALT29A;CMP-N-acetylneuraminate-beta-galactosamide-alpha-2,3-sialyltransferase 1-like;Putative beta-galactoside alpha-2,3-sialyltransferase;sialyltransferase-like protein 1 isoform X2;CAZy family GT29 glycosyltransferase	HORVU.MOREX.r3.3HG0300810.1	Sialyltransferase-like protein 2	AT1G08280.1
BaRT2v18chr1HG014440.10	BaRT2v18chr1HG014440	2474	41	1420.75	0	HORVU.MOREX.r3.1HG0032540.1	Abscisic acid receptor	AT5G53160.1
BaRT2v18chr2HG052490.7	BaRT2v18chr2HG052490	2499	14	1420	Ureohydrolase;arginase 1, mitochondrial	HORVU.MOREX.r3.2HG0100060.1	Arginase	AT4G08900.1
BaRT2v18chr1HG013070.4	BaRT2v18chr1HG013070	2319	164	1419.75	0	HORVU.MOREX.r3.1HG0028040.1	phosphatidylinositol-4-phosphate 5-kinase 2	#N/A
BaRT2v18chr7HG369820.1	BaRT2v18chr7HG369820	2225	236	1419.75	Tetratricopeptide repeat-containing domain;translation initiation factor IF-2-like;Tetratricopeptide-like helical	HORVU.MOREX.r3.7HG0720070.1	Tetratricopeptide repeat (TPR)-like superfamily protein	AT5G20190.1
BaRT2v18chr1HG032700.1	BaRT2v18chr1HG032700	2039	313	1419.25	0	#N/A	#N/A	#N/A
BaRT2v18chr5HG246870.5	BaRT2v18chr5HG246870	2251	212	1419.25	Tify domain-containing protein;Jasmonate ZIM-domain transcriptional repressor	HORVU.MOREX.r3.5HG0479120.1	Jasmonate zim-domain protein	AT3G17860.1
BaRT2v18chr2HG065550.1	BaRT2v18chr2HG065550	2432	73	1419	0	HORVU.MOREX.r3.2HG0125430.1	Jasmonate-zim-domain protein	#N/A
BaRT2v18chr3HG158230.1	BaRT2v18chr3HG158230	2415	91	1417	LisH/CRA/RING-U-box domains-containing protein;Sporulation protein RMD5;Membrane protein-like;Putative E3 ubiquitin ligase	HORVU.MOREX.r3.3HG0303420.1	Protein RMD5-like protein A	AT4G37880.1
BaRT2v18chr1HG040520.6	BaRT2v18chr1HG040520	1462	739	1416.75	0	HORVU.MOREX.r3.1HG0080260.1	Homogentisate phytyltransferase	AT3G11945.1
BaRT2v18chr3HG150750.2	BaRT2v18chr3HG150750	2387	113	1416.5	0	HORVU.MOREX.r3.3HG0291580.1	Lysosomal Pro-X carboxypeptidase	AT5G65760.1
BaRT2v18chr4HG205720.1	BaRT2v18chr4HG205720	2442	65	1416.5	0	HORVU.MOREX.r3.4HG0395160.1	protein kinase family protein	#N/A
BaRT2v18chr5HG234780.11	BaRT2v18chr5HG234780	2484	31	1416	0	HORVU.MOREX.r3.5HG0453670.1	Pyruvate dehydrogenase E1 component alpha subunit	#N/A
BaRT2v18chr2HG069490.8	BaRT2v18chr2HG069490	2426	77	1415	0	HORVU.MOREX.r3.2HG0133340.1	Aquaporin	AT3G53420.2
BaRT2v18chr1HG002870.2	BaRT2v18chr1HG002870	1353	1240	1414	0	HORVU.MOREX.r3.1HG0005600.1	Metallothionein	#N/A
BaRT2v18chr3HG170830.6	BaRT2v18chr3HG170830	2496	16	1413	Fat storage-inducing transmembrane protein 1 (Fragment);Alkaline phytoceramidase (APHC);Membrane protein-like;Ceramidase	HORVU.MOREX.r3.3HG0324830.1	Alkaline phytoceramidase (APHC)	AT1G71190.1
BaRT2v18chr3HG124980.1	BaRT2v18chr3HG124980	2419	84	1412.75	Transcription factor MYB1R1;Putative malic enzyme;transcription factor MYBS3;Myb family transcription factor;HTH myb-type domain-containing protein	HORVU.MOREX.r3.3HG0236900.1	MYB-RELATED transcription factor	AT5G47390.1
BaRT2v18chr2HG089590.14	BaRT2v18chr2HG089590	2261	203	1412.25	Serinc-domain containing serine and sphingolipid biosynthesis protein;Serine incorporator 3;TMS membrane protein/tumor differentially expressed protein	HORVU.MOREX.r3.2HG0177780.1	Serine incorporator	AT3G06170.1
BaRT2v18chr3HG117190.2	BaRT2v18chr3HG117190	2495	17	1411.5	Aspergillus nuclease S(1)	HORVU.MOREX.r3.3HG0222150.1	Nuclease S1	AT1G68290.1
BaRT2v18chr5HG262540.2	BaRT2v18chr5HG262540	2168	247	1411.5	Cyclic nucleotide-binding domain-containing protein;K+-channel ERG	HORVU.MOREX.r3.5HG0505210.1	Cyclic nucleotide-gated channel	AT2G24610.1
BaRT2v18chr4HG202210.8	BaRT2v18chr4HG202210	2411	92	1411.25	0	HORVU.MOREX.r3.4HG0389380.1	Receptor-like protein kinase	AT1G31420.2
BaRT2v18chr6HG322880.1	BaRT2v18chr6HG322880	2417	85	1411.25	Alginate regulatory protein AlgP;Vegetative cell wall protein gp1	HORVU.MOREX.r3.6HG0624640.1	transcription regulatory protein SNF2	NA
BaRT2v18chr7HG355870.2	BaRT2v18chr7HG355870	2482	32	1411.25	0	HORVU.MOREX.r3.7HG0689300.1	Glutathione S-transferase family protein isoform 2	AT5G03880.1
BaRT2v18chr2HG088200.5	BaRT2v18chr2HG088200	2434	69	1411	F-box protein isoform A;Putative F-box domain, tetratricopeptide-like helical domain-containing protein	HORVU.MOREX.r3.2HG0175210.1	F-box protein	AT1G70590.1
BaRT2v18chr3HG149090.3	BaRT2v18chr3HG149090	2355	137	1410.75	WRKY domain-containing protein;Defense-responsive protein WRKY13	HORVU.MOREX.r3.3HG0288940.1	WRKY transcription factor, putative, expressed	AT3G58710.1
BaRT2v18chr4HG176610.9	BaRT2v18chr4HG176610	1600	534	1410.5	35 kDa SR repressor protein;Serine/arginine-rich splicing factor 12;RRM domain-containing protein	HORVU.MOREX.r3.4HG0334380.1	Serine/arginine rich splicing factor, putative	AT3G55460.1
BaRT2v18chr5HG259040.13	BaRT2v18chr5HG259040	2479	35	1410.25	Lon protease homolog 2, peroxisomal	HORVU.MOREX.r3.5HG0499120.1	Lon protease homolog	AT5G47040.1
BaRT2v18chr7HG372650.1	BaRT2v18chr7HG372650	2446	58	1410.25	0	HORVU.MOREX.r3.7HG0725070.1	Eukaryotic aspartyl protease family protein, putative	#N/A
BaRT2v18chr7HG386550.1	BaRT2v18chr7HG386550	1485	641	1410	0	HORVU.MOREX.r3.7HG0749950.1	Gibberellin-regulated protein 2, putative	AT1G15030.1
BaRT2v18chr6HG303240.2	BaRT2v18chr6HG303240	2369	127	1409.75	0	#N/A	#N/A	#N/A
BaRT2v18chr2HG053130.1	BaRT2v18chr2HG053130	2257	202	1409.5	NB-ARC domain-containing protein	#N/A	#N/A	AT3G14470.1
BaRT2v18chr5HG250850.1	BaRT2v18chr5HG250850	2412	90	1409.25	Putative thylakoidal processing peptidase 2, chloroplastic	HORVU.MOREX.r3.5HG0485980.1	Processing peptidase	AT2G30440.1
BaRT2v18chr2HG085640.5	BaRT2v18chr2HG085640	2277	192	1409	Oligosaccharide transferase1;MFS domain-containing protein	HORVU.MOREX.r3.2HG0171550.1	Major facilitator superfamily transporter	AT4G36790.1
BaRT2v18chr1HG037410.3	BaRT2v18chr1HG037410	1500	621	1408.5	0	HORVU.MOREX.r3.1HG0075560.1	S-adenosyl-L-methionine-dependent methyltransferases superfamily protein	AT1G71865.1
BaRT2v18chr2HG113960.1	BaRT2v18chr2HG113960	2428	72	1406.25	0	HORVU.MOREX.r3.2HG0216580.1	Ferredoxin--NADP reductase	AT1G15140.1
BaRT2v18chr7HG351940.6	BaRT2v18chr7HG351940	2369	124	1405.5	AT-hook motif nuclear-localized protein	HORVU.MOREX.r3.7HG0680550.1	AT hook motif DNA-binding family protein	AT2G33620.4
BaRT2v18chr2HG095120.10	BaRT2v18chr2HG095120	2413	87	1405	0	HORVU.MOREX.r3.2HG0186670.1	3-oxo-5-alpha-steroid 4-dehydrogenase 3	AT2G16530.1
BaRT2v18chr7HG354020.1	BaRT2v18chr7HG354020	2496	15	1404.5	0	HORVU.MOREX.r3.7HG0684820.1	NAC domain protein,	#N/A
BaRT2v18chr3HG161930.3	BaRT2v18chr3HG161930	2449	55	1403.5	Nitrate transporter 1.7;Peptide transporter PTR1	HORVU.MOREX.r3.3HG0309140.1	NRT1/PTR family protein 2.2	AT1G69870.1
BaRT2v18chr5HG260440.7	BaRT2v18chr5HG260440	2490	21	1403.25	0	HORVU.MOREX.r3.5HG0501470.1	Receptor-like protein kinase, putative,expressed	AT4G23180.1
BaRT2v18chr1HG014450.1	BaRT2v18chr1HG014450	2291	173	1402.75	0	HORVU.MOREX.r3.1HG0032540.1	Abscisic acid receptor	#N/A
BaRT2v18chr7HG331970.1	BaRT2v18chr7HG331970	2316	153	1402.75	SNAP25 homologous protein SNAP33;SNAPous protein SNAP33;t-SNARE coiled-coil homology domain-containing protein;Synaptosomal associated protein, putative;Target SNARE coiled-coil domain	HORVU.MOREX.r3.7HG0641110.1	SNAP25 homologous protein SNAP33	AT5G61210.1
BaRT2v18chr7HG370110.15	BaRT2v18chr7HG370110	2148	246	1402.5	0	HORVU.MOREX.r3.7HG0720620.1	Serine carboxypeptidase, putative	#N/A
BaRT2v18chr3HG159010.2	BaRT2v18chr3HG159010	2487	24	1402.5	Vignain;Cysteine proteinases superfamily protein isoform 1;Thiol protease;Cysteine proteinase	HORVU.MOREX.r3.3HG0304500.1	Cysteine proteinase	AT5G50260.1
BaRT2v18chr6HG304780.4	BaRT2v18chr6HG304780	2492	19	1402.25	Next to BRCA1 protein 1 protein;ZZ-type domain-containing protein	HORVU.MOREX.r3.6HG0590780.1	Ubiquitin-associated protein	AT4G24690.1
BaRT2v18chr3HG163550.1	BaRT2v18chr3HG163550	2408	90	1402	0	.	0	AT4G11880.1
BaRT2v18chr5HG255570.7	BaRT2v18chr5HG255570	2420	78	1401.75	0	HORVU.MOREX.r3.5HG0493450.1	Gamma-aminobutyric acid receptor subunit rho-2	AT1G50910.1
BaRT2v18chr2HG093200.1	BaRT2v18chr2HG093200	2409	89	1401	0	HORVU.MOREX.r3.2HG0183860.1	Beta-xylosidase, putative	#N/A
BaRT2v18chr3HG127430.8	BaRT2v18chr3HG127430	2378	112	1401	Serine/arginine-rich splicing factor RS2Z32;Neurofilament heavy polypeptide	HORVU.MOREX.r3.3HG0242160.1	Arginine/serine-rich splicing factor, putative	AT3G53500.2
BaRT2v18chr3HG126190.3	BaRT2v18chr3HG126190	2483	29	1401	0	HORVU.MOREX.r3.3HG0239650.1	Rotundifolia-like protein	#N/A
BaRT2v18chr6HG315460.10	BaRT2v18chr6HG315460	2323	149	1400.25	Potassium transporter	HORVU.MOREX.r3.6HG0612250.1	Potassium transporter	AT5G14880.1
BaRT2v18chr2HG071880.2	BaRT2v18chr2HG071880	1922	332	1399.25	0	HORVU.MOREX.r3.2HG0138650.1	mechanosensitive channel of small conductance-like 9	NA
BaRT2v18chr5HG235430.4	BaRT2v18chr5HG235430	2228	208	1399.25	0	HORVU.MOREX.r3.5HG0454780.1	GATA transcription factor	AT3G45170.1
BaRT2v18chr4HG213910.1	BaRT2v18chr4HG213910	1153	5436	1399	Cytokinin riboside 5'-monophosphate phosphoribohydrolase	HORVU.MOREX.r3.4HG0408000.1	Cytokinin riboside 5'-monophosphate phosphoribohydrolase	AT2G37210.1
BaRT2v18chr1HG019060.1	BaRT2v18chr1HG019060	2479	33	1399	0	HORVU.MOREX.r3.1HG0044070.1	Transmembrane protein, putative	NA
BaRT2v18chr3HG124270.5	BaRT2v18chr3HG124270	2446	55	1398.75	0	HORVU.MOREX.r3.3HG0235850.1	Basic helix-loop-helix transcription factor	#N/A
BaRT2v18chr4HG218450.2	BaRT2v18chr4HG218450	2453	51	1397.75	60 kDa jasmonate-induced protein;rRNA N-glycosidase	HORVU.MOREX.r3.4HG0415100.1	rRNA N-glycosidase	#N/A
BaRT2v18chr4HG196340.1	BaRT2v18chr4HG196340	1671	443	1397.5	0	.	0	AT3G10915.6
BaRT2v18chr2HG097640.5	BaRT2v18chr2HG097640	2490	20	1396.25	Lecithin-cholesterol acyltransferase-like 4;Lecithine cholesterol acyltransferase;Phosphatidylcholine-sterol O-acyltransferase, putative;Lecithin-cholesterol acyltransferase-like;Group XV phospholipase A2	HORVU.MOREX.r3.2HG0190630.1	Lecithin:cholesterol acyltransferase	AT4G19860.1
BaRT2v18chr7HG347410.1	BaRT2v18chr7HG347410	2438	59	1396.25	0	HORVU.MOREX.r3.7HG0670910.1	Aluminum activated malate transporter family protein	AT1G25480.1
BaRT2v18chr7HG380260.1	BaRT2v18chr7HG380260	2461	44	1396	probable E3 ubiquitin-protein ligase LOG2;probable E3 ubiquitin-protein ligase LUL2;Chorismate synthase chloroplastic;RING finger protein 157;RING-type domain-containing protein	HORVU.MOREX.r3.7HG0738940.1	E3 ubiquitin-protein ligase	AT3G09770.1
BaRT2v18chr7HG354840.1	BaRT2v18chr7HG354840	2346	132	1395.75	BCL-2-associated athanogene;BAG family molecular chaperone regulator 1;Ubiquitin-like domain-containing protein	HORVU.MOREX.r3.7HG0686900.1	BAG family molecular chaperone regulator-like protein	AT5G07220.1
BaRT2v18chr7HG360010.3	BaRT2v18chr7HG360010	2495	15	1394	0	#N/A	#N/A	#N/A
BaRT2v18chr4HG202040.3	BaRT2v18chr4HG202040	2301	157	1393.75	Serine/threonine-protein phosphatase;Serine/threonine-protein phosphatase PP1	HORVU.MOREX.r3.4HG0389180.1	Serine/threonine-protein phosphatase	AT2G39840.1
BaRT2v18chr7HG341670.4	BaRT2v18chr7HG341670	2271	175	1392.75	0	HORVU.MOREX.r3.7HG0660310.1	Protein kinase	#N/A
BaRT2v18chr3HG145680.6	BaRT2v18chr3HG145680	2398	92	1392.75	0	#N/A	#N/A	#N/A
BaRT2v18chr5HG277470.1	BaRT2v18chr5HG277470	2382	104	1391	0	HORVU.MOREX.r3.5HG0530450.1	Cellulose synthase	NA
BaRT2v18chr1HG000580.2	BaRT2v18chr1HG000580	2364	120	1390.75	0	HORVU.MOREX.r3.1HG0000670.1	translocase subunit seca	#N/A
BaRT2v18chr1HG020570.2	BaRT2v18chr1HG020570	2461	43	1390.25	E3 ubiquitin-protein ligase AIRP2 isoform A;ABA insensitive ring protein;helicase-like transcription factor isoform X1;RING finger protein 141	HORVU.MOREX.r3.1HG0047500.1	RING finger protein	AT3G47160.1
BaRT2v18chr6HG317060.2	BaRT2v18chr6HG317060	2094	251	1390	0	HORVU.MOREX.r3.6HG0615100.1	AP2-like ethylene-responsive transcription factor	AT5G57390.1
BaRT2v18chr7HG378190.45	BaRT2v18chr7HG378190	2433	60	1389.25	0	HORVU.MOREX.r3.7HG0735110.1	Sec14p-like phosphatidylinositol transfer family protein	#N/A
BaRT2v18chr1HG021460.1	BaRT2v18chr1HG021460	2401	89	1388.5	salt tolerance receptor-like cytoplasmic kinase 1;Receptor protein kinase CRINKLY4;Protein kinase domain-containing protein	HORVU.MOREX.r3.1HG0049480.1	Kinase family protein	AT1G33260.2
BaRT2v18chr3HG149390.1	BaRT2v18chr3HG149390	1572	492	1388.25	0	HORVU.MOREX.r3.3HG0289360.1	F-box protein SKIP8	#N/A
BaRT2v18chr2HG086520.2	BaRT2v18chr2HG086520	2393	93	1387.5	Putative WRKY transcription factor 19	HORVU.MOREX.r3.2HG0173040.1	Loricrin-like protein	AT5G64550.1
BaRT2v18chr2HG100570.1	BaRT2v18chr2HG100570	1488	573	1387.25	0	HORVU.MOREX.r3.2HG0194770.1	Pectinesterase inhibitor domain containing protein	#N/A
BaRT2v18chr4HG205660.3	BaRT2v18chr4HG205660	2318	143	1387.25	Peroxisomal nicotinamide adenine dinucleotide carrier	HORVU.MOREX.r3.4HG0395120.1	Mitochondrial carrier family	AT2G39970.1
BaRT2v18chr6HG306260.1	BaRT2v18chr6HG306260	2484	26	1387.25	S-adenosylmethionine decarboxylase proenzyme	HORVU.MOREX.r3.6HG0593620.1	S-adenosylmethionine decarboxylase proenzyme	AT3G25570.2
BaRT2v18chr4HG213710.3	BaRT2v18chr4HG213710	1581	481	1386.5	(RAP Annotation release2) Galactose-binding like domain containing protein;Galactose-binding like domain containing protein	HORVU.MOREX.r3.4HG0407700.1	NAD(P)H-quinone oxidoreductase subunit H, chloroplastic	AT5G04440.1
BaRT2v18chr3HG137730.4	BaRT2v18chr3HG137730	1556	502	1386.25	egalitarian protein homolog;PiRNA biogenesis protein EXD1;3'-5' exonuclease domain-containing protein;exosome component 10	HORVU.MOREX.r3.3HG0265190.1	Exonuclease 3'-5' domain-containing protein 1	AT2G25910.1
BaRT2v18chr2HG088550.3	BaRT2v18chr2HG088550	2417	74	1385.75	Mannan endo-1,4-beta-mannosidase	HORVU.MOREX.r3.2HG0175970.1	Glycosyl hydrolase family 5 protein	AT1G13130.1
BaRT2v18chr1HG042450.1	BaRT2v18chr1HG042450	2464	41	1385.75	0	HORVU.MOREX.r3.1HG0083370.1	AP2/B3 transcription factor family protein	#N/A
BaRT2v18chr3HG143710.2	BaRT2v18chr3HG143710	2391	94	1385.5	Tubby-like F-box protein 1;Tubby-like F-box protein 10;TUB-transcription factor 15;Tubby-like F-box protein 9	HORVU.MOREX.r3.3HG0279470.1	Tubby-like F-box protein	AT1G53320.1
BaRT2v18chr5HG232740.5	BaRT2v18chr5HG232740	2365	114	1385	SAM domain-containing protein;Downward leaf curling protein;Sterile alpha motif (SAM) domain-containing protein;Dual specificity protein kinase splA	#N/A	#N/A	AT3G07760.2
BaRT2v18chr2HG081590.2	BaRT2v18chr2HG081590	2241	185	1384.25	Myosin heavy chain-related	HORVU.MOREX.r3.2HG0162300.1	Intracellular protein transporter USO1-like protein	AT3G11590.1
BaRT2v18chr1HG017400.5	BaRT2v18chr1HG017400	2310	145	1383.5	Putative ribosomal protein L9/RNase H1;RNase H domain-containing protein	#N/A	#N/A	AT3G01410.2
BaRT2v18chr3HG135520.5	BaRT2v18chr3HG135520	2424	67	1383.5	F-box protein isoform X1;Cyclin-like F-box;F-box domain;F-box domain-containing protein	HORVU.MOREX.r3.3HG0258890.1	F-box protein	AT2G32560.1
BaRT2v18chr7HG341920.1	BaRT2v18chr7HG341920	2486	23	1383.5	0	HORVU.MOREX.r3.7HG0660850.1	LL-diaminopimelate aminotransferase	#N/A
BaRT2v18chr6HG321740.13	BaRT2v18chr6HG321740	2405	84	1383.25	Serine/arginine-rich splicing factor RSZ21A;Splicing factor, arginine/serine-rich 7;Pre-mRNA processing factor	HORVU.MOREX.r3.6HG0622620.1	Arginine/serine-rich splicing factor, putative	AT4G31580.2
BaRT2v18chr4HG186310.3	BaRT2v18chr4HG186310	2350	122	1383	0	HORVU.MOREX.r3.4HG0350690.1	Pseudo response regulator	AT5G24470.1
BaRT2v18chr2HG061250.1	BaRT2v18chr2HG061250	1550	500	1382.75	haloacid dehalogenase-like hydrolase domain-containing protein 3;Rhythmically expressed protein;N-acylneuraminate-9-phosphatase	HORVU.MOREX.r3.2HG0116900.1	Haloacid dehalogenase-like hydrolase domain-containing protein 3	AT2G41250.1
BaRT2v18chr5HG240760.1	BaRT2v18chr5HG240760	2407	81	1382.75	0	HORVU.MOREX.r3.5HG0466990.1	N-acetyl-gamma-glutamyl-phosphate reductase	#N/A
BaRT2v18chr5HG266490.1	BaRT2v18chr5HG266490	2375	104	1382.25	0	.	0	#N/A
BaRT2v18chr7HG344400.3	BaRT2v18chr7HG344400	2474	34	1380.5	TLDc domain-containing protein;TLD-domain containing nucleolar protein;Oxidation resistance protein 1	HORVU.MOREX.r3.7HG0665270.1	Oxidation resistance protein 1	AT4G39870.2
BaRT2v18chr3HG170930.1	BaRT2v18chr3HG170930	1651	416	1378.5	Syntaxin-61;t-SNARE coiled-coil homology domain-containing protein;Syntaxin of plants 61;syntaxin-61 isoform X1;Target SNARE coiled-coil domain	HORVU.MOREX.r3.3HG0325070.1	Syntaxin protein	AT1G28490.1
BaRT2v18chr1HG043770.1	BaRT2v18chr1HG043770	2089	241	1378.25	0	HORVU.MOREX.r3.1HG0085380.1	2-oxoglutarate (2OG) and Fe(II)-dependent oxygenase superfamily protein	AT4G13400.1
BaRT2v18chr4HG196140.10	BaRT2v18chr4HG196140	2397	86	1378.25	0	HORVU.MOREX.r3.4HG0378140.1	COP1-interacting-like protein	AT3G14172.1
BaRT2v18chr2HG092280.5	BaRT2v18chr2HG092280	1110	6350	1378	Endoplasmic reticulum metallopeptidase 1;Zn-dependent exopeptidases superfamily protein isoform 2 (Fragment);Zn-dependent exopeptidase superfamily protein	HORVU.MOREX.r3.2HG0182320.1	Endoplasmic reticulum metallopeptidase 1	AT5G20660.1
BaRT2v18chr1HG040820.5	BaRT2v18chr1HG040820	2494	14	1377.5	Protein-serine/threonine phosphatase	HORVU.MOREX.r3.1HG0080890.1	Protein phosphatase 2C	AT1G72770.3
BaRT2v18chr2HG087980.2	BaRT2v18chr2HG087980	2417	71	1375.25	Metal tolerance protein 1;Solute carrier family 30 (Zinc transporter), member 2;Putative Zn transporter	HORVU.MOREX.r3.2HG0174930.1	Metal tolerance protein	AT2G46800.2
BaRT2v18chr6HG315570.5	BaRT2v18chr6HG315570	1614	428	1375.25	mRNA cap guanine-N7 methyltransferase	HORVU.MOREX.r3.6HG0612470.1	mRNA cap guanine-N7 methyltransferase	AT3G20650.1
BaRT2v18chr3HG158790.1	BaRT2v18chr3HG158790	2483	25	1375	Cysteine peptidase, asparagine active site-containing protein (Fragment);Cysteine proteinases superfamily protein isoform 2 (Fragment);KDEL-tailed cysteine endopeptidase CEP1;Vignain;Cysteine proteinase	HORVU.MOREX.r3.3HG0304230.1	Cysteine proteinase	AT5G50260.1
BaRT2v18chr7HG338280.2	BaRT2v18chr7HG338280	2371	104	1375	Putative Multidrug resistance-associated protein 14;Multidrug resistance-associated protein3;ABC transporter C family member 10;Multidrug-resistance associated protein 3;MRP-like ABC transporter-like	HORVU.MOREX.r3.7HG0654330.1	ABC transporter, putative	AT3G59140.1
BaRT2v18chr6HG304980.1	BaRT2v18chr6HG304980	1836	339	1374.75	Coiled-coil domain-containing protein 86	HORVU.MOREX.r3.6HG0591080.1	Reticulocyte-binding protein 2 a	AT2G31410.1
BaRT2v18chr3HG126190.1	BaRT2v18chr3HG126190	2474	33	1374.5	0	HORVU.MOREX.r3.3HG0239650.1	Rotundifolia-like protein	#N/A
BaRT2v18chr7HG354820.1	BaRT2v18chr7HG354820	2480	28	1374.5	Protein DETOXIFICATION	HORVU.MOREX.r3.7HG0686840.1	Protein DETOXIFICATION	AT5G19700.1
BaRT2v18chr7HG331440.2	BaRT2v18chr7HG331440	2381	97	1374.25	0	HORVU.MOREX.r3.7HG0640140.1	Seed specific protein Bn15D1B	AT5G62930.1
BaRT2v18chr2HG109840.1	BaRT2v18chr2HG109840	1505	519	1374	0	HORVU.MOREX.r3.2HG0209090.1	Tetraspanin family protein	#N/A
BaRT2v18chr1HG012060.10	BaRT2v18chr1HG012060	2435	54	1373.75	Acyl-coenzyme A oxidase 4, peroxisomal	HORVU.MOREX.r3.1HG0025620.1	Acyl-CoA dehydrogenase, putative	AT3G51840.1
BaRT2v18chr5HG230650.1	BaRT2v18chr5HG230650	2487	20	1373.5	0	HORVU.MOREX.r3.5HG0443560.1	antigenic heat-stable protein	AT1G56420.1
BaRT2v18chr5HG253510.3	BaRT2v18chr5HG253510	2406	78	1371.75	0	.	0	NA
BaRT2v18chr3HG124730.1	BaRT2v18chr3HG124730	2461	40	1371	0	HORVU.MOREX.r3.3HG0236520.1	Myb-like transcription factor family protein, putative	#N/A
BaRT2v18chr4HG207740.1	BaRT2v18chr4HG207740	2490	17	1371	0	HORVU.MOREX.r3.4HG0398570.1	Sigma factor sigB regulation protein rsbQ	#N/A
BaRT2v18chr4HG177280.5	BaRT2v18chr4HG177280	2339	121	1369.75	0	HORVU.MOREX.r3.4HG0335320.1	transmembrane protein, putative (Protein of unknown function, DUF538)	AT5G19860.1
BaRT2v18chr4HG219480.1	BaRT2v18chr4HG219480	2419	67	1369.75	0	#N/A	#N/A	#N/A
BaRT2v18chr5HG255030.1	BaRT2v18chr5HG255030	2491	16	1369	0	HORVU.MOREX.r3.5HG0492720.1	MTD1	#N/A
BaRT2v18chr6HG319350.5	BaRT2v18chr6HG319350	2377	96	1369	(Rice Genome Annotation Project) expressed protein;Nucleotide exchange factor SIL1	HORVU.MOREX.r3.6HG0618600.1	G1/S-specific cyclin-E	AT2G32970.2
BaRT2v18chr7HG374880.7	BaRT2v18chr7HG374880	1570	445	1369	Inositol polyphosphate multikinase	HORVU.MOREX.r3.7HG0728860.1	Inositol polyphosphate multikinase	AT5G61760.1
BaRT2v18chr3HG137770.3	BaRT2v18chr3HG137770	2466	37	1369	0	#N/A	#N/A	#N/A
BaRT2v18chr4HG190410.3	BaRT2v18chr4HG190410	2293	145	1368.5	RING/U-box superfamily protein	HORVU.MOREX.r3.4HG0361220.1	RING/U-box superfamily protein	AT5G15790.2
BaRT2v18chr7HG359890.1	BaRT2v18chr7HG359890	2469	36	1368.5	putative glycerol-3-phosphate transporter 1;MFS domain-containing protein;Phosphate starvation-induced protein 3 isoform 1	HORVU.MOREX.r3.7HG0699680.1	Glycerol-3-phosphate transporter, putative	AT3G47420.1
BaRT2v18chr1HG016390.3	BaRT2v18chr1HG016390	2194	194	1368.25	beta-glucuronosyltransferase GlcAT14A;Xylosyltransferase 1;Secondary cell wall-related glycosyltransferase family 14;beta-glucuronosyltransferase GlcAT14A-like;beta-glucuronosyltransferase GlcAT14A-like isoform X1;Putative glucuronosyltransferase;Beta-glucuronosyltransferase GlcAT14B	HORVU.MOREX.r3.1HG0037770.1	Core-2/I-branching beta-1,6-N-acetylglucosaminyltransferase family protein	AT3G03690.1
BaRT2v18chr4HG201700.2	BaRT2v18chr4HG201700	2471	34	1366.25	0	HORVU.MOREX.r3.4HG0388540.1	far-red elongated hypocotyl 1	#N/A
BaRT2v18chr7HG370810.3	BaRT2v18chr7HG370810	2485	22	1366.25	Bifunctional protein HldE (Fragment)	HORVU.MOREX.r3.7HG0721660.1	Serine/threonine-protein kinase mTOR	AT5G54540.1
BaRT2v18chr3HG153150.2	BaRT2v18chr3HG153150	1509	485	1364.5	rhomboid-like protein 20;UBA domain-containing protein;Ubiquitin-associated domain-containing protein 2;Ubiquitin-associated (UBA) protein isoform 1;Ubiquitin-associated domain-containing protein 2-like	HORVU.MOREX.r3.3HG0295590.1	Ubiquitin-associated domain-containing family protein	AT3G56740.1
BaRT2v18chr4HG195470.1	BaRT2v18chr4HG195470	2409	72	1363.25	0	HORVU.MOREX.r3.4HG0376230.1	weak chloroplast movement under blue light protein (DUF827)	#N/A
BaRT2v18chr4HG212370.1	BaRT2v18chr4HG212370	2439	49	1360.25	0	HORVU.MOREX.r3.4HG0405710.1	Ethylene-responsive transcription factor	#N/A
BaRT2v18chr3HG144150.1	BaRT2v18chr3HG144150	2347	109	1360	0	HORVU.MOREX.r3.3HG0280250.1	Purine permease	#N/A
BaRT2v18chr1HG038100.10	BaRT2v18chr1HG038100	2148	198	1359.75	Lon N-terminal domain-containing protein;ATP-dependent protease LA (Lon) domain protein	HORVU.MOREX.r3.1HG0076780.1	Lon protease	AT2G25740.1
BaRT2v18chr7HG369700.40	BaRT2v18chr7HG369700	2432	52	1358.5	Retrotransposon protein SINE subclass;Aspartic proteinase	HORVU.MOREX.r3.7HG0719860.1	Aspartic proteinase	AT1G11910.1
BaRT2v18chr7HG336750.7	BaRT2v18chr7HG336750	2475	29	1358.25	Methylcrotonoyl-CoA carboxylase beta chain, mitochondrial;Methylmalonyl-CoA decarboxylase, alpha subunit	HORVU.MOREX.r3.7HG0650940.1	Acetyl-coenzyme A carboxylase carboxyl transferase subunit alpha	AT4G34030.1
BaRT2v18chr2HG098530.1	BaRT2v18chr2HG098530	2276	145	1357.25	Protein-serine/threonine phosphatase	HORVU.MOREX.r3.2HG0191970.1	Protein phosphatase 2c, putative	AT4G28400.1
BaRT2v18chr6HG308460.19	BaRT2v18chr6HG308460	2440	48	1357.25	0	HORVU.MOREX.r3.6HG0598540.1	Glucans biosynthesis glucosyltransferase H	#N/A
BaRT2v18chr7HG348190.1	BaRT2v18chr7HG348190	2469	34	1357	0	HORVU.MOREX.r3.7HG0673000.1	Embryogenesis transmembrane protein-like	#N/A
BaRT2v18chr2HG082450.5	BaRT2v18chr2HG082450	1508	464	1355.25	0	HORVU.MOREX.r3.2HG0164410.1	Glycine--tRNA ligase	AT1G29880.1
BaRT2v18chr3HG149840.2	BaRT2v18chr3HG149840	2494	10	1355.25	rhoGEF domain-containing protein gxcI-like	HORVU.MOREX.r3.3HG0290120.1	6,7-dimethyl-8-ribityllumazine synthase	AT1G29195.1
BaRT2v18chr5HG224400.1	BaRT2v18chr5HG224400	2245	154	1355.25	Mediator of RNA polymerase II transcription subunit 19a	#N/A	#N/A	AT5G19480.2
BaRT2v18chr5HG246570.9	BaRT2v18chr5HG246570	2473	31	1355.25	Annexin	HORVU.MOREX.r3.5HG0478740.1	Annexin	AT1G68090.1
BaRT2v18chr7HG341210.3	BaRT2v18chr7HG341210	2264	148	1354.75	0	HORVU.MOREX.r3.7HG0659280.1	Low temperature and salt responsive protein-like	AT4G28088.1
BaRT2v18chr2HG058160.3	BaRT2v18chr2HG058160	2486	19	1354.5	NAC domain-containing protein	HORVU.MOREX.r3.2HG0111410.1	NAC domain protein,	AT5G39610.1
BaRT2v18chr5HG256310.1	BaRT2v18chr5HG256310	2486	19	1354.5	NAC domain-containing protein;NAC1 transcription factor;No apical meristem protein, expressed	HORVU.MOREX.r3.5HG0494790.1	NAC domain-containing protein	AT2G33480.2
BaRT2v18chr3HG148560.4	BaRT2v18chr3HG148560	2320	121	1354	Histidine-containing phosphotransfer protein 4;HPt domain-containing protein	HORVU.MOREX.r3.3HG0288050.1	Histidine phosphotransfer protein	AT3G16360.2
BaRT2v18chr5HG268170.2	BaRT2v18chr5HG268170	2482	23	1353.5	Citrate synthase	HORVU.MOREX.r3.5HG0514560.1	Citrate synthase	AT3G58750.1
BaRT2v18chr5HG260550.5	BaRT2v18chr5HG260550	2451	42	1351.75	0	HORVU.MOREX.r3.5HG0501600.1	Protein kinase, putative	AT4G35780.1
BaRT2v18chr2HG070850.2	BaRT2v18chr2HG070850	2492	12	1351.5	Protein PLANT CADMIUM RESISTANCE 8;Cell number regulator 7-like;PLAC8 motif-containing protein	HORVU.MOREX.r3.2HG0136400.1	Plant cadmium resistance protein	AT1G11380.1
BaRT2v18chr5HG256420.1	BaRT2v18chr5HG256420	2245	151	1351.25	Hydrolase, alpha/beta fold family protein, putative, expressed;Acylglycerol lipase (Fragment);Caffeoylshikimate esterase;Putative 2-acylglycerol O-acyltransferase;Alpha/beta-hydrolase superfamily protein	HORVU.MOREX.r3.5HG0494970.1	Alpha/beta-Hydrolases superfamily protein	AT5G16120.1
BaRT2v18chr3HG163300.3	BaRT2v18chr3HG163300	2501	3	1350.75	Histidine kinase2;Histidine kinase	HORVU.MOREX.r3.3HG0310920.1	Histidine kinase	AT1G27320.1
BaRT2v18chr1HG026410.3	BaRT2v18chr1HG026410	2466	34	1350.5	transcription factor MYBS3;transcription factor KUA1;HTH myb-type domain-containing protein;MYB transcription factor;myb-like protein J	HORVU.MOREX.r3.1HG0057970.1	Myb transcription factor	AT5G47390.1
BaRT2v18chr7HG385510.1	BaRT2v18chr7HG385510	2445	44	1350.5	DNL-type domain-containing protein;Mitochondrial protein import protein ZIM17;Putative hop-interacting protein-like	HORVU.MOREX.r3.7HG0748380.1	Zim17-type zinc finger protein	AT5G27280.1
BaRT2v18chr5HG238030.2	BaRT2v18chr5HG238030	2384	82	1350	Calcium-transporting ATPase	HORVU.MOREX.r3.5HG0461290.1	Calcium-transporting ATPase	AT3G57330.1
BaRT2v18chr7HG339360.1	BaRT2v18chr7HG339360	2491	13	1349.75	Protein kinase domain-containing protein	HORVU.MOREX.r3.7HG0656210.1	Protein kinase-like protein	AT1G06840.1
BaRT2v18chr4HG175580.1	BaRT2v18chr4HG175580	2339	106	1347.75	Cation/calcium exchanger 1	HORVU.MOREX.r3.4HG0333170.1	Cation calcium exchanger	AT5G17860.1
BaRT2v18chr4HG215730.6	BaRT2v18chr4HG215730	2499	4	1347.75	Non-specific serine/threonine protein kinase;CIPK-like protein 1, putative, expressed	HORVU.MOREX.r3.4HG0410930.1	Non-specific serine/threonine protein kinase	AT1G01140.1
BaRT2v18chr4HG181700.2	BaRT2v18chr4HG181700	2471	31	1346.75	Putative inactive leucine-rich repeat receptor-like protein kinase;Protein kinase domain-containing protein;Similar to receptor protein kinase-like protein	HORVU.MOREX.r3.4HG0341900.1	Receptor protein kinase-like protein	AT5G14210.1
BaRT2v18chr3HG128450.3	BaRT2v18chr3HG128450	2386	79	1346.25	0	.	0	#N/A
BaRT2v18chr4HG197610.3	BaRT2v18chr4HG197610	2270	140	1346.25	Alkaline/neutral invertase	HORVU.MOREX.r3.4HG0381060.1	Alkaline/neutral invertase	AT1G56560.1
BaRT2v18chr7HG378000.1	BaRT2v18chr7HG378000	1484	466	1346.25	0	HORVU.MOREX.r3.7HG0734860.1	Tetraspanin family protein, putative	AT2G20230.1
BaRT2v18chr3HG165760.2	BaRT2v18chr3HG165760	2451	41	1345	Tetraspanin-18	HORVU.MOREX.r3.3HG0314810.1	Tetraspanin family protein, putative	AT4G28770.1
BaRT2v18chr2HG085070.4	BaRT2v18chr2HG085070	2426	52	1344.5	cleft lip and palate transmembrane protein 1 homolog;CLPTM1-like membrane protein cnrB	HORVU.MOREX.r3.2HG0170160.1	Cleft lip and palate transmembrane 1	AT5G08500.1
BaRT2v18chr4HG192690.2	BaRT2v18chr4HG192690	2317	116	1344.5	0	HORVU.MOREX.r3.4HG0368120.1	NADPH-dependent 7-cyano-7-deazaguanine reductase	#N/A
BaRT2v18chr5HG267140.5	BaRT2v18chr5HG267140	2494	9	1344.5	CCG-binding protein 1;CCG-binding protein 1-like protein	HORVU.MOREX.r3.5HG0512930.1	Maternal effect embryo arrest 14-1	AT2G15890.1
BaRT2v18chr2HG052970.19	BaRT2v18chr2HG052970	2336	106	1343.75	0	HORVU.MOREX.r3.2HG0100770.1	Glutamyl-tRNA(Gln) amidotransferase subunit A	AT5G64440.1
BaRT2v18chr3HG136090.1	BaRT2v18chr3HG136090	2360	94	1343	0	HORVU.MOREX.r3.3HG0260270.1	Dentin sialophosphoprotein-related, putative isoform 1	#N/A
BaRT2v18chr4HG176140.2	BaRT2v18chr4HG176140	2252	144	1343	RRM domain-containing protein;Glycine-rich RNA-binding protein GRP1A;Glycine-rich RNA-binding protein blt801;glycine-rich RNA-binding protein-like;glycine-rich RNA-binding, abscisic acid-inducible protein-like;Retrotransposon protein, putative, Ty1-copia subclass, expressed;Putative RNA-binding protein RbpE	HORVU.MOREX.r3.4HG0333810.1	RNA-binding protein	AT4G39260.3
BaRT2v18chr6HG290520.8	BaRT2v18chr6HG290520	2394	72	1341.5	0	HORVU.MOREX.r3.6HG0555000.1	Synaptotagmin-5	AT1G05500.1
BaRT2v18chr7HG341920.4	BaRT2v18chr7HG341920	2462	34	1341	0	HORVU.MOREX.r3.7HG0660850.1	LL-diaminopimelate aminotransferase	#N/A
BaRT2v18chr5HG264290.1	BaRT2v18chr5HG264290	1417	604	1340.25	NAB domain-containing protein;Putative kinase interacting protein	HORVU.MOREX.r3.5HG0508870.1	Kinase interacting (KIP1-like) family protein, putative	AT4G14760.1
BaRT2v18chr7HG340500.1	BaRT2v18chr7HG340500	2492	10	1339.25	Acyl-coenzyme A oxidase	HORVU.MOREX.r3.7HG0658050.1	Acyl-coenzyme A oxidase	AT5G65110.1
BaRT2v18chr5HG262090.2	BaRT2v18chr5HG262090	1137	2867	1338.5	Steadiness box;Tumor susceptibility protein;ESCRT-I complex subunit TSG101;Ubiquitin E2 variant;ATELC;SB domain-containing protein;Putative ubiquitin-conjugating enzyme/RWD-like protein	HORVU.MOREX.r3.5HG0504530.1	Protein ELC	AT3G12400.1
BaRT2v18chr7HG348730.1	BaRT2v18chr7HG348730	1581	381	1338.5	0	HORVU.MOREX.r3.7HG0674350.1	Serine/threonine-protein phosphatase 4 regulatory subunit 2	#N/A
BaRT2v18chr6HG302050.2	BaRT2v18chr6HG302050	1536	410	1337.75	Putative RING-type E3 ubiquitin ligase;E3 ubiquitin-protein ligase GW2	HORVU.MOREX.r3.6HG0583520.1	Protein SIP5	AT1G78420.2
BaRT2v18chr7HG386650.1	BaRT2v18chr7HG386650	2415	57	1336.5	Lichenase-2;Putative O-Glycosyl hydrolase superfamily protein;Lichenase	HORVU.MOREX.r3.7HG0750120.1	putative beta-1,3-glucanase	AT4G16260.1
BaRT2v18chr1HG023040.7	BaRT2v18chr1HG023040	1569	383	1336.25	3-hydroxyisobutyryl-CoA hydrolase 1;3-hydroxyisobutyryl-coenzyme A hydrolase, putative, expressed;Crotonase superfamily	#N/A	#N/A	AT5G65940.1
BaRT2v18chr6HG285300.5	BaRT2v18chr6HG285300	2340	100	1336.25	0	HORVU.MOREX.r3.6HG0544350.1	Carboxypeptidase	AT3G45010.1
BaRT2v18chr4HG203410.2	BaRT2v18chr4HG203410	2304	118	1335.75	Serine/threonine-protein kinase WAG1;Serine/threonine-protein kinase WAG2;Putative telokin/Myosin light chain kinase;Cucumber protein kinase CsPK3;Protein kinase domain-containing protein	HORVU.MOREX.r3.4HG0391310.1	Kinase family protein	AT1G53700.1
BaRT2v18chr3HG160920.1	BaRT2v18chr3HG160920	2326	106	1335.25	Scarecrow-like protein 1;GRAS domain-containing protein;Scarecrow	HORVU.MOREX.r3.3HG0307400.1	GRAS family transcription factor	AT1G21450.1
BaRT2v18chr1HG044490.5	BaRT2v18chr1HG044490	2280	128	1335	UV-B-induced protein At3g17800, chloroplastic-like;UV-B-induced protein, chloroplastic	HORVU.MOREX.r3.1HG0086480.1	UV-B-induced protein, chloroplastic	AT3G07310.1
BaRT2v18chr5HG224120.7	BaRT2v18chr5HG224120	1045	5644	1335	0	HORVU.MOREX.r3.5HG0427400.1	Methyltransferase	#N/A
BaRT2v18chr6HG307440.2	BaRT2v18chr6HG307440	2392	71	1333.5	Protein kinase domain-containing protein;Calcium-dependent protein kinase, isoform AK1	HORVU.MOREX.r3.6HG0596480.1	Kinase family protein	AT1G08650.1
BaRT2v18chr5HG272700.1	BaRT2v18chr5HG272700	2457	36	1333.25	0	HORVU.MOREX.r3.5HG0522510.1	Galactose oxidase/kelch repeat superfamily protein	NA
BaRT2v18chr5HG258840.4	BaRT2v18chr5HG258840	2482	20	1332.75	Hexosyltransferase;Polygalacturonate 4-alpha-galacturonosyltransferase;Alpha-1,4-galacturonosyltransferase 1	HORVU.MOREX.r3.5HG0498770.1	Hexosyltransferase	AT3G61130.1
BaRT2v18chr7HG337530.2	BaRT2v18chr7HG337530	2424	50	1330.5	0	HORVU.MOREX.r3.7HG0652790.1	F-box protein	NA
BaRT2v18chr2HG094100.4	BaRT2v18chr2HG094100	2339	98	1330	Multiprotein-bridging factor 1a;MBF1 transcription factor;Multiprotein-bridging factor 1b;Endothelial differentiation-related factor 1;HTH cro/C1-type domain-containing protein;Ethylene-responsive transcriptional coactivator	HORVU.MOREX.r3.2HG0185030.1	Multiprotein-bridging factor, putative	AT2G42680.1
BaRT2v18chr2HG093420.11	BaRT2v18chr2HG093420	1523	403	1329.75	DEAD-box ATP-dependent RNA helicase 8	HORVU.MOREX.r3.2HG0184140.1	ATP-dependent RNA helicase	AT4G00660.1
BaRT2v18chr1HG048490.1	BaRT2v18chr1HG048490	1098	3766	1329.25	Membrane protein-like;transmembrane protein 33 homolog	HORVU.MOREX.r3.1HG0093710.1	dihydroflavonol 4-reductase/flavanone protein	AT3G02420.1
BaRT2v18chr2HG077260.1	BaRT2v18chr2HG077260	2418	53	1329.25	Glutaredoxin domain-containing protein	HORVU.MOREX.r3.2HG0152610.1	Glutaredoxin family protein, putative	AT5G06470.1
BaRT2v18chr3HG120490.2	BaRT2v18chr3HG120490	2418	53	1329.25	0	.	0	#N/A
BaRT2v18chr7HG345380.3	BaRT2v18chr7HG345380	1497	425	1329	0	HORVU.MOREX.r3.7HG0667080.1	Serine/threonine-protein kinase WNK-related	AT1G60060.1
BaRT2v18chr6HG305780.6	BaRT2v18chr6HG305780	2468	30	1328.5	PB1 domain-containing protein;Octicosapeptide/Phox/Bem1p family protein isoform 1;Octicosapeptide/Phox/Bem1p (PB1) domain-containing protein;Octicosapeptide/Phox/Bem1p;Octicosapeptide/Phox/Bem1p domain-containing protein kinase;Octicosapeptide/Phox/Bem1p domain-containing family protein	HORVU.MOREX.r3.6HG0592760.1	Octicosapeptide/Phox/Bem1p domain-containing protein kinase	AT3G26510.4
BaRT2v18chr6HG302660.1	BaRT2v18chr6HG302660	2484	18	1327.75	0	#N/A	#N/A	#N/A
BaRT2v18chr7HG357950.1	BaRT2v18chr7HG357950	2281	123	1327.75	0	#N/A	#N/A	#N/A
BaRT2v18chr1HG021510.1	BaRT2v18chr1HG021510	2360	86	1326	Aquaporin NIP;Nodulin-26 like Intrinsic Protein 31;MIP domain-containing protein;Nodulin-26	HORVU.MOREX.r3.1HG0049580.1	Aquaporin-1	AT4G10380.1
BaRT2v18chr3HG156730.1	BaRT2v18chr3HG156730	2455	36	1325.75	0	HORVU.MOREX.r3.3HG0301110.1	Nematode resistance protein-like HSPRO2	#N/A
BaRT2v18chr1HG045130.1	BaRT2v18chr1HG045130	2461	32	1325.5	Splicing factor U2af small subunit A;C3H transcription factor	HORVU.MOREX.r3.1HG0087960.1	Splicing factor U2af small subunit A	AT1G27650.1
BaRT2v18chr7HG359690.5	BaRT2v18chr7HG359690	2398	64	1324.75	Circadian clock associated 1;HTH myb-type domain-containing protein	HORVU.MOREX.r3.7HG0699010.1	LHY	AT1G01060.4
BaRT2v18chr2HG114250.4	BaRT2v18chr2HG114250	1067	4210	1324.5	Dolichyl-diphosphooligosaccharide--protein glycosyltransferase subunit 1	HORVU.MOREX.r3.2HG0218010.1	Dolichyl-diphosphooligosaccharide--protein glycosyltransferase subunit 1	AT2G01720.1
BaRT2v18chr6HG322390.5	BaRT2v18chr6HG322390	918	14509	1324.25	Carboxypeptidase	HORVU.MOREX.r3.6HG0623790.1	Carboxypeptidase	AT4G30610.1
BaRT2v18chr2HG087880.1	BaRT2v18chr2HG087880	1070	4183	1323.5	probably inactive leucine-rich repeat receptor-like protein kinase At5g06940;Receptor protein kinase CLAVATA1;Protein kinase domain-containing protein	HORVU.MOREX.r3.2HG0174810.1	Receptor-like protein kinase	AT5G06940.1
BaRT2v18chr5HG256860.1	BaRT2v18chr5HG256860	1072	4074	1323.25	0	HORVU.MOREX.r3.5HG0495680.1	Aspartyl/glutamyl-tRNA(Asn/Gln) amidotransferase subunit B	#N/A
BaRT2v18chr5HG239100.1	BaRT2v18chr5HG239100	2458	33	1320.5	0	HORVU.MOREX.r3.5HG0463450.1	NAC domain protein	AT1G61110.1
BaRT2v18chr7HG343000.2	BaRT2v18chr7HG343000	1558	356	1320.25	Cyclic phosphodiesterase	HORVU.MOREX.r3.7HG0663270.1	RNA ligase/cyclic nucleotide phosphodiesterase family protein	AT4G18930.1
BaRT2v18chr1HG003340.1	BaRT2v18chr1HG003340	2486	15	1320	BRI1-KD interacting protein 130	HORVU.MOREX.r3.1HG0006580.1	BRI1-KD interacting protein	#N/A
BaRT2v18chr7HG366250.2	BaRT2v18chr7HG366250	2486	15	1320	Pheophytinase, chloroplastic;Pheophytinase;Putative chlorophyllase;AB hydrolase-1 domain-containing protein;Abhydrolase domain-containing protein 4	HORVU.MOREX.r3.7HG0713020.1	Alpha/beta hydrolase, putative	AT5G13800.1
BaRT2v18chr6HG315890.4	BaRT2v18chr6HG315890	2416	52	1319.75	probable peroxygenase 5;Caleosin;EF-hand domain-containing protein;Calcium ion binding protein	HORVU.MOREX.r3.6HG0613020.1	Caleosin	AT1G70680.1
BaRT2v18chr1HG040820.3	BaRT2v18chr1HG040820	2408	56	1319.5	Protein-serine/threonine phosphatase	HORVU.MOREX.r3.1HG0080890.1	Protein phosphatase 2C	AT1G72770.3
BaRT2v18chr1HG021610.2	BaRT2v18chr1HG021610	1109	2771	1318.25	Zinc finger CCCH domain-containing protein 20	HORVU.MOREX.r3.1HG0049700.1	Zinc finger CCCH domain protein	AT2G16485.1
BaRT2v18chr1HG022420.6	BaRT2v18chr1HG022420	2371	77	1318.25	1-aminocyclopropane-1-carboxylate oxidase-like isoform X1;Oxidoreductase, 2OG-Fe oxygenase family protein, expressed;2-oxoglutarate-Fe(II) type oxidoreductase;Fe2OG dioxygenase domain-containing protein;Putative 1-aminocyclopropane-1-carboxylate oxidase-like (Fragment);Gibberellin 20 oxidase 2;2-oxoglutarate (2OG) and Fe(II)-dependent oxygenase superfamily protein	HORVU.MOREX.r3.1HG0051510.1	2-oxoglutarate (2OG) and Fe(II)-dependent oxygenase superfamily protein	AT4G16770.1
BaRT2v18chr2HG107280.1	BaRT2v18chr2HG107280	2471	26	1318	0	HORVU.MOREX.r3.2HG0204820.1	Ethylene-responsive transcription factor	#N/A
BaRT2v18chr3HG128700.1	BaRT2v18chr3HG128700	1447	454	1317	Putative fatty-acyl-CoA-transporting ATPase	#N/A	#N/A	AT1G54350.1
BaRT2v18chr6HG304720.2	BaRT2v18chr6HG304720	2407	56	1317	0	.	0	#N/A
BaRT2v18chr6HG314060.9	BaRT2v18chr6HG314060	1309	1041	1316.75	Omega-6 fatty acid desaturase, endoplasmic reticulum isozyme 2;Delta-12 fatty acid desaturase	HORVU.MOREX.r3.6HG0609520.1	Fatty acid desaturase	AT3G12120.2
BaRT2v18chr4HG198510.2	BaRT2v18chr4HG198510	2427	45	1316.5	0	HORVU.MOREX.r3.4HG0382910.1	DnaJ	#N/A
BaRT2v18chr4HG191060.1	BaRT2v18chr4HG191060	951	7301	1316	0	HORVU.MOREX.r3.4HG0363200.1	Chloride channel protein	#N/A
BaRT2v18chr4HG208960.5	BaRT2v18chr4HG208960	1425	502	1315.75	HMA domain-containing protein;Heavy metal-associated domain containing protein, expressed;Metal ion binding protein;Heavy metal-associated isoprenylated plant protein 6	HORVU.MOREX.r3.4HG0400780.1	Heavy metal-associated protein	AT5G03380.1
BaRT2v18chr2HG056430.2	BaRT2v18chr2HG056430	2367	78	1315.5	0	HORVU.MOREX.r3.2HG0108070.1	Dirigent protein	#N/A
BaRT2v18chr5HG273040.1	BaRT2v18chr5HG273040	2433	42	1315	0	HORVU.MOREX.r3.5HG0523040.1	RING/U-box superfamily protein	AT3G05250.1
BaRT2v18chr4HG183600.1	BaRT2v18chr4HG183600	2313	100	1313.25	Putative disease resistance RPP13-like protein 2;NBS-LRR type protein;Protein kinase domain-containing protein	HORVU.MOREX.r3.4HG0344990.1	NBS-LRR disease resistance protein family-1	AT5G66850.1
BaRT2v18chr4HG187030.1	BaRT2v18chr4HG187030	2393	61	1312.75	Non-specific lipid-transfer protein;Non-specific lipid-transfer protein 4;Non-specific lipid-transfer protein 1;Non-specific lipid-transfer protein B;Non-specific lipid-transfer protein 2	HORVU.MOREX.r3.4HG0352470.1	Non-specific lipid-transfer protein	AT2G15050.3
BaRT2v18chr6HG289510.3	BaRT2v18chr6HG289510	1624	318	1312.5	Reticulon domain-containing protein;Reticulon-like protein B2;Pentatricopeptide (PPR) repeat-containing protein-like	HORVU.MOREX.r3.6HG0552600.1	Reticulon family protein	AT1G78895.1
BaRT2v18chr6HG323420.2	BaRT2v18chr6HG323420	1542	352	1312	Cytochrome b5 heme-binding domain-containing protein;Reduced lateral root formation;Flavohemoprotein B5/b5r;Cyt-b5 domain-containing protein	HORVU.MOREX.r3.6HG0625490.1	Cytochrome b5 reductase 4	AT5G09680.2
BaRT2v18chr7HG340900.1	BaRT2v18chr7HG340900	1519	369	1311.5	PPPDE domain-containing protein	HORVU.MOREX.r3.7HG0658740.1	Eukaryotic translation initiation factor 3 subunit A	AT5G25170.1
BaRT2v18chr7HG368370.4	BaRT2v18chr7HG368370	2480	19	1311.5	beta-glucosidase 6 isoform X1;4-hydroxy-7-methoxy-3-oxo-3,4-dihydro-2H-1,4-benzoxazin-2-yl glucosidebeta-D-glucosidase;Beta-glucosidase 6;Beta-glucosidase 40;Beta-glucosidase 34	HORVU.MOREX.r3.7HG0717380.3	Cysteine synthase	AT1G26560.1
BaRT2v18chr5HG240300.5	BaRT2v18chr5HG240300	2484	16	1310.5	Asparagine synthetase [glutamine-hydrolyzing]	HORVU.MOREX.r3.5HG0465890.1	Asparagine synthetase	AT3G47340.1
BaRT2v18chr6HG293500.2	BaRT2v18chr6HG293500	1410	553	1309	0	.	0	#N/A
BaRT2v18chr6HG323750.1	BaRT2v18chr6HG323750	2461	29	1309	0	#N/A	#N/A	#N/A
BaRT2v18chr7HG385100.2	BaRT2v18chr7HG385100	2469	26	1308.75	12-oxophytodienoate reductase 1	HORVU.MOREX.r3.7HG0747600.1	12-oxophytodienoate reductase-like protein	AT1G76690.1
BaRT2v18chr7HG386260.8	BaRT2v18chr7HG386260	2448	36	1308.75	Transmembrane protein 53;DNA-binding protein RHL1;Putative glucose regulated repressor protein;Integral membrane protein-like	.	0	AT3G19970.1
BaRT2v18chr1HG017450.1	BaRT2v18chr1HG017450	1481	393	1308.25	0	#N/A	#N/A	#N/A
BaRT2v18chr6HG310030.10	BaRT2v18chr6HG310030	2369	74	1308	0	.	0	#N/A
BaRT2v18chr7HG380680.12	BaRT2v18chr7HG380680	2495	3	1307.5	0	HORVU.MOREX.r3.7HG0739520.1	Kinase	AT4G03390.1
BaRT2v18chr1HG016340.1	BaRT2v18chr1HG016340	2425	44	1306.75	0	.	0	#N/A
BaRT2v18chr2HG081570.1	BaRT2v18chr2HG081570	863	13311	1305	Vacuolar protein sorting-associated protein 11 homolog	HORVU.MOREX.r3.2HG0162070.1	Vacuolar sorting-associated protein 11-like protein	AT2G05170.1
BaRT2v18chr1HG040310.3	BaRT2v18chr1HG040310	2438	39	1304.75	0	HORVU.MOREX.r3.1HG0080090.1	StAR-related lipid transfer protein 7, mitochondrial	#N/A
BaRT2v18chr3HG128150.1	BaRT2v18chr3HG128150	2387	62	1304.75	Brassinazole-resistant 1 protein;Brassinosteroid signaling positive regulator-related family protein;BES1/BZR1 homolog protein 4;BZR1, transcriptional repressor	HORVU.MOREX.r3.3HG0243560.1	BES1/BZR1 homolog 1	AT1G78700.1
BaRT2v18chr4HG203790.1	BaRT2v18chr4HG203790	2483	16	1304.75	Filament-like plant protein 4	HORVU.MOREX.r3.4HG0392120.1	Filament-plant-like protein	AT1G19835.2
BaRT2v18chr2HG055570.6	BaRT2v18chr2HG055570	2496	1	1304.25	0	HORVU.MOREX.r3.2HG0106640.1	Acetyltransferase component of pyruvate dehydrogenase complex	#N/A
BaRT2v18chr5HG250070.9	BaRT2v18chr5HG250070	2233	126	1303.5	0	HORVU.MOREX.r3.5HG0485000.1	Serine protease HtrA-like	#N/A
BaRT2v18chr5HG240300.7	BaRT2v18chr5HG240300	2474	22	1303.25	0	HORVU.MOREX.r3.5HG0465890.1	Asparagine synthetase	AT3G47340.3
BaRT2v18chr4HG219560.9	BaRT2v18chr4HG219560	1136	2060	1301.25	UDP-N-acetylglucosamine--peptide N-acetylglucosaminyltransferase subunit;Tetratricopeptide repeat (TPR)-like superfamily protein;PH domain-containing protein	HORVU.MOREX.r3.4HG0416930.1	Photosystem I assembly protein Ycf3	AT5G41950.1
BaRT2v18chr1HG035540.8	BaRT2v18chr1HG035540	2478	19	1301	E3 ubiquitin-protein ligase UPL4;HECT domain-containing protein	HORVU.MOREX.r3.1HG0072880.1	E3 ubiquitin-protein ligase	AT5G02880.1
BaRT2v18chr5HG230380.3	BaRT2v18chr5HG230380	1519	347	1300.5	Dual specificity protein kinase shkD isoform X2;serine/threonine-protein kinase STE20;Serine/threonine-protein kinase EDR1;PAS domain-containing protein tyrosine kinase family protein	HORVU.MOREX.r3.5HG0443020.1	Protein kinase family protein, putative, expressed	AT5G49470.3
BaRT2v18chr5HG239100.2	BaRT2v18chr5HG239100	2481	17	1300	0	HORVU.MOREX.r3.5HG0463450.1	NAC domain protein	AT1G61110.1
BaRT2v18chr3HG136800.7	BaRT2v18chr3HG136800	1506	353	1299.5	0	#N/A	#N/A	AT5G60640.2
BaRT2v18chr5HG236410.2	BaRT2v18chr5HG236410	1535	342	1299.5	0	.	0	#N/A
BaRT2v18chr7HG377260.2	BaRT2v18chr7HG377260	2485	13	1299.25	Polyubiquitin;Ubiquitin C	HORVU.MOREX.r3.7HG0733020.1	Polyubiquitin	AT4G05050.4
BaRT2v18chr7HG347200.1	BaRT2v18chr7HG347200	1255	1207	1299	Peptide transporter PTR5;Solute carrier family 15;PTR2 domain-containing protein;Proton-dependent oligopeptide transporter family	HORVU.MOREX.r3.7HG0670510.1	Protein NRT1/ PTR FAMILY 1.1	AT1G68570.1
BaRT2v18chr5HG251930.12	BaRT2v18chr5HG251930	2424	43	1298.75	Carbonic anhydrase	HORVU.MOREX.r3.5HG0487570.1	Carbonic anhydrase	AT4G33580.1
BaRT2v18chr2HG058130.1	BaRT2v18chr2HG058130	2426	42	1298	NAC domain-containing protein	HORVU.MOREX.r3.2HG0111370.1	NAC domain-containing protein	AT5G61430.1
BaRT2v18chr3HG144280.2	BaRT2v18chr3HG144280	2448	34	1297.25	beclin-1-like protein isoform X1;Beclin 1 protein (Fragment);Autophagy-related protein 6	HORVU.MOREX.r3.3HG0280440.1	Beclin 1 protein	AT3G61710.1
BaRT2v18chr5HG240920.2	BaRT2v18chr5HG240920	2493	4	1297	Autophagy-related protein 8D;Autophagy-related protein (Fragment)	HORVU.MOREX.r3.5HG0467300.1	Autophagy-related protein	AT3G15580.1
BaRT2v18chr6HG295380.2	BaRT2v18chr6HG295380	1403	548	1297	Knotted 7;Putative knotted-like transcription factor family protein;Homeobox protein knotted-1-like 3;KNOX family class 2 homeodomain protein	HORVU.MOREX.r3.6HG0568300.1	Homeobox protein knotted-1, putative	AT5G25220.2
BaRT2v18chr3HG156090.1	BaRT2v18chr3HG156090	2493	4	1297	Transcription factor DIVARICATA;Duplicated homeodomain-like superfamily protein isoform 1;MYBR domain class transcription factor;MYB transcription factor;Myb-like protein J	HORVU.MOREX.r3.3HG0300210.1	MYB transcription factor	AT5G58900.1
BaRT2v18chr1HG017180.2	BaRT2v18chr1HG017180	1413	500	1296.25	O-fucosyltransferase family protein;Calcium ion binding	HORVU.MOREX.r3.1HG0039670.1	Calcium ion-binding protein	AT4G12700.1
BaRT2v18chr4HG194380.9	BaRT2v18chr4HG194380	2392	56	1296.25	Paladin	HORVU.MOREX.r3.4HG0373440.1	Paladin	AT3G62010.1
BaRT2v18chr3HG152580.1	BaRT2v18chr3HG152580	2295	100	1296	Haloacid dehalogenase (HAD) superfamily protein;Phosphatidylglycerophosphatase;Mitochondrial PGP phosphatase	HORVU.MOREX.r3.3HG0294840.1	Haloacid dehalogenase (HAD) superfamily protein	AT3G58830.1
BaRT2v18chr6HG314610.16	BaRT2v18chr6HG314610	2411	49	1295.75	WD-repeat protein-like;WD repeat-containing protein-like protein	HORVU.MOREX.r3.6HG0610670.1	Ubiquitin-conjugating enzyme E2	AT5G56190.2
BaRT2v18chr3HG139620.1	BaRT2v18chr3HG139620	2408	50	1294.75	Transcription factor MYBS3;Transcription factor DIVARICATA;probable transcription factor At5g61620;HTH myb-type domain-containing protein;Putative MYB transcription factor;Myb-like protein J	HORVU.MOREX.r3.3HG0270100.1	MYB-related transcription factor	AT5G56840.1
BaRT2v18chr3HG143180.3	BaRT2v18chr3HG143180	956	4861	1294.25	0	HORVU.MOREX.r3.3HG0278160.1	Eukaryotic peptide chain release factor subunit 1-1	AT1G12920.1
BaRT2v18chr2HG082450.4	BaRT2v18chr2HG082450	2336	81	1293.75	Diadenosine tetraphosphate synthetase;Glycine--tRNA ligase, mitochondrial 1	HORVU.MOREX.r3.2HG0164410.1	Glycine--tRNA ligase	AT1G29880.1
BaRT2v18chr3HG162300.4	BaRT2v18chr3HG162300	2501	0	1292.5	Selenium-binding protein 2 isoform 1;Putative selenium-binding protein 2;Methanethiol oxidase;Selenium-binding protein 3;Selenium-binding protein 2;Selenium-binding protein 1;selenium-binding protein 1-like	HORVU.MOREX.r3.3HG0309560.1	Selenium-binding protein	AT4G14030.2
BaRT2v18chr2HG113960.4	BaRT2v18chr2HG113960	2501	0	1292.5	0	HORVU.MOREX.r3.2HG0216580.1	Ferredoxin--NADP reductase	AT1G15140.1
BaRT2v18chr6HG295020.1	BaRT2v18chr6HG295020	2451	32	1292.5	0	.	0	#N/A
BaRT2v18chr7HG362120.1	BaRT2v18chr7HG362120	2407	50	1292.25	polyadenylate-binding protein-interacting protein 11-like isoform X1;Polyadenylate-binding protein-interacting protein 12;Polyadenylate-binding protein-interacting protein 10;Putative RNA-binding protein RBP37;Polyadenylate-binding protein-interacting protein 11;Putative polyadenylate-binding protein-interacting protein 12-like	HORVU.MOREX.r3.7HG0704520.1	Polyadenylate-binding protein	AT4G10610.1
BaRT2v18chr3HG124720.1	BaRT2v18chr3HG124720	818	13071	1292	Pollen-specific protein SF21;Pollen-specific protein SF21-like	HORVU.MOREX.r3.3HG0236500.1	Pollen-specific protein SF21	AT5G56750.1
BaRT2v18chr6HG317620.1	BaRT2v18chr6HG317620	2488	8	1291.25	0	HORVU.MOREX.r3.6HG0615860.1	ATP synthase subunit b	#N/A
BaRT2v18chr5HG241070.9	BaRT2v18chr5HG241070	2347	76	1290.75	0	HORVU.MOREX.r3.5HG0467520.1	Lipase	AT2G15230.1
BaRT2v18chr5HG281030.2	BaRT2v18chr5HG281030	994	4046	1290.75	transducin beta-like protein 2;Putative cytosolic iron-sulfur protein assembly protein CIAO1 like;Nucleotide binding protein, putative	HORVU.MOREX.r3.5HG0537090.1	WD40 repeat-containing protein	AT4G00090.1
BaRT2v18chr7HG329050.1	BaRT2v18chr7HG329050	831	9667	1290.5	0	HORVU.MOREX.r3.7HG0635300.1	Acid invertase 1	#N/A
BaRT2v18chr1HG041520.1	BaRT2v18chr1HG041520	2447	33	1290	0	HORVU.MOREX.r3.1HG0081980.1	senescence regulator (Protein of unknown function, DUF584)	#N/A
BaRT2v18chr6HG316220.3	BaRT2v18chr6HG316220	2404	51	1290	NAD-dependent dihydropyrimidine dehydrogenase subunit PreA;Pyrimidine 1 isoform 1;Putative dihydropyrimidinase	HORVU.MOREX.r3.6HG0613490.1	Dihydroorotate dehydrogenase (Quinone)	AT3G17810.1
BaRT2v18chr6HG301540.3	BaRT2v18chr6HG301540	945	4825	1289.5	SPla/RYanodine receptor (SPRY) domain-containing protein;ran-binding protein M homolog;Ran-binding protein 9;Putative B30.2/SPRY domain, concanavalin A-like lectin/glucanase domain-containing protein;E3 ubiquitin-protein ligase RKP;Ran-binding protein 10	HORVU.MOREX.r3.6HG0582550.1	Ran-binding protein 10	AT1G35470.1
BaRT2v18chr6HG319970.3	BaRT2v18chr6HG319970	2479	17	1289	Phospholipase A1-II 1	HORVU.MOREX.r3.6HG0619520.1	Lipase	AT5G42930.1
BaRT2v18chr1HG048050.2	BaRT2v18chr1HG048050	835	8934	1288.5	Extra-large G-protein-like;Extra-large guanine nucleotide-binding protein 1	HORVU.MOREX.r3.1HG0093060.1	Extra-large G-protein-like	AT3G61670.1
BaRT2v18chr3HG130600.4	BaRT2v18chr3HG130600	2500	0	1288.25	probable chlorophyll(Ide) b reductase NYC1, chloroplastic;Putative chlorophyll(Ide) b reductase NYC1	HORVU.MOREX.r3.3HG0248420.1	Short-chain dehydrogenase/reductase	AT4G13250.1
BaRT2v18chr3HG153160.1	BaRT2v18chr3HG153160	2500	0	1288.25	0	HORVU.MOREX.r3.3HG0295610.1	F-box family protein-like	#N/A
BaRT2v18chr5HG226020.16	BaRT2v18chr5HG226020	2500	0	1288.25	0	HORVU.MOREX.r3.5HG0431990.1	Acetyl-CoA carboxylase, putative	AT1G03090.1
BaRT2v18chr5HG231010.1	BaRT2v18chr5HG231010	2500	0	1288.25	0	.	0	#N/A
BaRT2v18chr5HG255720.3	BaRT2v18chr5HG255720	2500	0	1288.25	Amino acid binding protein, putative;ACT domain-containing protein ACR4	HORVU.MOREX.r3.5HG0493920.1	Bifunctional uridylyltransferase/uridylyl-removing enzyme	AT1G69040.2
BaRT2v18chr7HG333880.3	BaRT2v18chr7HG333880	2500	0	1288.25	H15 domain-containing protein;Histone like	HORVU.MOREX.r3.7HG0644480.1	Histone H1	AT2G18050.1
BaRT2v18chr3HG137060.6	BaRT2v18chr3HG137060	2500	0	1288.25	0	#N/A	#N/A	#N/A
BaRT2v18chr3HG157700.1	BaRT2v18chr3HG157700	879	6239	1287.5	Fasciclin-like arabinogalactan protein 4;Endosperm specific protein-like	HORVU.MOREX.r3.3HG0302700.1	Fasciclin-like arabinogalactan family protein	AT3G46550.1
BaRT2v18chr5HG232500.3	BaRT2v18chr5HG232500	1556	316	1287.5	0	#N/A	#N/A	#N/A
BaRT2v18chr6HG328000.4	BaRT2v18chr6HG328000	724	17950	1287.5	eukaryotic initiation factor 4A-3	HORVU.MOREX.r3.6HG0633530.1	ATP-dependent RNA helicase	AT3G19760.1
BaRT2v18chr2HG055840.2	BaRT2v18chr2HG055840	904	5239	1285.25	Deacetylase sirtuin-type domain-containing protein	HORVU.MOREX.r3.2HG0107190.1	NAD-dependent protein deacetylase	AT5G55760.1
BaRT2v18chr7HG354730.6	BaRT2v18chr7HG354730	778	10615	1284.25	Transcription activators;Nck-associated protein 1	HORVU.MOREX.r3.7HG0686690.1	Nck-associated protein 1	AT2G35110.2
BaRT2v18chr3HG155350.4	BaRT2v18chr3HG155350	2387	55	1284.25	Peptide/nitrate transporter;Peptide transporter PTR2;MFS domain-containing protein	HORVU.MOREX.r3.3HG0299050.1	Protein NRT1/ PTR FAMILY 5.5	AT1G22540.1
BaRT2v18chr1HG025110.1	BaRT2v18chr1HG025110	2384	56	1282	Phosphatidylinositol N-acetyglucosaminlytransferase subunit P-related	HORVU.MOREX.r3.1HG0055840.1	Phosphatidylinositol N-acetyglucosaminlytransferase subunit P-like protein	AT4G00440.1
BaRT2v18chr7HG365870.1	BaRT2v18chr7HG365870	2446	32	1282	NB-ARC domain containing protein expressed;Disease resistance protein RPM1;NB-ARC domain-containing protein	HORVU.MOREX.r3.7HG0712390.1	NBS-LRR disease resistance protein	AT5G48620.1
BaRT2v18chr3HG156970.3	BaRT2v18chr3HG156970	2499	0	1281.5	coronatine-insensitive protein homolog 1b;Coronatine-insensitive protein 1;Coronatine insensitive protein 1;Coronatine-insensitive protein 1-like	HORVU.MOREX.r3.3HG0301480.1	Coronatine-insensitive protein 1	AT2G39940.1
BaRT2v18chr5HG221950.2	BaRT2v18chr5HG221950	2499	0	1281.5	Receptor-like protein kinase HAIKU2;Protein kinase domain-containing protein;LRR receptor-like kinase	HORVU.MOREX.r3.5HG0421310.1	Receptor protein kinase, putative	AT1G09970.1
BaRT2v18chr5HG241630.7	BaRT2v18chr5HG241630	2499	0	1281.5	Homeobox protein cut-like	HORVU.MOREX.r3.5HG0468600.1	ATP-dependent DNA helicase	AT2G24100.1
BaRT2v18chr7HG371990.5	BaRT2v18chr7HG371990	2499	0	1281.5	RNA-binding protein 24-B-like;Putative RNA-binding protein ARP1;RRM domain-containing protein;RNA-binding (RRM/RBD/RNP motifs) family protein	HORVU.MOREX.r3.7HG0723730.1	RNA binding protein, putative	AT1G76460.1
BaRT2v18chr2HG105060.2	BaRT2v18chr2HG105060	2499	0	1281.5	Oxidative stress 3;Arginyl-tRNA synthetase, class Ic isoform 1;Mitogen-activated protein kinase kinase 6-like;Suppressor protein SRP40-like	HORVU.MOREX.r3.2HG0201190.1	Oxidative stress 3, putative isoform 2	#N/A
BaRT2v18chr5HG236980.4	BaRT2v18chr5HG236980	2499	0	1281.5	AMP-binding enzyme family protein, expressed;Long chain acyl-CoA synthetase 6 peroxisomal;AMP-binding domain-containing protein	HORVU.MOREX.r3.5HG0458980.1	Long-Chain Acyl-CoA Synthetase	AT5G27600.1
BaRT2v18chr5HG272400.1	BaRT2v18chr5HG272400	2499	0	1281.5	0	HORVU.MOREX.r3.5HG0522160.1	Calcium-binding EF-hand	#N/A
BaRT2v18chr5HG275860.1	BaRT2v18chr5HG275860	2499	0	1281.5	0	HORVU.MOREX.r3.5HG0527570.1	UDP-glycosyltransferase	#N/A
BaRT2v18chr5HG275870.4	BaRT2v18chr5HG275870	2499	0	1281.5	0	HORVU.MOREX.r3.5HG0527570.1	UDP-glycosyltransferase	AT3G11340.1
BaRT2v18chr6HG316820.5	BaRT2v18chr6HG316820	2499	0	1281.5	Alpha-galactosidase	HORVU.MOREX.r3.6HG0614650.1	Alpha-galactosidase	AT3G26380.1
BaRT2v18chr1HG037610.3	BaRT2v18chr1HG037610	1062	2504	1281	Membrane protein COV-like	HORVU.MOREX.r3.1HG0075820.1	Like-COV protein	AT1G43130.1
BaRT2v18chr4HG213660.3	BaRT2v18chr4HG213660	2392	52	1280.75	0	HORVU.MOREX.r3.4HG0407600.1	Receptor-like protein kinase	AT1G05700.1
BaRT2v18chr6HG322800.3	BaRT2v18chr6HG322800	2436	35	1280.25	Abhydrolase domain-containing protein FAM108B1 (Fragment);Protein kinase family protein / WD-40 repeat family protein;Alpha/beta hydrolase domain-containing protein 17C;alpha/beta hydrolase domain-containing protein 17B;Alpha/beta hydrolase fold-5	HORVU.MOREX.r3.6HG0624550.1	Alpha/beta-Hydrolases superfamily protein	AT4G31020.1
BaRT2v18chr7HG336760.2	BaRT2v18chr7HG336760	1128	1873	1280	PALP domain-containing protein;Bifunctional L-3-cyanoalanine synthase/cysteine synthase D1 (Fragment);Pyridoxal-5'-phosphate-dependent enzyme family protein	HORVU.MOREX.r3.7HG0650950.1	Cysteine synthase	AT3G59760.3
BaRT2v18chr1HG027430.4	BaRT2v18chr1HG027430	2475	18	1279.25	0	HORVU.MOREX.r3.1HG0059750.1	DUF1644 family protein	#N/A
BaRT2v18chr5HG258610.2	BaRT2v18chr5HG258610	2421	41	1279.25	B-box zinc finger protein 19;Salt-tolerance protein, putative;B box-type domain-containing protein	HORVU.MOREX.r3.5HG0498320.1	Zinc finger, B-box	AT4G38960.1
BaRT2v18chr4HG193940.11	BaRT2v18chr4HG193940	2457	27	1279	0	.	0	AT4G21470.1
BaRT2v18chr5HG241040.3	BaRT2v18chr5HG241040	616	33487	1278.25	0	HORVU.MOREX.r3.5HG0467470.1	hAT transposon superfamily	AT5G33406.1
BaRT2v18chr5HG259400.5	BaRT2v18chr5HG259400	2465	23	1278.25	0	HORVU.MOREX.r3.5HG0499760.1	Cysteine proteinase	AT4G39090.1
BaRT2v18chr1HG044790.5	BaRT2v18chr1HG044790	2372	60	1278	Hydroxyproline-rich glycoprotein family protein	HORVU.MOREX.r3.1HG0087190.1	Structural constituent of cell wall	AT4G28300.1
BaRT2v18chr1HG042880.1	BaRT2v18chr1HG042880	2423	40	1277.5	0	HORVU.MOREX.r3.1HG0083900.1	Transporter-like protein	#N/A
BaRT2v18chr6HG291420.5	BaRT2v18chr6HG291420	840	6097	1276.75	0	HORVU.MOREX.r3.6HG0557070.1	Activator of heat shock protein ATPase	#N/A
BaRT2v18chr6HG312040.1	BaRT2v18chr6HG312040	2459	25	1276.25	0	HORVU.MOREX.r3.6HG0605480.1	PLATZ transcription factor	#N/A
BaRT2v18chr2HG080010.5	BaRT2v18chr2HG080010	1687	247	1275.75	Endochitinase 2-like	HORVU.MOREX.r3.2HG0158680.1	Plant calmodulin-binding-like protein	#N/A
BaRT2v18chr5HG258310.14	BaRT2v18chr5HG258310	882	4960	1275	0	HORVU.MOREX.r3.5HG0497830.1	FAS-associated factor 2-B	#N/A
BaRT2v18chr6HG295930.1	BaRT2v18chr6HG295930	1604	272	1274.75	0	HORVU.MOREX.r3.6HG0569280.1	Bidirectional sugar transporter SWEET	#N/A
BaRT2v18chr1HG021560.6	BaRT2v18chr1HG021560	617	18016	1274.5	SH3 domain-containing protein;Clathrin binding protein, putative;Lysophosphatidic acid acyltransferase endophilin/SH3GL, involved in synaptic vesicle formation;Src homology-3 domain	HORVU.MOREX.r3.1HG0049610.1	SH3 domain-containing protein 1	AT4G34660.1
BaRT2v18chr4HG205920.2	BaRT2v18chr4HG205920	2491	3	1274	Glutamine synthetase	HORVU.MOREX.r3.4HG0395540.1	Glutamine synthetase	AT5G16570.1
BaRT2v18chr2HG070600.3	BaRT2v18chr2HG070600	571	43220	1273.5	0	HORVU.MOREX.r3.2HG0135740.1	Protein kinase-like	#N/A
BaRT2v18chr2HG102140.2	BaRT2v18chr2HG102140	2498	0	1273.25	PLATZ transcription factor	HORVU.MOREX.r3.2HG0197200.1	PLATZ transcription factor	AT1G32700.1
BaRT2v18chr5HG255040.2	BaRT2v18chr5HG255040	2498	0	1273.25	KID-containing protein;Oligopeptide transporter-like protein;transcription initiation factor TFIID subunit 7-like	HORVU.MOREX.r3.5HG0492720.1	MTD1	AT2G24550.1
BaRT2v18chr1HG017650.16	BaRT2v18chr1HG017650	2498	0	1273.25	0	HORVU.MOREX.r3.1HG0040790.1	Plant/T7N9-9 protein	AT1G07040.1
BaRT2v18chr3HG159010.1	BaRT2v18chr3HG159010	2498	0	1273.25	Vignain	HORVU.MOREX.r3.3HG0304500.1	Cysteine proteinase	AT5G50260.1
BaRT2v18chr4HG197050.1	BaRT2v18chr4HG197050	2498	0	1273.25	RING-type E3 ubiquitin transferase	HORVU.MOREX.r3.4HG0379920.1	RING/U-box superfamily protein	AT1G55530.1
BaRT2v18chr6HG291890.4	BaRT2v18chr6HG291890	2498	0	1273.25	L-arabinokinase;L-arabinokinase isoform X1	HORVU.MOREX.r3.6HG0557950.1	Galactokinase	AT4G16130.1
BaRT2v18chr6HG305690.1	BaRT2v18chr6HG305690	2498	0	1273.25	Bisdemethoxycurcumin synthase;Type III polyketide synthase B;Chalcone and stilbene synthases, N-terminal domain containing protein;Chalcone synthase A	HORVU.MOREX.r3.6HG0592510.1	Chalcone synthase	AT5G13930.1
BaRT2v18chr6HG325640.5	BaRT2v18chr6HG325640	2498	0	1273.25	Glutathione S-transferase U16	HORVU.MOREX.r3.6HG0629260.1	Glutathione S-transferase	AT1G10360.1
BaRT2v18chr1HG036670.1	BaRT2v18chr1HG036670	2463	23	1273	0	HORVU.MOREX.r3.1HG0074350.1	Tetratricopeptide repeat (TPR)-like superfamily protein	#N/A
BaRT2v18chr5HG241220.5	BaRT2v18chr5HG241220	588	21865	1273	CitMHS domain-containing protein;Citrate transporter-like domain-containing protein;Na+/h+ antitransporter	HORVU.MOREX.r3.5HG0467820.1	Na+/H+ antiporter	AT3G19490.1
BaRT2v18chr6HG327850.3	BaRT2v18chr6HG327850	1261	1023	1272.5	3-ketoacyl-CoA synthase	HORVU.MOREX.r3.6HG0633200.1	3-ketoacyl-CoA synthase	AT2G26640.1
BaRT2v18chr7HG347760.5	BaRT2v18chr7HG347760	824	6424	1272	0	HORVU.MOREX.r3.7HG0671730.1	Kanadaptin	AT5G38840.1
BaRT2v18chr3HG138570.8	BaRT2v18chr3HG138570	860	5318	1271.5	ATP-dependent zinc metalloprotease FTSH 4, mitochondrial;AAA domain-containing protein;Cell division protease ftsH-like protein, mitochondrial	.	0	AT2G26140.1
BaRT2v18chr7HG358800.2	BaRT2v18chr7HG358800	916	4168	1270.75	0	#N/A	#N/A	#N/A
BaRT2v18chr4HG181180.4	BaRT2v18chr4HG181180	2434	34	1270.75	Auxin-repressed 12.5 kDa protein;Dormancy-associated protein 1;Auxin-repressed protein-like protein ARP1, putative, expressed;Dormancyauxin associated;Dormancy associated1;Auxin-repressed protein-like protein ARP1;Auxin-repressed protein	HORVU.MOREX.r3.4HG0341070.1	Auxin repressed/dormancy associated protein	AT2G33830.2
BaRT2v18chr3HG145120.4	BaRT2v18chr3HG145120	601	17208	1269	Putative disease resistance protein RGA4-like;Symplekin	HORVU.MOREX.r3.3HG0282120.1	Symplekin	AT1G27595.1
BaRT2v18chr2HG059510.11	BaRT2v18chr2HG059510	2424	38	1268.75	Ribosome biogenesis protein NSA2 homolog	HORVU.MOREX.r3.2HG0113580.1	Ribosomal protein S8e/ribosomal biogenesis NSA2	AT5G06360.1
BaRT2v18chr3HG138830.1	BaRT2v18chr3HG138830	1535	300	1268.75	0	HORVU.MOREX.r3.3HG0267650.1	Hydroxyproline-rich glycoprotein family protein, putative	NA
BaRT2v18chr6HG315900.1	BaRT2v18chr6HG315900	2414	42	1268.25	Nuclear factor 1 A-type isoform 2;Wilms tumor;Tubulin-specific chaperone A family protein;Vacuolar protein sorting-associated protein like;Mitochondrial inner membrane protease subunit 1	HORVU.MOREX.r3.6HG0613030.1	DUF1005 family protein (DUF1005)	AT5G17640.1
BaRT2v18chr3HG139300.2	BaRT2v18chr3HG139300	2443	31	1267.5	DUF223 domain-containing protein	#N/A	#N/A	#N/A
BaRT2v18chr2HG078720.1	BaRT2v18chr2HG078720	2453	27	1267	Isoflavone 2'-hydroxylase;Cytochrome P450 family protein, expressed	HORVU.MOREX.r3.2HG0156160.1	Cytochrome P450	AT4G37330.1
BaRT2v18chr1HG006670.11	BaRT2v18chr1HG006670	2497	0	1266.5	0	HORVU.MOREX.r3.1HG0014530.1	Acyl-CoA dehydrogenase	AT3G45300.1
BaRT2v18chr1HG024940.1	BaRT2v18chr1HG024940	2497	0	1266.5	Cyclin-dependent protein kinase inhibitor SMR1	HORVU.MOREX.r3.1HG0055550.1	histone acetyltransferase of the CBP family 12	#N/A
BaRT2v18chr2HG089380.6	BaRT2v18chr2HG089380	693	9313	1266.5	0	HORVU.MOREX.r3.2HG0177360.1	Sn1-specific diacylglycerol lipase	AT1G05790.2
BaRT2v18chr3HG160610.5	BaRT2v18chr3HG160610	2497	0	1266.5	TPX2 (Targeting protein for Xklp2) protein family;Serine/arginine repetitive matrix protein 1-like isoform X2	HORVU.MOREX.r3.3HG0306910.1	TPX2 (Targeting protein for Xklp2) family protein, putative	AT1G24160.2
BaRT2v18chr6HG320730.2	BaRT2v18chr6HG320730	2497	0	1266.5	Subtilisin-like protease;Putative subtilisin-like protease-like;Subtilisin-like protease-like protein	HORVU.MOREX.r3.6HG0620650.1	Subtilisin protease	AT3G14067.1
BaRT2v18chr7HG382260.7	BaRT2v18chr7HG382260	502	19159	1266.5	0	.	0	#N/A
BaRT2v18chr2HG108570.11	BaRT2v18chr2HG108570	2497	0	1266.5	Transcription factor TGA4;Transcription factor TGAL6;Transcription factor TGA1;BZIP transcription factor	HORVU.MOREX.r3.2HG0206960.1	transcription factor-like protein	AT5G10030.2
BaRT2v18chr5HG247640.2	BaRT2v18chr5HG247640	2497	0	1266.5	Aldehyde dehydrogenase 7B4;Aldedh domain-containing protein;Aldehyde dehydrogenase family 7 member A1	HORVU.MOREX.r3.5HG0480430.1	Aldehyde dehydrogenase	AT1G54100.2
BaRT2v18chr5HG275700.2	BaRT2v18chr5HG275700	2497	0	1266.5	Cell number regulator 13-like;Protein MID1-COMPLEMENTING ACTIVITY 1	HORVU.MOREX.r3.5HG0527380.1	Protein MID1-COMPLEMENTING ACTIVITY 1	AT4G35920.2
BaRT2v18chr7HG367100.10	BaRT2v18chr7HG367100	2416	41	1266.5	0	HORVU.MOREX.r3.7HG0714850.1	3-hydroxyisobutyryl-CoA hydrolase-like protein	AT4G13360.1
BaRT2v18chr3HG114990.2	BaRT2v18chr3HG114990	1350	612	1266.25	Serine/threonine-protein kinase HT1;Protein kinase domain-containing protein	HORVU.MOREX.r3.3HG0218320.1	Protein kinase	AT1G62400.1
BaRT2v18chr3HG165720.16	BaRT2v18chr3HG165720	2481	12	1266.25	Alpha/beta-Hydrolases superfamily protein	HORVU.MOREX.r3.3HG0314780.1	Lipase	AT5G18640.1
BaRT2v18chr5HG223780.1	BaRT2v18chr5HG223780	2481	12	1266.25	9-cis-epoxycarotenoid dioxygenase;9-cis-epoxy carotenoid dioxygenase;Viviparous 14;Nine-cis-epoxycarotenoid dioxygenase2;Nine-cis-epoxycarotenoid dioxygenase3	HORVU.MOREX.r3.5HG0426410.1	9-cis-epoxycarotenoid dioxygenase	AT3G14440.1
BaRT2v18chr2HG068160.4	BaRT2v18chr2HG068160	1467	338	1265.75	U-box domain-containing protein 4;Spotted leaf protein 11;U-box domain-containing protein 4 isoform X1;ARM repeat superfamily protein isoform 1;Armadillo;U-box domain-containing protein 4-like	HORVU.MOREX.r3.2HG0130600.1	U-box domain-containing protein	AT4G16490.1
BaRT2v18chr2HG073500.4	BaRT2v18chr2HG073500	1054	2286	1265	Duplicated homeodomain-like superfamily protein	HORVU.MOREX.r3.2HG0142250.1	MYB-related transcription factor	AT2G38090.1
BaRT2v18chr1HG021170.20	BaRT2v18chr1HG021170	672	9402	1264.5	0	HORVU.MOREX.r3.1HG0048970.1	ATP synthase E chain	#N/A
BaRT2v18chr3HG163440.1	BaRT2v18chr3HG163440	2486	7	1264	0	HORVU.MOREX.r3.3HG0311140.1	Transmembrane protein, putative	#N/A
BaRT2v18chr5HG234440.10	BaRT2v18chr5HG234440	1081	2037	1263.25	0	HORVU.MOREX.r3.5HG0452410.1	Pectin acetylesterase	NA
BaRT2v18chr2HG113210.1	BaRT2v18chr2HG113210	733	6454	1262.5	FBD domain-containing protein	HORVU.MOREX.r3.2HG0215140.1	F-box family protein	#N/A
BaRT2v18chr2HG059430.6	BaRT2v18chr2HG059430	2475	16	1262	Usp domain-containing protein;DNA binding protein, putative isoform 1;Adenine nucleotide alpha hydrolases-like superfamily protein	HORVU.MOREX.r3.2HG0113490.1	Universal stress protein	AT2G47710.1
BaRT2v18chr4HG196530.2	BaRT2v18chr4HG196530	2482	10	1261.5	0	HORVU.MOREX.r3.4HG0378840.1	Extra-large G-like protein, putative (DUF3133)	#N/A
BaRT2v18chr6HG316220.2	BaRT2v18chr6HG316220	2485	8	1261.5	0	HORVU.MOREX.r3.6HG0613490.1	Dihydroorotate dehydrogenase (Quinone)	AT3G17810.1
BaRT2v18chr2HG090040.3	BaRT2v18chr2HG090040	2488	4	1261.25	(+)-neomenthol dehydrogenase;(+)-neomenthol dehydrogenase-like;NAD(P)-binding Rossmann-fold superfamily protein	HORVU.MOREX.r3.2HG0178400.1	Short-chain dehydrogenase/reductase family protein	AT3G59710.1
BaRT2v18chr2HG081460.1	BaRT2v18chr2HG081460	314	43853	1260.5	0	.	0	NA
BaRT2v18chr7HG365730.2	BaRT2v18chr7HG365730	893	4048	1260	0	HORVU.MOREX.r3.7HG0712160.1	Y' element ATP-dependent helicase protein 1 copy 1	#N/A
BaRT2v18chr2HG055570.1	BaRT2v18chr2HG055570	2496	0	1259.75	0	HORVU.MOREX.r3.2HG0106640.1	Acetyltransferase component of pyruvate dehydrogenase complex	AT3G06850.2
BaRT2v18chr2HG095410.3	BaRT2v18chr2HG095410	2496	0	1259.75	F-box family protein, putative, expressed;F-box protein PP2-A13 isoform X1;RING/U-box superfamily protein;F-box domain-containing protein	HORVU.MOREX.r3.2HG0187120.1	F-box protein PP2-A13	AT3G61060.1
BaRT2v18chr3HG135000.1	BaRT2v18chr3HG135000	1016	2440	1259.75	0	HORVU.MOREX.r3.3HG0257500.1	Glycosyl hydrolase	AT5G21070.1
BaRT2v18chr4HG181180.7	BaRT2v18chr4HG181180	2496	0	1259.75	Auxin-repressed 12.5 kDa protein;Dormancy-associated protein 1;Auxin-repressed protein-like protein ARP1, putative, expressed;Dormancyauxin associated;Dormancy associated1;Auxin-repressed protein	HORVU.MOREX.r3.4HG0341070.1	Auxin repressed/dormancy associated protein	AT2G33830.1
BaRT2v18chr4HG207750.3	BaRT2v18chr4HG207750	2496	0	1259.75	probable strigolactone esterase DAD2;AB hydrolase-1 domain-containing protein;Sigma factor sigB regulation protein rsbQ;Esterase/ lipase	HORVU.MOREX.r3.4HG0398570.1	Sigma factor sigB regulation protein rsbQ	AT3G03990.1
BaRT2v18chr5HG251150.1	BaRT2v18chr5HG251150	2496	0	1259.75	0	HORVU.MOREX.r3.5HG0486420.1	Acyl-[acyl-carrier-protein] desaturase	NA
BaRT2v18chr7HG354010.3	BaRT2v18chr7HG354010	2496	0	1259.75	0	HORVU.MOREX.r3.7HG0684820.1	NAC domain protein,	#N/A
BaRT2v18chr3HG120450.1	BaRT2v18chr3HG120450	2496	0	1259.75	Indolin-2-one monooxygenase;Indole-2-monooxygenase-like	HORVU.MOREX.r3.3HG0229170.1	Cytochrome P450	AT3G48270.1
BaRT2v18chr5HG236270.2	BaRT2v18chr5HG236270	2496	0	1259.75	0	HORVU.MOREX.r3.5HG0457210.1	E3 ubiquitin-protein ligase RGLG2	AT5G14420.2
BaRT2v18chr6HG291890.3	BaRT2v18chr6HG291890	2496	0	1259.75	0	HORVU.MOREX.r3.6HG0557950.1	Galactokinase	AT4G16130.1
BaRT2v18chr6HG292600.1	BaRT2v18chr6HG292600	2490	2	1259.5	Protein-serine/threonine phosphatase	HORVU.MOREX.r3.6HG0559410.1	Protein phosphatase 2C	AT4G31750.1
BaRT2v18chr4HG187290.1	BaRT2v18chr4HG187290	477	15875	1259	0	#N/A	#N/A	#N/A
BaRT2v18chr1HG019660.1	BaRT2v18chr1HG019660	1088	1903	1258.75	vacuolar protein sorting-associated protein 52 A-like	HORVU.MOREX.r3.1HG0045540.1	Vacuolar protein sorting-associated protein 52	AT1G71270.1
BaRT2v18chr5HG266060.3	BaRT2v18chr5HG266060	826	5049	1258.75	Putative LRR receptor-like serine/threonine-protein kinase RPK1;LRR receptor-like serine/threonine-protein kinase RPK2	HORVU.MOREX.r3.5HG0511490.1	Receptor-like kinase	AT3G02130.1
BaRT2v18chr6HG327280.2	BaRT2v18chr6HG327280	2438	31	1258.5	0	HORVU.MOREX.r3.6HG0632210.1	Electron transfer flavoprotein beta-subunit	AT5G43430.2
BaRT2v18chr5HG281290.4	BaRT2v18chr5HG281290	2388	48	1258.25	0	HORVU.MOREX.r3.5HG0537620.1	Ubiquitin-conjugating enzyme E2	#N/A
BaRT2v18chr7HG335740.2	BaRT2v18chr7HG335740	1225	1115	1256.75	Acyl-[acyl-carrier-protein] hydrolase	HORVU.MOREX.r3.7HG0648810.1	Acyl-[acyl-carrier-protein] hydrolase	AT1G08510.1
BaRT2v18chr3HG159180.2	BaRT2v18chr3HG159180	342	17797	1256.5	Peptidyl serine alpha-galactosyltransferase;FHA domain-containing protein	HORVU.MOREX.r3.3HG0304780.1	Peptidyl serine alpha-galactosyltransferase	AT3G01720.1
BaRT2v18chr6HG283550.1	BaRT2v18chr6HG283550	966	2850	1256	0	HORVU.MOREX.r3.6HG0541920.1	Mitochondrial inner membrane protease subunit 1	AT1G53530.1
BaRT2v18chr4HG178460.1	BaRT2v18chr4HG178460	513	11587	1255	Actin-related protein 2;actin-related protein 2 isoform X1;Actin-related protein ARP4;Actin domain-containing protein	HORVU.MOREX.r3.4HG0336970.1	Actin	AT3G27000.1
BaRT2v18chr6HG310030.6	BaRT2v18chr6HG310030	1540	275	1254.25	0	.	0	#N/A
BaRT2v18chr3HG165460.8	BaRT2v18chr3HG165460	1519	282	1254	Regulator of Vps4 activity in the MVB pathway protein;Putative vacuolar protein sorting-associated protein Ist1	HORVU.MOREX.r3.3HG0314300.1	Regulator of Vps4 activity in the MVB pathway protein	AT1G34220.2
BaRT2v18chr4HG186860.1	BaRT2v18chr4HG186860	2481	10	1254	Surfactant protein B containing protein;Saposin B domain-containing protein;Protein STRICTOSIDINE SYNTHASE-LIKE 3;Proactivator polypeptide	HORVU.MOREX.r3.4HG0352010.1	Saposin B domain-containing family protein	AT3G51730.1
BaRT2v18chr7HG371100.1	BaRT2v18chr7HG371100	1501	297	1254	Endoplasmic reticulum transmembrane protein	HORVU.MOREX.r3.7HG0721930.1	B-cell receptor-associated protein 31-like containing protein	AT5G42570.1
BaRT2v18chr2HG102000.4	BaRT2v18chr2HG102000	168	26672	1253.75	AT-hook motif nuclear-localized protein	HORVU.MOREX.r3.2HG0197050.1	AT hook motif DNA-binding family protein	AT2G33620.4
BaRT2v18chr4HG194750.4	BaRT2v18chr4HG194750	676	6532	1252.5	0	.	0	#N/A
BaRT2v18chr5HG271370.1	BaRT2v18chr5HG271370	1513	282	1252.25	Succinate dehydrogenase assembly factor 2, mitochondrial	HORVU.MOREX.r3.5HG0520200.1	Succinate dehydrogenase assembly factor 2, mitochondrial	AT5G51040.1
BaRT2v18chr5HG253220.2	BaRT2v18chr5HG253220	168	20785	1251.75	AAA domain-containing protein;Chloride channel protein CLC-f;Disease resistance protein RPP13	HORVU.MOREX.r3.5HG0489840.1	Disease resistance protein RPP13	AT5G56220.1
BaRT2v18chr2HG068470.1	BaRT2v18chr2HG068470	340	14901	1251.5	0	HORVU.MOREX.r3.2HG0131300.1	Zinc finger protein-like protein	#N/A
BaRT2v18chr5HG266840.6	BaRT2v18chr5HG266840	590	8070	1251.5	CK2 protein kinase alpha 4;Protein kinase domain-containing protein	HORVU.MOREX.r3.5HG0512550.1	Protein kinase	AT3G50000.1
BaRT2v18chr1HG006060.11	BaRT2v18chr1HG006060	838	4263	1251	0	HORVU.MOREX.r3.1HG0013300.1	4'-phosphopantetheinyl transferase	AT3G11470.1
BaRT2v18chr3HG126570.1	BaRT2v18chr3HG126570	703	5778	1251	NPH3 domain-containing protein;Root phototropism protein 3;BTB/POZ domain-containing protein At1g30440	HORVU.MOREX.r3.3HG0240400.1	Phototropic-responsive NPH3 family protein	AT3G15570.1
BaRT2v18chr6HG315000.1	BaRT2v18chr6HG315000	646	6970	1251	0	HORVU.MOREX.r3.6HG0611290.1	Acetolactate synthase	#N/A
BaRT2v18chr7HG339940.5	BaRT2v18chr7HG339940	1409	412	1251	Sulfiredoxin	HORVU.MOREX.r3.7HG0656950.1	Sulfiredoxin	AT1G31170.2
BaRT2v18chr6HG291240.2	BaRT2v18chr6HG291240	994	2416	1250.75	G protein gamma domain-containing protein	HORVU.MOREX.r3.6HG0556710.1	guanine nucleotide-binding protein subunit gamma	AT3G63420.2
BaRT2v18chr1HG026030.2	BaRT2v18chr1HG026030	177	17597	1250	Casein kinase II subunit beta	HORVU.MOREX.r3.1HG0057440.1	Casein kinase II subunit beta	AT2G44680.2
BaRT2v18chr5HG263210.8	BaRT2v18chr5HG263210	605	7442	1250	0	.	0	AT2G33170.1
BaRT2v18chr7HG328650.2	BaRT2v18chr7HG328650	2486	5	1249.5	Meiosis protein mei2;RNA recognition motif domain	HORVU.MOREX.r3.7HG0634720.1	RNA-binding protein, putative	AT1G29400.2
BaRT2v18chr7HG341090.6	BaRT2v18chr7HG341090	155	18701	1249.5	Ubiquitin carboxyl-terminal hydrolase	HORVU.MOREX.r3.7HG0659030.1	Ubiquitin carboxyl-terminal hydrolase, putative	AT5G57990.1
BaRT2v18chr3HG153170.2	BaRT2v18chr3HG153170	2495	0	1249.25	F-box family protein-like;F-box protein isoform X1;F-box domain-containing protein;Cyclin-like F-box	HORVU.MOREX.r3.3HG0295610.1	F-box family protein-like	AT2G26850.1
BaRT2v18chr4HG202000.3	BaRT2v18chr4HG202000	2495	0	1249.25	Digalactosyldiacylglycerol synthase 2, chloroplastic;Digalactosyl diacylglycerol deficient 2;Name	HORVU.MOREX.r3.4HG0389120.1	Digalactosyldiacylglycerol synthase (Chloroplastic)	AT4G00550.1
BaRT2v18chr5HG273960.1	BaRT2v18chr5HG273960	2495	0	1249.25	Stress-induced transcription factor NAC1;Stress-induced transcription factor SNAC1;NAC domain-containing protein	HORVU.MOREX.r3.5HG0524540.1	NAC domain-containing protein, putative	AT5G08790.1
BaRT2v18chr6HG305880.2	BaRT2v18chr6HG305880	2495	0	1249.25	Salt tolerance protein;ORPHAN transcription factor;Orphans transcription factor (Fragment);B-box zinc finger protein 24	HORVU.MOREX.r3.6HG0592870.1	B-box zinc finger protein	AT2G31380.1
BaRT2v18chr6HG314200.4	BaRT2v18chr6HG314200	2495	0	1249.25	Flavonol synthase/flavanone 3-hydroxylase;2-oxoglutarate (2OG) and Fe(II)-dependent oxygenase superfamily protein;Putative isopenicillin N synthase;Iron/ascorbate family oxidoreductase	HORVU.MOREX.r3.6HG0609670.1	2-oxoglutarate (2OG) and Fe(II)-dependent oxygenase superfamily protein	AT5G48020.1
BaRT2v18chr7HG370570.5	BaRT2v18chr7HG370570	2388	46	1249.25	UPF0183 protein isoform C	HORVU.MOREX.r3.7HG0721230.1	UPF0183 protein	AT3G51130.1
BaRT2v18chr1HG017650.12	BaRT2v18chr1HG017650	2495	0	1249.25	Purine catabolism regulatory protein;Putative receptor-like protein kinase	HORVU.MOREX.r3.1HG0040790.1	Plant/T7N9-9 protein	AT1G07040.1
BaRT2v18chr2HG064110.1	BaRT2v18chr2HG064110	2495	0	1249.25	0	HORVU.MOREX.r3.2HG0122360.1	Ribonuclease	#N/A
BaRT2v18chr2HG082940.3	BaRT2v18chr2HG082940	2495	0	1249.25	0	HORVU.MOREX.r3.2HG0165370.1	Target of rapamycin complex 2 subunit MAPKAP1	AT2G27830.1
BaRT2v18chr2HG089130.1	BaRT2v18chr2HG089130	2495	0	1249.25	Malate synthase	HORVU.MOREX.r3.2HG0176940.1	Malate synthase	AT5G03860.2
BaRT2v18chr3HG124260.1	BaRT2v18chr3HG124260	2495	0	1249.25	0	HORVU.MOREX.r3.3HG0235850.1	Basic helix-loop-helix transcription factor	#N/A
BaRT2v18chr3HG158590.2	BaRT2v18chr3HG158590	2495	0	1249.25	Protein trichome birefringence-like 28	HORVU.MOREX.r3.3HG0303900.1	Trichome birefringence-like protein	AT3G55990.1
BaRT2v18chr3HG160720.3	BaRT2v18chr3HG160720	2495	0	1249.25	NAC domain-containing protein;Putative no apical meristem (NAM) protein	HORVU.MOREX.r3.3HG0307040.1	NAC domain-containing protein, putative	AT1G01720.1
BaRT2v18chr4HG181660.2	BaRT2v18chr4HG181660	2495	0	1249.25	0	HORVU.MOREX.r3.4HG0341870.1	T-box transcription factor, putative (DUF863)	#N/A
BaRT2v18chr5HG239100.3	BaRT2v18chr5HG239100	2495	0	1249.25	NAC domain-containing protein	HORVU.MOREX.r3.5HG0463450.1	NAC domain protein	AT1G69490.1
BaRT2v18chr6HG296880.1	BaRT2v18chr6HG296880	2495	0	1249.25	VQ domain-containing protein	HORVU.MOREX.r3.6HG0571070.1	VQ motif family protein	AT4G39720.1
BaRT2v18chr6HG321860.1	BaRT2v18chr6HG321860	2495	0	1249.25	0	HORVU.MOREX.r3.6HG0622770.1	Dehydrin	#N/A
BaRT2v18chr7HG354150.1	BaRT2v18chr7HG354150	2495	0	1249.25	0	HORVU.MOREX.r3.7HG0685230.1	Ethylene-responsive transcription factor	#N/A
BaRT2v18chr6HG311050.12	BaRT2v18chr6HG311050	1396	437	1249	Transcription initiation factor IIE subunit beta;Transcription initiation factor TFIIE beta subunit	HORVU.MOREX.r3.6HG0603490.1	Transcription initiation factor IIE subunit beta	AT4G20330.1
BaRT2v18chr7HG345240.4	BaRT2v18chr7HG345240	1481	300	1248.25	0	#N/A	#N/A	AT1G74410.1
BaRT2v18chr2HG111100.9	BaRT2v18chr2HG111100	2474	15	1247	0	HORVU.MOREX.r3.2HG0211190.1	Protein lunapark	AT4G31080.1
BaRT2v18chr1HG008060.6	BaRT2v18chr1HG008060	2420	36	1246.75	Protein-serine/threonine phosphatase	HORVU.MOREX.r3.1HG0017240.1	Protein phosphatase 2C-like protein	AT3G62260.1
BaRT2v18chr7HG329210.6	BaRT2v18chr7HG329210	1120	1545	1246.5	0	HORVU.MOREX.r3.7HG0635410.1	Protein yippee-like	AT4G27745.1
BaRT2v18chr7HG360300.4	BaRT2v18chr7HG360300	500	8111	1246.5	0	HORVU.MOREX.r3.7HG0700600.1	BLOC-1-related complex subunit 8 homolog	#N/A
BaRT2v18chr2HG112820.2	BaRT2v18chr2HG112820	768	4637	1246	0	HORVU.MOREX.r3.2HG0214380.1	Cleavage and polyadenylation specificity factor subunit 5	AT4G25550.1
BaRT2v18chr2HG058010.1	BaRT2v18chr2HG058010	2488	2	1245.75	Protein ETHYLENE INSENSITIVE 3;Ethylene-insensitive protein;Ethylene-insensitive 3;EIL transcription factor;Transcription factor EIL1;EIN3 domain-containing protein	HORVU.MOREX.r3.2HG0111090.1	DNAJ heat shock N-terminal domain-containing protein	AT2G27050.1
BaRT2v18chr6HG308520.2	BaRT2v18chr6HG308520	2488	2	1245.75	Transcription factor LAF1;Myb-related protein Myb4	HORVU.MOREX.r3.6HG0598590.1	MYB transcription factor	AT4G25560.1
BaRT2v18chr2HG063160.9	BaRT2v18chr2HG063160	881	3426	1245.5	0	#N/A	#N/A	#N/A
BaRT2v18chr2HG095150.5	BaRT2v18chr2HG095150	356	10324	1245.5	H15 domain-containing protein	.	0	AT2G18050.1
BaRT2v18chr7HG374180.6	BaRT2v18chr7HG374180	2406	41	1245.5	HMA domain-containing protein;Cadmium/zinc-transporting ATPase 3;Cadmium/zinc-transporting ATPase HMA2;putative inactive cadmium/zinc-transporting ATPase HMA3;Heavy metal transporting P1B-ATPase 2	HORVU.MOREX.r3.7HG0727750.1	Zinc-transporting ATPase	AT4G30110.1
BaRT2v18chr4HG204040.12	BaRT2v18chr4HG204040	569	7169	1244.75	BED-type domain-containing protein	HORVU.MOREX.r3.4HG0392400.1	BED zinc finger,hAT family dimerization domain	#N/A
BaRT2v18chr6HG296140.4	BaRT2v18chr6HG296140	825	4195	1244.75	0	HORVU.MOREX.r3.6HG0569590.1	Protein ECERIFERUM 3	AT1G62560.1
BaRT2v18chr6HG288830.3	BaRT2v18chr6HG288830	2338	61	1244.5	START domain-containing protein;StAR-related lipid transfer protein 7, mitochondrial;Polyketide cyclase/dehydrase and lipid transport superfamily protein	HORVU.MOREX.r3.6HG0551350.1	StAR-related lipid transfer protein	AT1G64720.1
BaRT2v18chr4HG195500.4	BaRT2v18chr4HG195500	761	4586	1244	0	#N/A	#N/A	#N/A
BaRT2v18chr6HG302930.1	BaRT2v18chr6HG302930	448	8534	1244	High mobility group B protein 15;ARID transcription factor;ARID/BRIGHT DNA-binding domain;Putative transcription factor & chromatin remodeling ARID-HMG family	HORVU.MOREX.r3.6HG0585990.1	High mobility group family protein	AT1G04880.1
BaRT2v18chr2HG102280.3	BaRT2v18chr2HG102280	317	10452	1243.5	Pentatricopeptide repeat-containing protein	HORVU.MOREX.r3.2HG0197390.1	Pentatricopeptide repeat-containing protein	AT2G15980.1
BaRT2v18chr4HG189460.1	BaRT2v18chr4HG189460	2481	9	1243.25	Homeobox protein like;Transcription factor SUM-1;Putative Pentatricopeptide repeat-containing protein;Optomotor-blind protein	HORVU.MOREX.r3.4HG0358480.1	50S ribosomal protein L13	AT5G59350.1
BaRT2v18chr2HG090670.1	BaRT2v18chr2HG090670	858	3772	1243	Xylulose kinase	HORVU.MOREX.r3.2HG0179550.1	Xylulose kinase	AT5G49650.1
BaRT2v18chr5HG253930.5	BaRT2v18chr5HG253930	871	3547	1243	ETHYLENE INSENSITIVE 3-like 3 protein;EIL transcription factor;EIN3 domain-containing protein	HORVU.MOREX.r3.5HG0490860.1	ETHYLENE INSENSITIVE 3-like 3 protein	AT1G73730.1
BaRT2v18chr1HG031300.1	BaRT2v18chr1HG031300	2458	21	1242.75	0	HORVU.MOREX.r3.1HG0066390.1	Two-component response regulator	NA
BaRT2v18chr3HG166750.3	BaRT2v18chr3HG166750	400	8839	1242.75	0	HORVU.MOREX.r3.3HG0316960.1	Nascent polypeptide-associated complex subunit alpha-like protein	NA
BaRT2v18chr7HG375910.2	BaRT2v18chr7HG375910	2387	45	1242.75	0	HORVU.MOREX.r3.7HG0730680.1	2-oxoglutarate (2OG) and Fe(II)-dependent oxygenase superfamily protein	NA
BaRT2v18chr2HG073230.3	BaRT2v18chr2HG073230	2371	51	1242.25	Autophagy-related protein 8A;Autophagy-related protein (Fragment)	HORVU.MOREX.r3.2HG0141620.1	Autophagy-related protein	AT1G62040.2
BaRT2v18chr5HG269310.1	BaRT2v18chr5HG269310	1417	369	1242.25	0	#N/A	#N/A	#N/A
BaRT2v18chr6HG315690.4	BaRT2v18chr6HG315690	2454	23	1242	Mediator of RNA polymerase II transcription subunit 23;Mediator complex, subunit Med23	HORVU.MOREX.r3.6HG0612690.1	Mediator of RNA polymerase II transcription subunit 23	AT1G23230.2
BaRT2v18chr3HG155620.1	BaRT2v18chr3HG155620	840	3890	1241.75	F-box domain containing protein, expressed	HORVU.MOREX.r3.3HG0299530.1	F-box protein	#N/A
BaRT2v18chr2HG098800.4	BaRT2v18chr2HG098800	1082	1709	1241.5	0	HORVU.MOREX.r3.2HG0192510.1	Arginine biosynthesis bifunctional protein ArgJ	AT1G16840.2
BaRT2v18chr1HG026460.8	BaRT2v18chr1HG026460	805	4189	1241	0	HORVU.MOREX.r3.1HG0058050.1	8-amino-7-oxononanoate synthase	#N/A
BaRT2v18chr3HG143980.1	BaRT2v18chr3HG143980	1062	1863	1240.5	0	HORVU.MOREX.r3.3HG0280030.1	Calcium channel-related	AT4G03560.1
BaRT2v18chr2HG086180.8	BaRT2v18chr2HG086180	896	3004	1240.25	FAD-linked oxidases family protein (Fragment);D-lactate dehydrogenase [cytochrome], mitochondrial;FAD-binding PCMH-type domain-containing protein	HORVU.MOREX.r3.2HG0172430.1	D-lactate dehydrogenase, putative	AT5G06580.1
BaRT2v18chr3HG164890.3	BaRT2v18chr3HG164890	728	4574	1239.75	BTB domain-containing protein;Germ cell-less protein-like 1;Putative BTB/POZ domain containing protein (Fragment)	HORVU.MOREX.r3.3HG0313410.1	Kelch repeat and BTB domain-containing protein 1	AT4G15840.1
BaRT2v18chr4HG181150.10	BaRT2v18chr4HG181150	2488	1	1239.5	Calcineurin B-like protein 3;Ca2+/calmodulin-dependent protein phosphatase (Calcineurin subunit B), EF-Hand superfamily protein	HORVU.MOREX.r3.4HG0341030.1	Calcineurin B-like protein	AT4G26570.1
BaRT2v18chr4HG195630.2	BaRT2v18chr4HG195630	608	5875	1239.5	0	HORVU.MOREX.r3.4HG0376610.1	Cation-efflux pump FieF	AT2G47830.1
BaRT2v18chr3HG162300.1	BaRT2v18chr3HG162300	2485	5	1239.5	0	HORVU.MOREX.r3.3HG0309560.1	Selenium-binding protein	AT4G14030.2
BaRT2v18chr5HG228400.4	BaRT2v18chr5HG228400	2494	0	1239	Serine/threonine-protein kinase SAPK10;Serine/threonine-protein kinase SAPK9;Serine/threonine-protein kinase SRK2E;Serine/threonine-protein kinase SRK2;Serine/threonine-protein kinase SAPK8;Protein kinase domain-containing protein	HORVU.MOREX.r3.5HG0438740.1	Kinase family protein	AT4G33950.1
BaRT2v18chr5HG230850.3	BaRT2v18chr5HG230850	2494	0	1239	0	#N/A	#N/A	#N/A
BaRT2v18chr5HG239600.3	BaRT2v18chr5HG239600	2494	0	1239	probable serine/threonine-protein kinase WNK5;Probable serine/threonine-protein kinase WNK8;probable serine/threonine-protein kinase WNK4;Probable serine/threonine-protein kinase WNK7;Protein kinase domain-containing protein	HORVU.MOREX.r3.5HG0464440.1	Kinase, putative	AT3G51630.2
BaRT2v18chr5HG247640.15	BaRT2v18chr5HG247640	2494	0	1239	Aldehyde dehydrogenase 7B4;Aldedh domain-containing protein;Aldehyde dehydrogenase family 7 member A1	HORVU.MOREX.r3.5HG0480430.1	Aldehyde dehydrogenase	AT1G54100.2
BaRT2v18chr6HG321940.1	BaRT2v18chr6HG321940	2494	0	1239	0	HORVU.MOREX.r3.6HG0622920.1	Trehalose-6-phosphate synthase	#N/A
BaRT2v18chr1HG041650.4	BaRT2v18chr1HG041650	2494	0	1239	DNAJ heat shock N-terminal domain-containing protein;Protein tumorous imaginal discs, mitochondrial	HORVU.MOREX.r3.1HG0082120.1	Chaperone DnaJ	AT2G42750.1
BaRT2v18chr3HG124270.3	BaRT2v18chr3HG124270	2494	0	1239	Transcription factor bHLH30;BHLH domain-containing protein	HORVU.MOREX.r3.3HG0235850.1	Basic helix-loop-helix transcription factor	AT2G40200.1
BaRT2v18chr6HG321930.1	BaRT2v18chr6HG321930	2494	0	1239	0	HORVU.MOREX.r3.6HG0622920.1	Trehalose-6-phosphate synthase	AT2G18700.1
BaRT2v18chr2HG069210.2	BaRT2v18chr2HG069210	368	7805	1238.5	0	#N/A	#N/A	#N/A
BaRT2v18chr1HG017050.1	BaRT2v18chr1HG017050	639	5442	1238.25	CitMHS domain-containing protein;Putative transporter arsB;Citrate transporter family protein;Transmembrane protein, putative, expressed;Divalent ion symporter	HORVU.MOREX.r3.1HG0039240.1	Na(+)/H(+) antiporter NhaB	AT1G02260.1
BaRT2v18chr3HG124510.8	BaRT2v18chr3HG124510	971	2289	1238	Transcription factor IIIB 90 kDa subunit;CYCLIN domain-containing protein	HORVU.MOREX.r3.3HG0236160.1	Transcription factor, putative	AT3G09360.1
BaRT2v18chr7HG340100.4	BaRT2v18chr7HG340100	451	7018	1237.5	0	#N/A	#N/A	#N/A
BaRT2v18chr4HG183310.1	BaRT2v18chr4HG183310	2475	12	1237.25	0	HORVU.MOREX.r3.4HG0344550.1	UPF0496 protein 4	#N/A
BaRT2v18chr4HG199170.3	BaRT2v18chr4HG199170	352	7733	1237	0	HORVU.MOREX.r3.4HG0383910.1	Mitochondrial carrier protein, expressed	AT1G07030.1
BaRT2v18chr5HG244260.1	BaRT2v18chr5HG244260	968	2295	1237	Glucose-6-phosphate 1-epimerase;Aldose 1-epimerase family protein	HORVU.MOREX.r3.5HG0473900.1	Galactose mutarotase-like superfamily protein	AT5G66530.2
BaRT2v18chr4HG215670.1	BaRT2v18chr4HG215670	870	3280	1236.75	Putative LRR receptor-like serine/threonine-protein kinase;Leucine-rich repeat transmembrane protein kinase, putative, expressed;Protein kinase domain-containing protein	HORVU.MOREX.r3.4HG0410800.1	Hydroxyproline-rich glycoprotein family protein, putative	AT1G12460.1
BaRT2v18chr6HG305710.1	BaRT2v18chr6HG305710	2487	2	1236.75	Ergosterol biosynthetic protein 28;Erg28 like protein, expressed;Ergosterol28 isoform 1	HORVU.MOREX.r3.6HG0592540.1	Ergosterol biosynthetic protein 28	AT1G10030.1
BaRT2v18chr4HG195230.8	BaRT2v18chr4HG195230	1417	352	1234.75	0	#N/A	#N/A	#N/A
BaRT2v18chr5HG257420.1	BaRT2v18chr5HG257420	2415	36	1234.75	Glutathione transferase18;Glutathione transferase	HORVU.MOREX.r3.5HG0496620.1	Glutathione S-transferase	AT2G02380.1
BaRT2v18chr5HG269890.7	BaRT2v18chr5HG269890	2307	68	1234.5	0	HORVU.MOREX.r3.5HG0517500.1	Ubiquitin-conjugating enzyme (E2)	AT2G02760.1
BaRT2v18chr6HG307090.1	BaRT2v18chr6HG307090	132	9679	1234.5	Aldehyde oxygenase (deformylating)	HORVU.MOREX.r3.6HG0595750.1	Fatty acid hydroxylase superfamily protein	AT1G02205.2
BaRT2v18chr2HG106590.7	BaRT2v18chr2HG106590	689	4638	1234	0	#N/A	#N/A	NA
BaRT2v18chr6HG291730.1	BaRT2v18chr6HG291730	978	2218	1233.75	Polyubiquitin	HORVU.MOREX.r3.6HG0557640.1	Polyubiquitin	AT4G05050.4
BaRT2v18chr1HG002700.3	BaRT2v18chr1HG002700	2486	3	1233.5	Putative F-box/LRR-repeat protein 23;F-box protein SKIP19;Ubiquitin-protein ligase;F-box domain-containing protein	HORVU.MOREX.r3.1HG0005410.1	F-box protein-like	AT4G05475.1
BaRT2v18chr5HG260250.4	BaRT2v18chr5HG260250	416	6633	1233.5	0	HORVU.MOREX.r3.5HG0501200.1	Thioredoxin superfamily protein	AT1G20225.1
BaRT2v18chr7HG343360.3	BaRT2v18chr7HG343360	724	4290	1233.5	cystinosin homolog;Lysosomal cystine transporter	HORVU.MOREX.r3.7HG0663840.2	Cystinosin-like protein	AT5G40670.1
BaRT2v18chr2HG049670.7	BaRT2v18chr2HG049670	2310	66	1233.25	ATG8-interacting protein 1;ATG8-interacting protein 2 isoform X2;ATG8-interacting protein 1-like	HORVU.MOREX.r3.2HG0095620.1	Curved DNA-binding protein	AT2G45980.1
BaRT2v18chr5HG259020.3	BaRT2v18chr5HG259020	2421	33	1233	Chaperone protein ClpD, chloroplastic;ERD1 protein, chloroplastic;Clp R domain-containing protein	HORVU.MOREX.r3.5HG0499030.1	ATP-dependent Clp protease ATP-binding subunit	AT5G51070.1
BaRT2v18chr1HG016940.25	BaRT2v18chr1HG016940	699	4474	1232.5	0	HORVU.MOREX.r3.1HG0039040.1	Prolycopene isomerase, chloroplastic	#N/A
BaRT2v18chr5HG244770.6	BaRT2v18chr5HG244770	2453	22	1232.5	Holocarboxylase synthetase;UDP-galactose transporter 2-like	HORVU.MOREX.r3.5HG0474950.1	Holocarboxylase synthetase	AT4G09830.1
BaRT2v18chr5HG229860.2	BaRT2v18chr5HG229860	2387	43	1232.25	RING-type E3 ubiquitin transferase;E3 ubiquitin-protein ligase SPL11	HORVU.MOREX.r3.5HG0441810.1	U-box domain-containing protein	AT3G46510.1
BaRT2v18chr2HG110930.1	BaRT2v18chr2HG110930	585	5494	1231.75	Glycosyl hydrolase, five-bladed beta-propellor domain-containing protein;Mitochondrial uncoupling protein 3-like;Arabinanase/levansucrase/invertase	HORVU.MOREX.r3.2HG0210880.1	Arabinanase/levansucrase/invertase, putative	AT1G26761.1
BaRT2v18chr2HG088790.8	BaRT2v18chr2HG088790	485	5951	1231.5	Mitochondrial inner membrane protease ATP23	HORVU.MOREX.r3.2HG0176290.1	Mitochondrial inner membrane protease ATP23	AT3G03420.1
BaRT2v18chr7HG386670.3	BaRT2v18chr7HG386670	2485	4	1231.5	putative disease resistance protein RGA3;Pollen signalling protein with adenylyl cyclase activity (Fragment)	HORVU.MOREX.r3.7HG0750140.1	NBS-LRR disease resistance protein	AT3G14470.1
BaRT2v18chr3HG131270.4	BaRT2v18chr3HG131270	2305	67	1231	Heme-binding protein 2;SOUL heme-binding;Heme-binding protein like;heme-binding protein 2-like	HORVU.MOREX.r3.3HG0249710.1	Heme-binding protein, putative	AT1G17100.1
BaRT2v18chr5HG229940.1	BaRT2v18chr5HG229940	657	4693	1231	0	HORVU.MOREX.r3.5HG0441980.1	Glutamate-1-semialdehyde 2,1-aminomutase	#N/A
BaRT2v18chr1HG006670.2	BaRT2v18chr1HG006670	2493	0	1230.75	Isovaleryl-CoA dehydrogenase, mitochondrial;Acyl-CoA oxidase/dehydrogenase;Acyl-CoA oxidase/dehydrogenase, type 1	HORVU.MOREX.r3.1HG0014530.1	Acyl-CoA dehydrogenase	AT3G45300.1
BaRT2v18chr1HG026340.2	BaRT2v18chr1HG026340	2493	0	1230.75	Transcription factor MYBS2;HTH myb-type domain-containing protein;Myb-like protein J	HORVU.MOREX.r3.1HG0057900.1	MYB-related transcription factor	AT5G61620.1
BaRT2v18chr5HG228410.3	BaRT2v18chr5HG228410	2493	0	1230.75	RPW8 domain-containing protein;Nucleotide-binding site-leucine-rich repeat protein 1;probable disease resistance protein At4g33300	HORVU.MOREX.r3.5HG0438750.1	Disease resistance protein (NBS-LRR class) family	AT4G33300.2
BaRT2v18chr5HG231140.5	BaRT2v18chr5HG231140	2493	0	1230.75	Fiber protein Fb19;Usp domain-containing protein;Adenine nucleotide alpha hydrolases-like superfamily protein	HORVU.MOREX.r3.5HG0444620.1	Universal stress protein	AT2G47710.1
BaRT2v18chr5HG247900.1	BaRT2v18chr5HG247900	2493	0	1230.75	0	HORVU.MOREX.r3.5HG0480830.1	Auxin repressed/dormancy associated protein	#N/A
BaRT2v18chr1HG046800.1	BaRT2v18chr1HG046800	2493	0	1230.75	0	HORVU.MOREX.r3.1HG0091050.1	Avr9/Cf-9 rapidly elicited protein	AT4G29110.1
BaRT2v18chr2HG085520.1	BaRT2v18chr2HG085520	2493	0	1230.75	0	HORVU.MOREX.r3.2HG0171170.1	F-box protein family-like	#N/A
BaRT2v18chr2HG090720.22	BaRT2v18chr2HG090720	2493	0	1230.75	Regulatory subunit;F-box/LRR-repeat protein 13-like isoform X1;F-box/LRR-repeat protein 14-like;F-box/LRR-repeat protein 14;F-box/LRR-repeat protein 4	HORVU.MOREX.r3.2HG0179640.1	Leucine-rich repeat (LRR) family protein	AT1G15740.1
BaRT2v18chr4HG217350.7	BaRT2v18chr4HG217350	2493	0	1230.75	UDP-galactose/UDP-glucose transporter 2-like;UAA transporter;Adenosine 3'-phospho 5'-phosphosulfate transporter 2	HORVU.MOREX.r3.4HG0413510.1	UDP-galactose transporter	AT4G23010.1
BaRT2v18chr5HG249390.1	BaRT2v18chr5HG249390	2493	0	1230.75	CIPKG	HORVU.MOREX.r3.5HG0484020.1	Non-specific serine/threonine protein kinase	#N/A
BaRT2v18chr6HG291890.8	BaRT2v18chr6HG291890	2493	0	1230.75	L-arabinokinase isoform X1;L-arabinokinase;Arabinose kinase	HORVU.MOREX.r3.6HG0557950.1	Galactokinase	AT4G16130.1
BaRT2v18chr6HG314200.2	BaRT2v18chr6HG314200	2493	0	1230.75	0	HORVU.MOREX.r3.6HG0609670.1	2-oxoglutarate (2OG) and Fe(II)-dependent oxygenase superfamily protein	AT5G48020.1
BaRT2v18chr7HG336750.11	BaRT2v18chr7HG336750	2493	0	1230.75	0	HORVU.MOREX.r3.7HG0650940.1	Acetyl-coenzyme A carboxylase carboxyl transferase subunit alpha	AT4G34030.1
BaRT2v18chr5HG277240.7	BaRT2v18chr5HG277240	2442	25	1230.5	Electron transfer flavoprotein subunit alpha	HORVU.MOREX.r3.5HG0530130.1	Electron transfer flavoprotein subunit alpha, mitochondrial	AT1G50940.1
BaRT2v18chr6HG327690.1	BaRT2v18chr6HG327690	465	5971	1230.5	0	HORVU.MOREX.r3.6HG0632890.1	Ferredoxin-like	NA
BaRT2v18chr2HG083490.1	BaRT2v18chr2HG083490	950	2276	1230	0	HORVU.MOREX.r3.2HG0166760.1	RING/U-box superfamily protein	AT5G06270.1
BaRT2v18chr4HG194300.5	BaRT2v18chr4HG194300	697	4400	1229.25	Peptidylprolyl isomerase	HORVU.MOREX.r3.4HG0373100.1	Peptidylprolyl isomerase	AT3G54010.2
BaRT2v18chr3HG135420.1	BaRT2v18chr3HG135420	908	2451	1228	0	HORVU.MOREX.r3.3HG0258530.1	Alkaline/neutral invertase	AT3G05820.1
BaRT2v18chr2HG074150.3	BaRT2v18chr2HG074150	1590	225	1227.75	RanBP2-type zinc finger protein isoform B;Zn-finger, RanBP-type, containing protein;RanBP2-type domain-containing protein	#N/A	#N/A	#N/A
BaRT2v18chr6HG327070.6	BaRT2v18chr6HG327070	2458	19	1227.5	PA domain-containing protein;Signal peptide peptidase-like 4;Protease-associated domain	HORVU.MOREX.r3.6HG0631760.1	Signal peptide peptidase-like protein	AT1G63690.1
BaRT2v18chr1HG019070.4	BaRT2v18chr1HG019070	2478	9	1227.25	0	HORVU.MOREX.r3.1HG0044070.1	Transmembrane protein, putative	AT5G18130.1
BaRT2v18chr3HG155180.11	BaRT2v18chr3HG155180	2456	20	1227	Erythroid differentiation-related factor 1	HORVU.MOREX.r3.3HG0298740.1	Erythroid differentiation-related factor 1-like protein	AT1G35660.1
BaRT2v18chr5HG279710.3	BaRT2v18chr5HG279710	1386	412	1227	0	.	0	#N/A
BaRT2v18chr1HG040270.5	BaRT2v18chr1HG040270	1092	1517	1226.5	START domain-containing protein;Polyketide cyclase/dehydrase and lipid transport superfamily protein;Membrane related protein-like;StAR-related lipid transfer protein 7, mitochondrial	HORVU.MOREX.r3.1HG0079990.1	StAR-related lipid transfer protein	AT3G13062.1
BaRT2v18chr3HG122150.2	BaRT2v18chr3HG122150	258	6948	1226.5	Translocon-associated protein subunit beta	HORVU.MOREX.r3.3HG0231900.1	Translocon-associated protein subunit beta	AT5G14030.4
BaRT2v18chr4HG195870.2	BaRT2v18chr4HG195870	2481	7	1226.5	0	.	0	AT3G54380.2
BaRT2v18chr7HG360700.3	BaRT2v18chr7HG360700	2486	2	1226	0	HORVU.MOREX.r3.7HG0701410.1	Ethylene-responsive transcription factor, putative	#N/A
BaRT2v18chr7HG378000.8	BaRT2v18chr7HG378000	2486	2	1226	Tetraspanin-18;Tetraspanin	HORVU.MOREX.r3.7HG0734860.1	Tetraspanin family protein, putative	AT2G20230.1
BaRT2v18chr4HG190890.4	BaRT2v18chr4HG190890	933	2262	1225.5	0	#N/A	#N/A	#N/A
BaRT2v18chr5HG238740.2	BaRT2v18chr5HG238740	2462	17	1225	0	HORVU.MOREX.r3.5HG0462760.1	Alpha-L-arabinofuranosidase 1	#N/A
BaRT2v18chr1HG016780.1	BaRT2v18chr1HG016780	585	4931	1224.25	Phosphoglycerate kinase	#N/A	#N/A	AT3G12780.1
BaRT2v18chr5HG242070.1	BaRT2v18chr5HG242070	528	5165	1224	0	HORVU.MOREX.r3.5HG0469310.1	U4/U6 small nuclear ribonucleoprotein Prp3	NA
BaRT2v18chr1HG036680.2	BaRT2v18chr1HG036680	2492	0	1223	Intraflagellar transport protein like;Tetratricopeptide repeat (TPR)-like superfamily protein	HORVU.MOREX.r3.1HG0074350.1	Tetratricopeptide repeat (TPR)-like superfamily protein	AT2G29670.1
BaRT2v18chr3HG117180.3	BaRT2v18chr3HG117180	2492	0	1223	Protein MAO HUZI 4, chloroplastic;protein ABA DEFICIENT 4, chloroplastic;Abscisic acid-deficient 4;Neoxanthin synthase	HORVU.MOREX.r3.3HG0222140.1	Abscisic acid-deficient 4	AT1G67080.1
BaRT2v18chr5HG226200.3	BaRT2v18chr5HG226200	2492	0	1223	0	HORVU.MOREX.r3.5HG0432400.1	SAUR-like auxin-responsive protein family	#N/A
BaRT2v18chr5HG240300.3	BaRT2v18chr5HG240300	2492	0	1223	Asparagine synthetase [glutamine-hydrolyzing]	HORVU.MOREX.r3.5HG0465890.1	Asparagine synthetase	AT3G47340.1
BaRT2v18chr2HG094170.2	BaRT2v18chr2HG094170	2492	0	1223	Homeodomain-containing transcription factor A1;Homeobox-leucine zipper protein HOX24;Homeobox domain-containing protein	HORVU.MOREX.r3.2HG0185100.1	Homeobox protein, putative	AT2G46680.1
BaRT2v18chr3HG154960.1	BaRT2v18chr3HG154960	2492	0	1223	F-box protein interaction domain containing protein;Receptor-like kinase-like	HORVU.MOREX.r3.3HG0298280.1	F-box protein	AT5G07610.1
BaRT2v18chr7HG344400.5	BaRT2v18chr7HG344400	2420	32	1223	TLDc domain-containing protein;TLD-domain containing nucleolar protein;Oxidation resistance protein 1	HORVU.MOREX.r3.7HG0665270.1	Oxidation resistance protein 1	AT4G39870.2
BaRT2v18chr4HG210650.1	BaRT2v18chr4HG210650	2457	19	1222.75	0	HORVU.MOREX.r3.4HG0403100.1	DUF1997 family protein	#N/A
BaRT2v18chr5HG223460.6	BaRT2v18chr5HG223460	2356	50	1222	Putative axial regulator YABBY 2;Axial regulator YABBY2;C2C2-YABBY transcription factor	HORVU.MOREX.r3.5HG0425660.1	YABBY transcription factor	AT2G26580.2
BaRT2v18chr5HG244790.1	BaRT2v18chr5HG244790	1011	1900	1222	3-ketoacyl-CoA synthase	HORVU.MOREX.r3.5HG0474980.1	3-ketoacyl-CoA synthase	AT4G34510.1
BaRT2v18chr6HG295400.6	BaRT2v18chr6HG295400	219	6028	1221.5	BZIP transcription factor (Fragment)	HORVU.MOREX.r3.6HG0568340.1	Transcription factor	#N/A
BaRT2v18chr1HG047630.7	BaRT2v18chr1HG047630	1345	504	1221	Phox-associated domain;Sorting nexin-16;Phox homologous domain;PX domain-containing protein	HORVU.MOREX.r3.1HG0092520.1	Phox-associated domain,Phox-like,Sorting nexin isoform 1	AT1G15240.2
BaRT2v18chr4HG182040.1	BaRT2v18chr4HG182040	1459	278	1221	0	HORVU.MOREX.r3.4HG0342430.1	RNA polymerase sigma factor SigA	#N/A
BaRT2v18chr5HG231850.1	BaRT2v18chr5HG231850	758	3579	1220.5	0	#N/A	#N/A	#N/A
BaRT2v18chr3HG122450.2	BaRT2v18chr3HG122450	845	2777	1220	0	#N/A	#N/A	#N/A
BaRT2v18chr4HG195290.1	BaRT2v18chr4HG195290	2482	5	1219.5	0	#N/A	#N/A	#N/A
BaRT2v18chr4HG196860.2	BaRT2v18chr4HG196860	445	5230	1219.5	0	HORVU.MOREX.r3.4HG0379390.1	Alpha-1,3-glucosyltransferase	AT5G38460.2
BaRT2v18chr4HG201960.2	BaRT2v18chr4HG201960	2482	5	1219.5	Protein-serine/threonine phosphatase	HORVU.MOREX.r3.4HG0389000.1	Protein phosphatase 2C	AT1G07430.1
BaRT2v18chr3HG172260.5	BaRT2v18chr3HG172260	294	5550	1218	0	HORVU.MOREX.r3.3HG0327710.1	Cytochrome b5	#N/A
BaRT2v18chr4HG191950.2	BaRT2v18chr4HG191950	981	1953	1217.75	0	#N/A	#N/A	#N/A
BaRT2v18chr6HG300240.4	BaRT2v18chr6HG300240	2371	45	1217.25	YLP motif-containing protein 1;p-loop containing nucleoside triphosphate hydrolase superfamily protein	HORVU.MOREX.r3.6HG0578890.1	p-loop containing nucleoside triphosphate hydrolases superfamily protein, putative isoform 1	AT5G62760.3
BaRT2v18chr1HG032520.8	BaRT2v18chr1HG032520	2491	0	1215.75	DCD domain-containing protein	HORVU.MOREX.r3.1HG0068060.1	DCD (Development and cell death) domain protein	AT3G27090.1
BaRT2v18chr2HG107020.12	BaRT2v18chr2HG107020	2491	0	1215.75	Oryzain alpha chain;Insect resistance3;Granulin;Cysteine protease 1;Cyseine protease	HORVU.MOREX.r3.2HG0204520.1	Cysteine protease	AT1G47128.1
BaRT2v18chr5HG246870.1	BaRT2v18chr5HG246870	2491	0	1215.75	Tify domain-containing protein;Jasmonate ZIM-domain transcriptional repressor	HORVU.MOREX.r3.5HG0479120.1	Jasmonate zim-domain protein	AT3G17860.1
BaRT2v18chr2HG064060.1	BaRT2v18chr2HG064060	2491	0	1215.75	0	HORVU.MOREX.r3.2HG0122170.1	Transmembrane protein, putative	#N/A
BaRT2v18chr3HG117290.2	BaRT2v18chr3HG117290	2491	0	1215.75	Bowman-Birk type trypsin inhibitor	HORVU.MOREX.r3.3HG0222380.1	Trypsin inhibitor	#N/A
BaRT2v18chr3HG160710.1	BaRT2v18chr3HG160710	2491	0	1215.75	0	HORVU.MOREX.r3.3HG0307040.1	NAC domain-containing protein, putative	#N/A
BaRT2v18chr6HG321870.1	BaRT2v18chr6HG321870	2491	0	1215.75	Dehydrin;Deyhydrin 4	HORVU.MOREX.r3.6HG0622770.1	Dehydrin	AT3G50980.1
BaRT2v18chr5HG238530.13	BaRT2v18chr5HG238530	2484	3	1215.5	Major facilitator superfamily antiporter, putative, expressed;Protein ZINC INDUCED FACILITATOR-LIKE 1-like;MFS domain-containing protein;DMA efflux transporter	HORVU.MOREX.r3.5HG0462190.1	Protein ZINC INDUCED FACILITATOR-LIKE 1	AT5G13750.1
BaRT2v18chr2HG105890.1	BaRT2v18chr2HG105890	2459	17	1215	0	HORVU.MOREX.r3.2HG0202360.1	xyloglucan endotransglucosylase/hydrolase 5	#N/A
BaRT2v18chr6HG309760.1	BaRT2v18chr6HG309760	1513	241	1214.25	0	HORVU.MOREX.r3.6HG0600860.1	Chaperone protein dnaJ, putative	AT5G22060.1
BaRT2v18chr1HG017320.9	BaRT2v18chr1HG017320	2433	25	1213.25	0	#N/A	#N/A	#N/A
BaRT2v18chr3HG163420.3	BaRT2v18chr3HG163420	724	3378	1212.5	0	.	0	#N/A
BaRT2v18chr2HG062600.3	BaRT2v18chr2HG062600	2464	15	1212	TFIIS N-terminal domain-containing protein;Putative mediator of RNA polymerase II transcription subunit 26b;Transcription elongation factor A protein 3	HORVU.MOREX.r3.2HG0119600.1	Transcription elongation factor-related family protein	AT5G05140.1
BaRT2v18chr4HG215880.4	BaRT2v18chr4HG215880	755	3037	1211	0	HORVU.MOREX.r3.4HG0411160.1	DET1-and DDB1-associated protein 1	#N/A
BaRT2v18chr3HG157230.14	BaRT2v18chr3HG157230	2420	30	1210.5	0	HORVU.MOREX.r3.3HG0301990.1	Lipid transfer protein	#N/A
BaRT2v18chr3HG146150.6	BaRT2v18chr3HG146150	1455	271	1210.25	0	HORVU.MOREX.r3.3HG0283960.1	Cyclin-B2-2	AT1G28490.2
BaRT2v18chr6HG307430.1	BaRT2v18chr6HG307430	2386	40	1210.25	0	HORVU.MOREX.r3.6HG0596480.1	Kinase family protein	#N/A
BaRT2v18chr2HG067970.4	BaRT2v18chr2HG067970	623	3924	1210	0	HORVU.MOREX.r3.2HG0130200.1	ZCW7	AT1G59600.1
BaRT2v18chr2HG100470.1	BaRT2v18chr2HG100470	2485	1	1209.75	Transcription factor GTE7;transcription factor GTE7-like isoform X1	HORVU.MOREX.r3.2HG0194880.1	Transcription factor GTE4	AT1G73150.1
BaRT2v18chr3HG152590.2	BaRT2v18chr3HG152590	2472	10	1209.75	3-hydroxybutyryl-CoA dehydrogenase-like;Peroxisomal fatty acid beta-oxidation multifunctional protein;3-hydroxybutyryl-CoA dehydrogenase	HORVU.MOREX.r3.3HG0294830.1	Fatty acid oxidation complex subunit alpha	AT3G15290.1
BaRT2v18chr4HG195320.23	BaRT2v18chr4HG195320	2460	16	1209.25	Serine/arginine-rich-splicing factor SR34;ASF/SF2-like pre-mRNA splicing factor SRP32;serine/arginine-rich-splicing factor SR34-like;Alternative splicing regulator;Pre-mRNA-splicing factor SF2	HORVU.MOREX.r3.4HG0375880.1	splicing factor-like protein	AT1G02840.3
BaRT2v18chr7HG378530.1	BaRT2v18chr7HG378530	880	2245	1209.25	0	HORVU.MOREX.r3.7HG0735780.1	Amino acid transporter, putative	NA
BaRT2v18chr4HG197550.1	BaRT2v18chr4HG197550	2490	0	1208.75	Hexosyltransferase	HORVU.MOREX.r3.4HG0380970.1	Hexosyltransferase	AT2G47180.1
BaRT2v18chr6HG308970.1	BaRT2v18chr6HG308970	2490	0	1208.75	0	HORVU.MOREX.r3.6HG0599390.1	Homeobox protein, putative	#N/A
BaRT2v18chr6HG321190.7	BaRT2v18chr6HG321190	2490	0	1208.75	0	HORVU.MOREX.r3.6HG0621800.1	Lysine ketoglutarate reductase/saccharopine dehydrogenase	NA
BaRT2v18chr3HG120530.2	BaRT2v18chr3HG120530	656	3758	1208	Protein kinase domain-containing protein;Putative rust resistance kinase Lr10	HORVU.MOREX.r3.3HG0229320.1	Receptor-like protein kinase	AT1G66910.1
BaRT2v18chr5HG240710.10	BaRT2v18chr5HG240710	714	3252	1208	0	.	0	#N/A
BaRT2v18chr4HG175970.8	BaRT2v18chr4HG175970	1484	247	1207.75	switch-associated protein 70;switch-associated protein 70-like;PH domain-containing protein;Pleckstriny domain-containing protein, putative, expressed;Switch-associated protein like;Pleckstrin-likey domain-containing family protein;Pleckstrin homology (PH) domain-containing protein;differentially expressed in FDCP 6 homolog isoform X1	HORVU.MOREX.r3.4HG0333620.1	Pleckstrin-like (PH) domain protein	AT2G30880.1
BaRT2v18chr5HG239270.4	BaRT2v18chr5HG239270	1107	1258	1207.75	0	HORVU.MOREX.r3.5HG0463770.1	Kinase family protein	AT5G01020.1
BaRT2v18chr3HG131930.2	BaRT2v18chr3HG131930	284	4681	1206.5	D-aminoacyl-tRNA deacylase	HORVU.MOREX.r3.3HG0251300.1	D-aminoacyl-tRNA deacylase	AT4G18460.1
BaRT2v18chr6HG312070.15	BaRT2v18chr6HG312070	1527	225	1206.5	J domain-containing protein	HORVU.MOREX.r3.6HG0605620.1	Chaperone protein DnaJ	AT5G16650.1
BaRT2v18chr6HG316770.1	BaRT2v18chr6HG316770	2231	76	1206.25	FLZ-type domain-containing protein	HORVU.MOREX.r3.6HG0614540.1	senescence-associated family protein (DUF581)	AT4G39795.1
BaRT2v18chr2HG095040.3	BaRT2v18chr2HG095040	338	4543	1206	protein FATTY ACID EXPORT 4, chloroplastic	HORVU.MOREX.r3.2HG0186490.1	Transmembrane protein 14C	AT1G33265.1
BaRT2v18chr3HG147580.3	BaRT2v18chr3HG147580	2444	21	1206	Epstein-Barr nuclear antigen 2	HORVU.MOREX.r3.3HG0286540.1	epstein-barr nuclear antigen	AT3G14830.2
BaRT2v18chr5HG262850.1	BaRT2v18chr5HG262850	1093	1309	1205.75	0	HORVU.MOREX.r3.5HG0505850.1	CASP-like protein	AT2G28370.1
BaRT2v18chr1HG049470.2	BaRT2v18chr1HG049470	536	4036	1205.5	Chromatin modification-related protein EAF1 B;HSA domain-containing protein	HORVU.MOREX.r3.1HG0094770.1	Transmembrane protein, putative	AT3G24870.1
BaRT2v18chr2HG097710.3	BaRT2v18chr2HG097710	725	2917	1205.5	0	.	0	#N/A
BaRT2v18chr7HG352280.4	BaRT2v18chr7HG352280	616	3767	1205.25	Isoamylase 1, chloroplastic;Aamy domain-containing protein	HORVU.MOREX.r3.7HG0681220.1	1,4-alpha-glucan branching enzyme GlgB	AT2G39930.1
BaRT2v18chr6HG317710.2	BaRT2v18chr6HG317710	2475	8	1205	GDSL esterase/lipase	HORVU.MOREX.r3.6HG0616020.1	GDSL esterase/lipase	AT3G16370.1
BaRT2v18chr5HG235300.1	BaRT2v18chr5HG235300	700	3088	1204.5	Alpha-(1,4)-fucosyltransferase;Putative glycoprotein 3-alpha-L-fucosyltransferase;Alpha4-fucosyltransferase, putative, expressed	HORVU.MOREX.r3.5HG0454660.1	Alpha-(1,4)-fucosyltransferase	AT1G71990.1
BaRT2v18chr7HG380560.1	BaRT2v18chr7HG380560	1504	237	1204.5	ANTH domain-containing protein;ENTH domain-containing protein;Clathrin assembly protein	HORVU.MOREX.r3.7HG0739300.1	ENTH/ANTH/VHS superfamily protein	AT4G25940.1
BaRT2v18chr3HG131340.5	BaRT2v18chr3HG131340	400	4236	1204.25	0	HORVU.MOREX.r3.3HG0249880.1	Translation initiation factor IF-2	#N/A
BaRT2v18chr5HG266840.2	BaRT2v18chr5HG266840	1173	1013	1204.25	Protein kinase domain-containing protein	HORVU.MOREX.r3.5HG0512550.1	Protein kinase	AT5G67380.1
BaRT2v18chr4HG201630.4	BaRT2v18chr4HG201630	2481	4	1204	Catalytic/ hydrolase;suppressor of disruption of TFIIS-like	HORVU.MOREX.r3.4HG0388440.1	Haloacid dehalogenase-like hydrolase family protein, putative, expressed	AT5G02230.2
BaRT2v18chr3HG164220.3	BaRT2v18chr3HG164220	569	3931	1203.75	0	HORVU.MOREX.r3.3HG0312400.1	Glutaminyl-peptide cyclotransferase	AT4G25720.1
BaRT2v18chr2HG066310.2	BaRT2v18chr2HG066310	2443	21	1203.25	Ninja-family protein 6;Ninja-family protein 3;Ninja-family protein 3-like;Ninja-family protein 5;Ninja-family protein 2;Ninja-family protein AFP3;Ninja-family protein 1;TDBD domain-containing protein	HORVU.MOREX.r3.2HG0126880.1	Ninja-family protein	AT1G13740.1
BaRT2v18chr4HG208620.8	BaRT2v18chr4HG208620	1038	1546	1203.25	probable 26S proteasome non-ATPase regulatory subunit 3;PCI domain-containing protein	HORVU.MOREX.r3.4HG0400070.1	26S proteasome regulatory subunit	AT1G20200.1
BaRT2v18chr5HG230690.2	BaRT2v18chr5HG230690	1447	269	1203	GTP-binding protein SAR1A;Putative small GTPase superfamily, ARF/SAR type, P-loop containing nucleoside triphosphate hydrolase	HORVU.MOREX.r3.5HG0443610.1	ADP-ribosylation factor family protein	AT4G02080.1
BaRT2v18chr3HG126940.9	BaRT2v18chr3HG126940	669	3371	1202.5	0	.	0	#N/A
BaRT2v18chr1HG036390.3	BaRT2v18chr1HG036390	2489	0	1202.25	suppressor protein SRP40-like;Hypothetcal protein	HORVU.MOREX.r3.1HG0073940.1	Plant/T7H20-70 protein	#N/A
BaRT2v18chr3HG118010.2	BaRT2v18chr3HG118010	2489	0	1202.25	Protein-lysine N-methyltransferase;Protein-lysine N-methyltransferase LOC111314656	HORVU.MOREX.r3.3HG0224430.1	Protein-lysine N-methyltransferase	AT1G66680.1
BaRT2v18chr4HG180250.4	BaRT2v18chr4HG180250	2489	0	1202.25	Cathepsin B;Papain-like cysteine protease	HORVU.MOREX.r3.4HG0339740.1	Cathepsin B-like cysteine protease	AT1G02305.1
BaRT2v18chr4HG197100.5	BaRT2v18chr4HG197100	2489	0	1202.25	Ethylene signal transcription factor;Ethylene-insensitive protein;Ethylene-insensitive 3;Transcription factor EIL1;EIL transcription factor;Ethylene-insensitive-3 (Fragment)	HORVU.MOREX.r3.4HG0380030.1	Protein ETHYLENE INSENSITIVE 3	AT3G20770.1
BaRT2v18chr7HG372500.6	BaRT2v18chr7HG372500	2489	0	1202.25	Zf-AN1 domain-containing protein/zf-A20 domain-containing protein;Stress-associated protein 8;Zinc finger A20 and AN1 domain-containing stress-associated protein 8	HORVU.MOREX.r3.7HG0724830.1	Zinc finger A20 and AN1 domain stress-associated protein	AT1G51200.4
BaRT2v18chr2HG050350.6	BaRT2v18chr2HG050350	2450	19	1202	0	HORVU.MOREX.r3.2HG0096530.1	Arginine/serine-rich splicing factor, putative	AT2G46610.1
BaRT2v18chr2HG049690.3	BaRT2v18chr2HG049690	902	2034	1201	Mitochondrial inner membrane protease subunit 2	HORVU.MOREX.r3.2HG0095650.1	Mitochondrial inner membrane protease subunit 1	AT3G08980.1
BaRT2v18chr4HG181180.1	BaRT2v18chr4HG181180	2479	5	1201	0	HORVU.MOREX.r3.4HG0341070.1	Auxin repressed/dormancy associated protein	#N/A
BaRT2v18chr7HG341920.2	BaRT2v18chr7HG341920	2479	5	1201	0	HORVU.MOREX.r3.7HG0660850.1	LL-diaminopimelate aminotransferase	AT3G14280.1
BaRT2v18chr6HG309670.4	BaRT2v18chr6HG309670	2460	15	1200.75	YfnA;Cationic amino acid transporter 9, chloroplastic	HORVU.MOREX.r3.6HG0600680.1	Cationic amino acid transporter, putative	AT1G05940.1
BaRT2v18chr5HG231170.4	BaRT2v18chr5HG231170	2441	21	1199.5	0	#N/A	#N/A	#N/A
BaRT2v18chr1HG030600.1	BaRT2v18chr1HG030600	2472	9	1199	0	HORVU.MOREX.r3.1HG0065090.1	Wound-responsive family protein	AT1G21610.2
BaRT2v18chr2HG056030.3	BaRT2v18chr2HG056030	2399	34	1199	LITAF domain-containing protein;LPS-induced tumor necrosis factor alpha factor;Basement membrane proteoglycan	HORVU.MOREX.r3.2HG0107480.1	LPS-induced tumor necrosis factor alpha factor	AT5G13190.1
BaRT2v18chr2HG066510.4	BaRT2v18chr2HG066510	173	4470	1199	0	.	0	#N/A
BaRT2v18chr3HG149690.1	BaRT2v18chr3HG149690	2474	8	1198.5	0	HORVU.MOREX.r3.3HG0289810.1	Gibberellin 2-oxidase	#N/A
BaRT2v18chr6HG306310.3	BaRT2v18chr6HG306310	993	1671	1198.5	Enhancer of rudimentary homolog	#N/A	#N/A	AT5G10810.1
BaRT2v18chr7HG351530.3	BaRT2v18chr7HG351530	708	2784	1198.5	IRK-interacting protein;IRK-interacting protein isoform X1	HORVU.MOREX.r3.7HG0679710.1	IRK-interacting protein	AT5G12900.1
BaRT2v18chr6HG292780.7	BaRT2v18chr6HG292780	986	1674	1197.25	Protein kinase domain-containing protein;Putative light repressible receptor protein kinase	HORVU.MOREX.r3.6HG0560050.1	Protein kinase, putative	AT4G29990.1
BaRT2v18chr5HG265800.2	BaRT2v18chr5HG265800	470	3842	1196.5	transmembrane protein 256 homolog;UPF0382 membrane protein YwdK	HORVU.MOREX.r3.5HG0510960.1	CDO504	AT2G04900.1
BaRT2v18chr1HG041580.7	BaRT2v18chr1HG041580	1348	435	1195.75	Tubulin alpha chain	HORVU.MOREX.r3.1HG0082050.1	Tubulin alpha chain	AT4G14960.2
BaRT2v18chr1HG037090.6	BaRT2v18chr1HG037090	2488	0	1195	LRAT domain-containing protein;NC domain-containing protein-related	HORVU.MOREX.r3.1HG0075070.1	NC domain-containing protein	AT5G06370.1
BaRT2v18chr2HG094080.8	BaRT2v18chr2HG094080	178	4193	1195	0	#N/A	#N/A	#N/A
BaRT2v18chr5HG275140.4	BaRT2v18chr5HG275140	2488	0	1195	probable mediator of RNA polymerase II transcription subunit 37c;Heat shock cognate 70 kDa protein 2;HSP70 domain-containing protein	HORVU.MOREX.r3.5HG0526250.1	70 kDa heat shock protein	AT5G02500.1
BaRT2v18chr6HG327280.1	BaRT2v18chr6HG327280	2469	10	1195	Electron transfer flavoprotein subunit beta	HORVU.MOREX.r3.6HG0632210.1	Electron transfer flavoprotein beta-subunit	AT5G43430.1
BaRT2v18chr3HG157230.5	BaRT2v18chr3HG157230	2488	0	1195	0	HORVU.MOREX.r3.3HG0301990.1	Lipid transfer protein	#N/A
BaRT2v18chr3HG160720.6	BaRT2v18chr3HG160720	2488	0	1195	0	HORVU.MOREX.r3.3HG0307040.1	NAC domain-containing protein, putative	AT1G01720.1
BaRT2v18chr5HG226200.1	BaRT2v18chr5HG226200	807	2314	1194.5	0	HORVU.MOREX.r3.5HG0432400.1	SAUR-like auxin-responsive protein family	#N/A
BaRT2v18chr4HG209770.4	BaRT2v18chr4HG209770	639	3002	1194.25	Pentatricopeptide repeat-containing protein	HORVU.MOREX.r3.4HG0401730.1	Pentatricopeptide repeat-containing protein	AT2G30780.1
BaRT2v18chr7HG387330.3	BaRT2v18chr7HG387330	2422	26	1193.75	0	HORVU.MOREX.r3.7HG0751410.1	tRNA-splicing endonuclease, putative	AT5G60230.2
BaRT2v18chr7HG351850.1	BaRT2v18chr7HG351850	2471	9	1193.5	Plant intracellular Ras-group-related LRR protein 4;Leucine-rich repeat-containing protein 40	HORVU.MOREX.r3.7HG0680410.1	Leucine-rich repeat (LRR) family protein	AT4G35470.1
BaRT2v18chr3HG130360.2	BaRT2v18chr3HG130360	628	2972	1193	Charged multivesicular body protein 7	HORVU.MOREX.r3.3HG0247910.1	Charged multivesicular body protein 7	AT3G62080.1
BaRT2v18chr4HG211090.1	BaRT2v18chr4HG211090	2458	15	1193	F-box/kelch-repeat protein SKIP11;Kelch repeat-containing F-box family protein, putative, expressed;F-box/kelch-repeat protein At1g74510;F-box/kelch-repeat protein SKIP11-like	HORVU.MOREX.r3.4HG0403700.1	Kelch repeat-containing protein	AT1G14330.1
BaRT2v18chr3HG115800.2	BaRT2v18chr3HG115800	2456	16	1192.75	leucine-rich repeat extensin-like protein 3;Nutrient reservoir	HORVU.MOREX.r3.3HG0219410.1	Hydroxyproline-rich glycoprotein family protein	#N/A
BaRT2v18chr2HG061710.2	BaRT2v18chr2HG061710	1479	236	1192.25	SNARE associated Golgi protein family;TVP38/TMEM64 family membrane protein slr0305;Transmembrane protein 64-like;Integral membrane protein-like	HORVU.MOREX.r3.2HG0117850.1	TVP38/TMEM64 family membrane protein	AT1G03260.1
BaRT2v18chr3HG149740.13	BaRT2v18chr3HG149740	1061	1354	1191.75	0	HORVU.MOREX.r3.3HG0289910.1	Katanin p60 ATPase-containing subunit, putative	AT2G34560.2
BaRT2v18chr5HG231340.5	BaRT2v18chr5HG231340	778	2331	1191.75	0	HORVU.MOREX.r3.5HG0444940.1	glutamate receptor 3.4	#N/A
BaRT2v18chr4HG199780.12	BaRT2v18chr4HG199780	171	4126	1191.5	0	.	0	#N/A
BaRT2v18chr7HG364540.2	BaRT2v18chr7HG364540	904	1895	1191.25	0	HORVU.MOREX.r3.7HG0709510.1	26S proteasome non-ATPase regulatory subunit 3	AT1G75990.1
BaRT2v18chr2HG096380.3	BaRT2v18chr2HG096380	838	2155	1190.5	Genetic modifier;Inhibitor of striate1;5-amino-6-(5-phospho-D-ribitylamino)uracil phosphatase, chloroplastic	HORVU.MOREX.r3.2HG0188750.1	Haloacid dehalogenase-like hydrolase superfamily protein	AT4G11570.2
BaRT2v18chr5HG228670.5	BaRT2v18chr5HG228670	2475	6	1190.5	0	HORVU.MOREX.r3.5HG0439290.1	MAR-binding filament-like protein	AT2G14910.1
BaRT2v18chr7HG339530.1	BaRT2v18chr7HG339530	2480	3	1190.5	Zinc finger CCCH domain-containing protein 40;Putative CCCH-type zinc fingerfamily protein with RNA-binding domain-containing protein;Putative RNA-binding protein (RRM superfamily)	HORVU.MOREX.r3.7HG0656430.1	Zinc finger CCCH domain protein	AT1G07360.1
BaRT2v18chr4HG194390.1	BaRT2v18chr4HG194390	283	3959	1190	0	HORVU.MOREX.r3.4HG0373450.1	Enoyl-CoA reductase	#N/A
BaRT2v18chr7HG361320.5	BaRT2v18chr7HG361320	688	2713	1190	Biogenesis of lysosome-related organelles complex 1 subunit 7	HORVU.MOREX.r3.7HG0702850.1	SNARE-associated-like protein	AT1G79070.1
BaRT2v18chr7HG333830.9	BaRT2v18chr7HG333830	728	2427	1189.25	0	HORVU.MOREX.r3.7HG0644450.1	WD40 repeat-like protein	AT4G29860.1
BaRT2v18chr2HG067280.2	BaRT2v18chr2HG067280	829	2158	1189	0	.	0	#N/A
BaRT2v18chr5HG274370.1	BaRT2v18chr5HG274370	865	2036	1189	0	HORVU.MOREX.r3.5HG0525180.1	LURP-one-like protein	#N/A
BaRT2v18chr3HG149210.1	BaRT2v18chr3HG149210	910	1806	1188.75	Chloroplast inner membrane import protein Tic22	HORVU.MOREX.r3.3HG0289070.1	Protein TIC 22-like, chloroplastic	AT3G23710.1
BaRT2v18chr7HG334190.2	BaRT2v18chr7HG334190	1011	1530	1188	3-phosphoshikimate 1-carboxyvinyltransferase	HORVU.MOREX.r3.7HG0645370.1	3-phosphoshikimate 1-carboxyvinyltransferase	AT2G45300.1
BaRT2v18chr1HG011440.3	BaRT2v18chr1HG011440	1560	195	1187.5	heparan-alpha-glucosaminide N-acetyltransferase isoform X1;Heparan-alpha-glucosaminide N-acetyltransferase;Heparan-alpha-glucosaminide N-acetyltransferase-like protein	HORVU.MOREX.r3.1HG0024020.1	Heparan-alpha-glucosaminide N-acetyltransferase	AT5G47900.2
BaRT2v18chr4HG176330.19	BaRT2v18chr4HG176330	2422	25	1187.25	0	HORVU.MOREX.r3.4HG0334050.1	ERD (Early-responsive to dehydration stress) family protein	AT1G58520.1
BaRT2v18chr6HG299670.4	BaRT2v18chr6HG299670	1150	1007	1187.25	TATA-binding protein-associated factor 2N isoform X2;Transcription initiation factor TFIID subunit 15-like;TATA-binding protein-associated factor 2N-like isoform X2;TATA-binding protein-associated factor 2N-like;RNA-binding protein cabeza;RNA-binding protein cabeza-like isoform X1	HORVU.MOREX.r3.6HG0577760.1	Ran-binding zinc finger protein	AT3G15680.1
BaRT2v18chr2HG112990.2	BaRT2v18chr2HG112990	984	1567	1187	3-isopropylmalate dehydrogenase	HORVU.MOREX.r3.2HG0214780.1	3-isopropylmalate dehydrogenase	AT1G80560.1
BaRT2v18chr3HG155900.2	BaRT2v18chr3HG155900	2465	10	1186.25	Protein EARLY RESPONSIVE TO DEHYDRATION 15;PAM2 domain-containing protein	HORVU.MOREX.r3.3HG0299950.1	Early response to dehydration 15-like protein	#N/A
BaRT2v18chr5HG243540.3	BaRT2v18chr5HG243540	852	2044	1186.25	BZIP domain-containing protein;Ocs element-binding factor 1;BZIP-type transcription factor (Fragment)	HORVU.MOREX.r3.5HG0472040.1	Transcription factor	AT1G75390.1
BaRT2v18chr1HG016180.9	BaRT2v18chr1HG016180	325	3721	1186	0	HORVU.MOREX.r3.1HG0037180.1	Carbon catabolite repressor 4-like protein	AT3G58580.1
BaRT2v18chr1HG036610.3	BaRT2v18chr1HG036610	2487	0	1186	coronatine-insensitive protein homolog 1b;Coronatine-insensitive protein 1;Coronatine insensitive protein 1;Coronatine-insensitive protein 1-like	HORVU.MOREX.r3.1HG0074250.1	Coronatine insensitive 1-like protein	AT2G39940.1
BaRT2v18chr1HG037860.5	BaRT2v18chr1HG037860	2487	0	1186	low-temperature-induced cysteine proteinase;zingipain-2;Xylem bark cysteine peptidase 3;Oryzain alpha chain;Cyseine protease	HORVU.MOREX.r3.1HG0076400.1	Cysteine protease family protein	AT1G09850.1
BaRT2v18chr1HG044920.2	BaRT2v18chr1HG044920	2487	0	1186	Fiber protein Fb2;Drought-induced 19;Protein DEHYDRATION-INDUCED 19-like protein 3	HORVU.MOREX.r3.1HG0087360.1	Protein DEHYDRATION-INDUCED 19	AT3G05700.1
BaRT2v18chr4HG179300.4	BaRT2v18chr4HG179300	2487	0	1186	Proton-dependent oligopeptide transporter;Peptide transporter;H+/oligopeptide symporter	HORVU.MOREX.r3.4HG0338080.1	Peptide transporter	AT2G02040.1
BaRT2v18chr6HG318370.2	BaRT2v18chr6HG318370	2487	0	1186	0	HORVU.MOREX.r3.6HG0617010.1	Protein EXORDIUM-like 1	#N/A
BaRT2v18chr6HG319390.1	BaRT2v18chr6HG319390	2487	0	1186	1-aminocyclopropane-1-carboxylate oxidase;Fe2OG dioxygenase domain-containing protein	HORVU.MOREX.r3.6HG0618640.1	1-aminocyclopropane-1-carboxylate oxidase	AT1G05010.1
BaRT2v18chr7HG333890.1	BaRT2v18chr7HG333890	2487	0	1186	0	HORVU.MOREX.r3.7HG0644480.1	Histone H1	#N/A
BaRT2v18chr2HG056430.1	BaRT2v18chr2HG056430	2487	0	1186	0	HORVU.MOREX.r3.2HG0108070.1	Dirigent protein	#N/A
BaRT2v18chr6HG314210.1	BaRT2v18chr6HG314210	2487	0	1186	tRNA-2-methylthio-N(6)-dimethylallyladenosine synthase	HORVU.MOREX.r3.6HG0609680.1	Cobyric acid synthase	AT4G12070.1
BaRT2v18chr7HG354140.3	BaRT2v18chr7HG354140	2487	0	1186	0	HORVU.MOREX.r3.7HG0685230.1	Ethylene-responsive transcription factor	#N/A
BaRT2v18chr5HG233320.4	BaRT2v18chr5HG233320	1330	462	1185.75	Transcription factor HBP-1a;BZIP domain-containing protein;MFMR domain-containing protein	HORVU.MOREX.r3.5HG0449210.1	Transcription factor	AT2G35530.1
BaRT2v18chr1HG033750.2	BaRT2v18chr1HG033750	494	3152	1185.5	Procollagen-proline 4-dioxygenase	HORVU.MOREX.r3.1HG0070100.1	Prolyl 4-hydroxylase alpha subunit, putative	AT5G18900.1
BaRT2v18chr5HG242090.2	BaRT2v18chr5HG242090	2373	39	1185.5	Nitrile-specifier protein 5;nitrile-specifier protein 5-like;Nitrile-specifier protein 1;Nitrile-specifier protein 4;Kelch repeat type 1	HORVU.MOREX.r3.5HG0469320.1	Kelch repeat containing protein	AT3G07720.1
BaRT2v18chr6HG301570.16	BaRT2v18chr6HG301570	1178	906	1183	0	HORVU.MOREX.r3.6HG0582570.1	Kinesin-like protein	AT1G63640.1
BaRT2v18chr4HG177870.3	BaRT2v18chr4HG177870	2397	32	1182.5	0	HORVU.MOREX.r3.4HG0336020.1	RING finger protein	AT1G44770.1
BaRT2v18chr2HG066470.3	BaRT2v18chr2HG066470	2472	7	1182.25	0	HORVU.MOREX.r3.2HG0127150.1	Glucosamine-6-phosphate deaminase	AT1G13700.1
BaRT2v18chr5HG237220.1	BaRT2v18chr5HG237220	701	2342	1182	0	HORVU.MOREX.r3.5HG0459580.1	Phytosulfokines	NA
BaRT2v18chr1HG038810.4	BaRT2v18chr1HG038810	2459	12	1181.25	Tubby-like F-box protein 1;Tubby-like F-box protein 9;Tubby-like F-box protein 2;Tubby-like F-box protein (Fragment)	HORVU.MOREX.r3.1HG0077640.1	Tubby-like F-box protein	AT1G53320.1
BaRT2v18chr4HG189800.1	BaRT2v18chr4HG189800	2401	31	1180.75	Transcription factor MYB21;Transcription factor MYB108;MYB transcription factor	HORVU.MOREX.r3.4HG0359060.1	MYB transcription factor	AT5G49620.1
BaRT2v18chr3HG144450.1	BaRT2v18chr3HG144450	979	1544	1180.5	Histone chaperone ASF1B;Anti-silencing protein 1	HORVU.MOREX.r3.3HG0280830.1	Histone chaperone	AT5G38110.1
BaRT2v18chr1HG025130.1	BaRT2v18chr1HG025130	957	1570	1179.5	Rop guanine nucleotide exchange factor 3;PRONE domain-containing protein;Pollen-specific kinase partner protein, putative, expressed	HORVU.MOREX.r3.1HG0055850.1	Rop guanine nucleotide exchange factor, putative	AT4G00460.2
BaRT2v18chr7HG344160.9	BaRT2v18chr7HG344160	997	1487	1179.5	F-box protein FBW2;Ubiquitin-protein ligase	HORVU.MOREX.r3.7HG0664950.1	F-box protein-like	AT4G08980.5
BaRT2v18chr2HG066310.3	BaRT2v18chr2HG066310	2479	2	1177.5	0	HORVU.MOREX.r3.2HG0126880.1	Ninja-family protein	AT1G13740.1
BaRT2v18chr1HG046520.3	BaRT2v18chr1HG046520	1404	304	1177.25	Protein-serine/threonine phosphatase	HORVU.MOREX.r3.1HG0090670.1	Protein phosphatase 2c, putative	AT2G29380.1
BaRT2v18chr3HG123030.2	BaRT2v18chr3HG123030	1292	561	1177.25	NEP-interacting protein 1;Carboxyl-terminal proteinase	HORVU.MOREX.r3.3HG0233790.1	carboxyl-terminal peptidase, putative (DUF239)	AT1G23340.2
BaRT2v18chr7HG335960.4	BaRT2v18chr7HG335960	2413	27	1177	0	HORVU.MOREX.r3.7HG0649370.1	Protein kinase	#N/A
BaRT2v18chr2HG073810.10	BaRT2v18chr2HG073810	1056	1274	1176	0	HORVU.MOREX.r3.2HG0143180.1	Microtubule-associated protein 70-2	#N/A
BaRT2v18chr5HG264410.3	BaRT2v18chr5HG264410	983	1504	1176	Thylakoid assembly 9;SSB domain-containing protein;Single-stranded DNA-binding protein, ssb, putative;Single-strand binding protein;Primosome PriB/single-strand DNA-binding protein	HORVU.MOREX.r3.5HG0509080.1	Single-stranded DNA-binding protein	AT4G20010.2
BaRT2v18chr3HG143350.3	BaRT2v18chr3HG143350	2360	40	1175.75	0	HORVU.MOREX.r3.3HG0278530.1	60S ribosomal protein L18A-like	AT1G17080.1
BaRT2v18chr1HG005470.3	BaRT2v18chr1HG005470	2486	0	1175.25	F-box protein SKIP1;Putative SKP1 interacting partner 1;Leucine-rich repeat, cysteine-containing subtype	HORVU.MOREX.r3.1HG0011890.1	F-box family protein	AT5G57900.1
BaRT2v18chr1HG032150.3	BaRT2v18chr1HG032150	2486	0	1175.25	GDSL esterase/lipase	HORVU.MOREX.r3.1HG0067500.1	GDSL esterase/lipase	AT5G45910.1
BaRT2v18chr2HG105190.5	BaRT2v18chr2HG105190	2486	0	1175.25	Serine/threonine-protein kinase SAPK1;Serine/threonine-protein kinase SAPK2;Serine/threonine-protein kinase SRK2C;Protein kinase domain-containing protein	HORVU.MOREX.r3.2HG0201420.1	Protein kinase	AT4G33950.1
BaRT2v18chr3HG126190.2	BaRT2v18chr3HG126190	2486	0	1175.25	0	HORVU.MOREX.r3.3HG0239650.1	Rotundifolia-like protein	#N/A
BaRT2v18chr4HG177790.2	BaRT2v18chr4HG177790	2486	0	1175.25	HAD-superfamily hydrolase, subfamily IA, variant 3, putative;Phosphate metabolism protein 8;Suppressor of disruption of TFIIS;Haloacid dehalogenase-like hydrolase (HAD) superfamily protein;Pyrimidine 5-nucleotidase	HORVU.MOREX.r3.4HG0335960.1	Haloacid dehalogenase-like hydrolase	AT2G32150.1
BaRT2v18chr4HG181180.3	BaRT2v18chr4HG181180	2486	0	1175.25	0	HORVU.MOREX.r3.4HG0341070.1	Auxin repressed/dormancy associated protein	AT2G33830.1
BaRT2v18chr4HG208140.3	BaRT2v18chr4HG208140	2486	0	1175.25	0	HORVU.MOREX.r3.4HG0399240.1	Homeobox protein, putative	AT4G36740.1
BaRT2v18chr7HG364540.6	BaRT2v18chr7HG364540	1111	1072	1175	0	HORVU.MOREX.r3.7HG0709510.1	26S proteasome non-ATPase regulatory subunit 3	AT1G75990.1
BaRT2v18chr6HG319320.2	BaRT2v18chr6HG319320	1083	1165	1174.75	Homeobox-leucine zipper protein HDG11;Homeodomain GLABROUS 11;Homeobox domain;HB transcription factor	HORVU.MOREX.r3.6HG0618540.1	Homeobox-leucine zipper family protein	AT1G73360.1
BaRT2v18chr6HG327590.3	BaRT2v18chr6HG327590	143	3413	1174.5	0	HORVU.MOREX.r3.6HG0632780.1	E3 ubiquitin-protein ligase	AT3G19990.1
BaRT2v18chr5HG249660.1	BaRT2v18chr5HG249660	1549	185	1174	0	#N/A	#N/A	NA
BaRT2v18chr6HG294350.3	BaRT2v18chr6HG294350	2444	17	1173.75	Polyubiquitin;Polyubiquitin-like protein (Fragment);Ubiquitin C	HORVU.MOREX.r3.6HG0565880.1	Polyubiquitin	AT4G05050.4
BaRT2v18chr1HG028310.1	BaRT2v18chr1HG028310	826	1963	1173.5	3'-5' exonuclease domain-containing protein;Polynucleotidyl transferase ribonuclease H-like superfamily protein	HORVU.MOREX.r3.1HG0061460.1	Werner syndrome-like exonuclease	AT1G56310.1
BaRT2v18chr5HG237670.3	BaRT2v18chr5HG237670	2456	13	1173.5	0	HORVU.MOREX.r3.5HG0460450.1	4-hydroxy-tetrahydrodipicolinate synthase	#N/A
BaRT2v18chr6HG322890.1	BaRT2v18chr6HG322890	1074	1181	1173	0	HORVU.MOREX.r3.6HG0624640.1	transcription regulatory protein SNF2	#N/A
BaRT2v18chr4HG181590.4	BaRT2v18chr4HG181590	823	1972	1172.5	0	HORVU.MOREX.r3.4HG0341770.1	Haloacid dehalogenase-like hydrolase family protein	AT1G79790.1
BaRT2v18chr4HG188940.4	BaRT2v18chr4HG188940	1161	905	1172.25	ELMO domain-containing protein;ELMO/CED-12 family protein isoform 3	#N/A	#N/A	AT3G03610.1
BaRT2v18chr4HG215230.1	BaRT2v18chr4HG215230	2476	3	1172	0	HORVU.MOREX.r3.4HG0410040.1	Protein kinase family protein	NA
BaRT2v18chr1HG019070.1	BaRT2v18chr1HG019070	2476	3	1172	0	HORVU.MOREX.r3.1HG0044070.1	Transmembrane protein, putative	#N/A
BaRT2v18chr2HG082740.1	BaRT2v18chr2HG082740	612	2388	1171.5	0	#N/A	#N/A	AT4G04190.2
BaRT2v18chr5HG244450.1	BaRT2v18chr5HG244450	2394	31	1171.5	Speckle-type POZ protein-like protein;BTB/POZ and MATH domain-containing protein 2;BTB domain-containing protein	HORVU.MOREX.r3.5HG0474200.1	BTB/POZ domain containing protein, expressed	AT5G19000.1
BaRT2v18chr6HG324700.1	BaRT2v18chr6HG324700	2468	8	1171.25	NAC domain-containing protein;Protein CUP-SHAPED COTYLEDON 3;NAC-type transcription factor (Fragment)	HORVU.MOREX.r3.6HG0627830.1	NAC domain protein,	AT4G28530.1
BaRT2v18chr3HG142400.1	BaRT2v18chr3HG142400	793	1998	1171	0	#N/A	#N/A	#N/A
BaRT2v18chr7HG366480.1	BaRT2v18chr7HG366480	925	1566	1170.75	0	HORVU.MOREX.r3.7HG0713490.1	Proteasome assembly chaperone 3	#N/A
BaRT2v18chr4HG188690.4	BaRT2v18chr4HG188690	888	1689	1170	0	HORVU.MOREX.r3.4HG0356600.1	Protein ZINC INDUCED FACILITATOR-LIKE 1	#N/A
BaRT2v18chr6HG293010.2	BaRT2v18chr6HG293010	1011	1347	1170	0	HORVU.MOREX.r3.6HG0560820.1	Oil body-associated protein 1A	AT1G05510.1
BaRT2v18chr2HG069960.1	BaRT2v18chr2HG069960	1480	207	1169.75	Caffeoylshikimate esterase;Caffeoyl shikimate esterase;Serine aminopeptidase, S;Putative 2-acylglycerol O-acyltransferase;Alpha/beta hydrolase-1	HORVU.MOREX.r3.2HG0134430.1	Peptidyl-prolyl cis-trans isomerase, putative	AT1G11090.1
BaRT2v18chr2HG063770.3	BaRT2v18chr2HG063770	876	1703	1169	0	HORVU.MOREX.r3.2HG0121590.1	F-box protein-like	AT4G05460.1
BaRT2v18chr1HG025820.12	BaRT2v18chr1HG025820	901	1644	1168.75	Pentatricopeptide repeat (PPR) superfamily protein	HORVU.MOREX.r3.1HG0057010.1	Pentatricopeptide repeat (PPR) superfamily protein	AT5G43822.1
BaRT2v18chr3HG122900.2	BaRT2v18chr3HG122900	872	1707	1168.75	Zinc finger, FYVE-type, endofin;FYVE-type domain-containing protein;Zinc finger, FYVE-type	#N/A	#N/A	AT3G43230.1
BaRT2v18chr1HG032320.5	BaRT2v18chr1HG032320	864	1727	1168	0	#N/A	#N/A	#N/A
BaRT2v18chr5HG248950.1	BaRT2v18chr5HG248950	602	2332	1168	Pentatricopeptide repeat-containing protein, chloroplastic	HORVU.MOREX.r3.5HG0482600.1	Pentatricopeptide repeat-containing protein	AT4G30825.1
BaRT2v18chr5HG259500.2	BaRT2v18chr5HG259500	1028	1279	1167.25	TD and POZ domain-containing protein 2;BTB/POZ and MATH domain-containing protein 2	HORVU.MOREX.r3.5HG0499910.1	BTB/POZ domain containing protein	AT3G06190.1
BaRT2v18chr7HG354390.2	BaRT2v18chr7HG354390	1459	214	1166.75	0	HORVU.MOREX.r3.7HG0685870.1	Ankyrin repeat domain containing protein	AT4G35450.4
BaRT2v18chr3HG141670.2	BaRT2v18chr3HG141670	828	1866	1166.5	5'-deoxynucleotidase;HD domain-containing protein 2 isoform X2	HORVU.MOREX.r3.3HG0274910.1	HD domain-containing protein 2	AT1G26160.1
BaRT2v18chr5HG272670.3	BaRT2v18chr5HG272670	901	1603	1166.25	Cytochrome b-c1 complex subunit 7	HORVU.MOREX.r3.5HG0522490.1	Cytochrome b-c1 complex subunit 7	AT5G25450.2
BaRT2v18chr5HG247390.8	BaRT2v18chr5HG247390	2478	1	1166.25	0	HORVU.MOREX.r3.5HG0480100.1	Cysteine protease	AT5G60360.2
BaRT2v18chr1HG008820.1	BaRT2v18chr1HG008820	1338	406	1166	0	#N/A	#N/A	#N/A
BaRT2v18chr4HG213620.4	BaRT2v18chr4HG213620	1032	1254	1166	Ras-related protein RABC2a isoform B;Putative small monomeric GTPase;Ras-related protein Rab-18;RAB GTPase homolog C2A;GTP-binding protein yptV3	HORVU.MOREX.r3.4HG0407560.1	Ras family protein	AT5G03530.1
BaRT2v18chr5HG223640.3	BaRT2v18chr5HG223640	965	1463	1165.75	4HBT domain-containing protein;Calcium-dependent protein kinase 2 isoform 1;Acyl-coenzyme A thioesterase 13	HORVU.MOREX.r3.5HG0426180.1	Thioesterase family protein	AT1G04290.1
BaRT2v18chr7HG382690.6	BaRT2v18chr7HG382690	825	1877	1165.75	0	HORVU.MOREX.r3.7HG0743260.1	pumilio 1	#N/A
BaRT2v18chr3HG124740.2	BaRT2v18chr3HG124740	2485	0	1165.25	Transcription factor DIVARICATA;myb-like protein I isoform X1;probable transcription factor At5g61620;MYB transcription factor	HORVU.MOREX.r3.3HG0236520.1	Myb-like transcription factor family protein, putative	AT5G56840.1
BaRT2v18chr3HG138130.10	BaRT2v18chr3HG138130	2485	0	1165.25	0	.	0	#N/A
BaRT2v18chr3HG160350.4	BaRT2v18chr3HG160350	2485	0	1165.25	DNA-directed RNA polymerase III subunit RPC4	HORVU.MOREX.r3.3HG0306600.1	DNA-directed RNA polymerase III subunit RPC4	AT5G09380.1
BaRT2v18chr6HG285300.7	BaRT2v18chr6HG285300	2485	0	1165.25	Carboxypeptidase	HORVU.MOREX.r3.6HG0544350.1	Carboxypeptidase	AT3G45010.1
BaRT2v18chr2HG076520.11	BaRT2v18chr2HG076520	670	2175	1165	0	#N/A	#N/A	#N/A
BaRT2v18chr2HG079630.2	BaRT2v18chr2HG079630	2458	10	1164.5	0	HORVU.MOREX.r3.2HG0158120.1	Plant/T7H20-70 protein	AT5G02020.1
BaRT2v18chr4HG208150.1	BaRT2v18chr4HG208150	2470	6	1164.5	0	HORVU.MOREX.r3.4HG0399240.1	Homeobox protein, putative	#N/A
BaRT2v18chr6HG308520.4	BaRT2v18chr6HG308520	2476	2	1164.5	0	HORVU.MOREX.r3.6HG0598590.1	MYB transcription factor	AT4G25560.1
BaRT2v18chr4HG175380.3	BaRT2v18chr4HG175380	999	1311	1164	Cationic amino acid transporter 4 vacuolar;Amino acid permease family protein, expressed	HORVU.MOREX.r3.4HG0332970.1	Cationic amino acid transporter, putative	AT1G58030.1
BaRT2v18chr3HG131620.1	BaRT2v18chr3HG131620	2352	39	1162	0	HORVU.MOREX.r3.3HG0250450.1	Pollen Ole e 1 allergen and extensin family protein	AT5G54855.1
BaRT2v18chr3HG171220.2	BaRT2v18chr3HG171220	1377	318	1161.75	0	HORVU.MOREX.r3.3HG0325650.1	Cupredoxin superfamily protein, putative	NA
BaRT2v18chr2HG064280.1	BaRT2v18chr2HG064280	1131	950	1160.25	sphinganine C4-monooxygenase 1-like;Aldehyde oxygenase (deformylating);Putative sphingolipid C4-monooxygenase;Sphingoid base hydroxylase 2;Sphingobase C4-Hydroxylase;Sur2 hydroxylase/desaturase, putative;Fatty acid hydroxylase domain-containing protein	HORVU.MOREX.r3.2HG0122510.1	Sphingoid base hydroxylase 2	AT1G14290.1
BaRT2v18chr3HG138900.1	BaRT2v18chr3HG138900	1098	1042	1160.25	Glycerophosphocholine acyltransferase 1	HORVU.MOREX.r3.3HG0268100.1	Membrane protein	AT5G35460.1
BaRT2v18chr5HG279270.6	BaRT2v18chr5HG279270	897	1564	1160.25	Endoplasmic reticulum transmembrane protein	HORVU.MOREX.r3.5HG0533810.1	B-cell receptor-associated protein 31-like containing protein	AT5G48660.1
BaRT2v18chr6HG293460.1	BaRT2v18chr6HG293460	1015	1255	1160.25	0	.	0	#N/A
BaRT2v18chr5HG252060.11	BaRT2v18chr5HG252060	949	1459	1160	MADS box interactor-like;Ectopic P granules protein;testis-specific Y-encoded-like protein 2 isoform X1	HORVU.MOREX.r3.5HG0487810.1	RING finger protein	AT5G49710.3
BaRT2v18chr1HG000050.12	BaRT2v18chr1HG000050	1480	197	1158.75	Peroxin-14	HORVU.MOREX.r3.1HG0000030.1	Serine/threonine-protein kinase ATM	AT5G62810.1
BaRT2v18chr5HG235820.1	BaRT2v18chr5HG235820	2420	22	1158	Leucine-rich repeat receptor-like tyrosine-protein kinase;Leucine-rich repeat receptor-like tyrosine-protein kinase At2g41820;Protein kinase domain-containing protein;LRR_1 domain-containing protein/Pkinase_Tyr domain-containing protein/LRRNT_2 domain-containing protein/LRR_8 domain-containing protein;LRR receptor-like serine/threonine-protein kinase RCH1;Leucine-rich repeat receptor-like protein…	HORVU.MOREX.r3.5HG0456460.1	Receptor-like protein kinase	AT1G34420.1
BaRT2v18chr4HG203010.1	BaRT2v18chr4HG203010	2452	12	1158	0	HORVU.MOREX.r3.4HG0390740.1	Alpha/beta-Hydrolases superfamily protein	#N/A
BaRT2v18chr7HG355550.3	BaRT2v18chr7HG355550	1371	321	1157.75	0	HORVU.MOREX.r3.7HG0688690.1	ATP-dependent zinc metalloprotease FtsH 1	AT5G08470.1
BaRT2v18chr3HG136230.1	BaRT2v18chr3HG136230	697	2000	1157.25	0	HORVU.MOREX.r3.3HG0260600.1	ALBINO OR PALE-GREEN 13	#N/A
BaRT2v18chr4HG207350.2	BaRT2v18chr4HG207350	2484	0	1157.25	Metal transporter Nramp2	HORVU.MOREX.r3.4HG0398010.1	Metal transporter	AT1G47240.1
BaRT2v18chr5HG247390.4	BaRT2v18chr5HG247390	2484	0	1157.25	Oryzain gamma chain;Thiol protease aleurain;Vanillin synthase;Putative cathepsin H;Cysteine proteinase 2;Cyseine protease	HORVU.MOREX.r3.5HG0480100.1	Cysteine protease	AT5G60360.1
BaRT2v18chr1HG017650.13	BaRT2v18chr1HG017650	2484	0	1157.25	0	HORVU.MOREX.r3.1HG0040790.1	Plant/T7N9-9 protein	AT1G07040.1
BaRT2v18chr3HG137060.5	BaRT2v18chr3HG137060	2484	0	1157.25	0	#N/A	#N/A	#N/A
BaRT2v18chr4HG196970.1	BaRT2v18chr4HG196970	2484	0	1157.25	NAC domain-containing protein;Protein CUP-SHAPED COTYLEDON 2	HORVU.MOREX.r3.4HG0379700.1	NAC domain-containing protein	AT3G04060.1
BaRT2v18chr7HG354140.1	BaRT2v18chr7HG354140	2484	0	1157.25	0	HORVU.MOREX.r3.7HG0685230.1	Ethylene-responsive transcription factor	#N/A
BaRT2v18chr7HG338750.5	BaRT2v18chr7HG338750	2394	28	1155	F-box domain-containing protein	HORVU.MOREX.r3.7HG0655180.1	F-box protein	AT5G07610.1
BaRT2v18chr1HG040390.5	BaRT2v18chr1HG040390	2449	13	1154.75	0	#N/A	#N/A	#N/A
BaRT2v18chr2HG108220.1	BaRT2v18chr2HG108220	1255	599	1154.25	0	HORVU.MOREX.r3.2HG0206470.1	Loricrin-like protein	#N/A
BaRT2v18chr4HG179060.13	BaRT2v18chr4HG179060	921	1452	1153.25	0	HORVU.MOREX.r3.4HG0337770.1	Histidine kinase	#N/A
BaRT2v18chr7HG356430.1	BaRT2v18chr7HG356430	909	1463	1152.75	0	HORVU.MOREX.r3.7HG0690890.1	Ypt/Rab-GAP domain of gyp1p superfamily protein	AT5G65250.1
BaRT2v18chr3HG149130.7	BaRT2v18chr3HG149130	2483	0	1151.5	coiled-coil domain-containing protein 25-like isoform X1;Coiled-coil domain-containing protein 25;coiled-coil domain-containing protein 25-like;Coiled-coil domain-containing protein, putative	HORVU.MOREX.r3.3HG0289000.1	Coiled-coil domain-containing protein 25	AT5G11500.1
BaRT2v18chr1HG035430.1	BaRT2v18chr1HG035430	2483	0	1151.5	0	#N/A	#N/A	#N/A
BaRT2v18chr5HG234780.18	BaRT2v18chr5HG234780	2483	0	1151.5	Thiamin diphosphate-binding fold (THDP-binding) superfamily protein;2-oxoisovalerate dehydrogenase subunit alpha 2, mitochondrial;Dehydrogenase, E1 component	HORVU.MOREX.r3.5HG0453670.1	Pyruvate dehydrogenase E1 component alpha subunit	AT5G09300.2
BaRT2v18chr5HG246630.1	BaRT2v18chr5HG246630	1166	815	1151.25	Trehalose 6-phosphate phosphatase	HORVU.MOREX.r3.5HG0478850.1	Trehalose-6-phosphate synthase	AT1G68020.2
BaRT2v18chr7HG379730.2	BaRT2v18chr7HG379730	838	1638	1149	0	HORVU.MOREX.r3.7HG0738050.1	Mediator of RNA polymerase II transcription subunit 11	AT3G01435.1
BaRT2v18chr2HG073810.9	BaRT2v18chr2HG073810	1013	1193	1147.75	0	HORVU.MOREX.r3.2HG0143180.1	Microtubule-associated protein 70-2	#N/A
BaRT2v18chr5HG235680.6	BaRT2v18chr5HG235680	2466	5	1146.5	0	.	0	AT5G42990.1
BaRT2v18chr6HG296730.3	BaRT2v18chr6HG296730	2439	15	1146.5	serine/threonine-protein kinase STY13;Serine/threonine-protein kinase HT1;Protein kinase domain-containing protein	HORVU.MOREX.r3.6HG0570850.1	Protein kinase	AT4G31170.3
BaRT2v18chr7HG382410.1	BaRT2v18chr7HG382410	1455	200	1146	ubiquitin-NEDD8-like protein RUB2;Ubiquitin-NEDD8-like protein RUB1;Putative polyubiquitin	HORVU.MOREX.r3.7HG0742760.1	Ubiquitin, putative	AT1G31340.1
BaRT2v18chr3HG134010.1	BaRT2v18chr3HG134010	788	1681	1145.75	0	.	0	#N/A
BaRT2v18chr3HG142200.5	BaRT2v18chr3HG142200	1594	146	1145.75	0	#N/A	#N/A	#N/A
BaRT2v18chr5HG222680.1	BaRT2v18chr5HG222680	2350	36	1145.5	0	.	0	#N/A
BaRT2v18chr7HG352770.7	BaRT2v18chr7HG352770	2444	13	1145.5	KID-containing protein;Oligopeptide transporter-like protein;probable serine/threonine-protein kinase kinX isoform X2;transcription initiation factor TFIID subunit 7-like	HORVU.MOREX.r3.7HG0682220.1	NAD(P)-binding Rossmann-fold superfamily protein	AT5G24890.1
BaRT2v18chr6HG295520.2	BaRT2v18chr6HG295520	2411	23	1145.5	WRKY domain-containing protein;WRKY4 transcription factor (Fragment);WRKY8 transcription factor;Drought resistance protein	HORVU.MOREX.r3.6HG0568570.1	WRKY transcription factor	AT1G80840.1
BaRT2v18chr2HG060960.1	BaRT2v18chr2HG060960	2482	0	1145.25	0	HORVU.MOREX.r3.2HG0116420.1	Early response to dehydration 15-like protein	AT2G41430.3
BaRT2v18chr6HG308940.1	BaRT2v18chr6HG308940	2482	0	1145.25	0	HORVU.MOREX.r3.6HG0599330.1	Trihelix transcription factor GT-2	#N/A
BaRT2v18chr2HG099040.1	BaRT2v18chr2HG099040	2482	0	1145.25	Xyloglucan endotransglucosylase/hydrolase	HORVU.MOREX.r3.2HG0192890.1	Xyloglucan endotransglucosylase/hydrolase	AT5G57540.1
BaRT2v18chr3HG160250.3	BaRT2v18chr3HG160250	2482	0	1145.25	Tropinone reductase 2	HORVU.MOREX.r3.3HG0306430.1	Tropinone reductase-like protein	AT5G06060.1
BaRT2v18chr7HG374550.1	BaRT2v18chr7HG374550	2482	0	1145.25	Oligopeptide transporter-like protein;glucosidase 2 subunit beta	HORVU.MOREX.r3.7HG0728340.1	Damaged dna-binding 2, putative isoform 1	AT5G24890.1
BaRT2v18chr4HG210660.1	BaRT2v18chr4HG210660	2460	7	1144.75	0	HORVU.MOREX.r3.4HG0403100.1	DUF1997 family protein	AT5G39530.1
BaRT2v18chr6HG312860.6	BaRT2v18chr6HG312860	2446	12	1144.5	0	HORVU.MOREX.r3.6HG0607150.1	Syntaxin family protein	AT5G46860.1
BaRT2v18chr2HG085980.8	BaRT2v18chr2HG085980	1105	945	1144.25	0	HORVU.MOREX.r3.2HG0172050.1	RNA-binding protein	AT1G47490.2
BaRT2v18chr5HG267880.8	BaRT2v18chr5HG267880	2472	2	1144.25	Erythronate-4-phosphate dehydrogenase family protein	HORVU.MOREX.r3.5HG0513960.1	Erythronate-4-phosphate dehydrogenase family protein	AT1G19400.2
BaRT2v18chr4HG182160.1	BaRT2v18chr4HG182160	1380	287	1143.75	0	#N/A	#N/A	AT2G14910.1
BaRT2v18chr3HG173540.1	BaRT2v18chr3HG173540	907	1368	1143	0	HORVU.MOREX.r3.3HG0330230.1	TOX high mobility group box protein, putative (DUF1635)	AT2G28690.1
BaRT2v18chr1HG023880.5	BaRT2v18chr1HG023880	1104	931	1140.25	ADP-ribosylation factor-like isoform X3;ADP-ribosylation factor B1B;ADP-ribosylation factor;ADP-ribosylation factor-like;ADP-ribosylation factor, putative, expressed;ADP-ribosylation factor, arf, putative	HORVU.MOREX.r3.1HG0053900.1	ADP-ribosylation factor, putative, expressed	AT5G17060.1
BaRT2v18chr2HG065970.3	BaRT2v18chr2HG065970	85	2265	1139.5	Acidic leucine-rich nuclear phosphoprotein 32-related protein;Leucine-rich repeat	HORVU.MOREX.r3.2HG0126270.1	DUF2996 family protein	NA
BaRT2v18chr2HG108450.1	BaRT2v18chr2HG108450	1454	195	1138	0	HORVU.MOREX.r3.2HG0206720.1	Plant elicitor peptide 2	NA
BaRT2v18chr4HG201620.1	BaRT2v18chr4HG201620	2472	1	1138	0	HORVU.MOREX.r3.4HG0388440.1	Haloacid dehalogenase-like hydrolase family protein, putative, expressed	#N/A
BaRT2v18chrUnG389380.1	BaRT2v18chrUnG389380	2460	6	1137.75	0	#N/A	#N/A	#N/A
BaRT2v18chr1HG046190.1	BaRT2v18chr1HG046190	745	1665	1137.5	0	HORVU.MOREX.r3.1HG0090060.1	transcriptional factor B3 family protein	#N/A
BaRT2v18chr7HG388010.8	BaRT2v18chr7HG388010	2372	31	1137.25	PA domain-containing protein;Signal peptide peptidase-like 4;Protease-associated domain	HORVU.MOREX.r3.7HG0752830.1	Signal peptide peptidase-like protein	AT1G63690.1
BaRT2v18chr1HG004100.1	BaRT2v18chr1HG004100	1308	428	1137	Dehydroascorbate reductase;Putative glutathione S-transferase DHAR4;S-crystallin;Glutathione S-transferase DHAR2;Chloride intracellular channel 6	HORVU.MOREX.r3.1HG0008440.1	Glutathione S-transferase	AT1G75270.1
BaRT2v18chr4HG174600-BaRT2v18chr4HG174610.1	BaRT2v18chr4HG174600-BaRT2v18chr4HG174610	1076	995	1135.5	ascorbate transporter, chloroplastic;Putative anion transporter 4, chloroplastic;MFS domain-containing protein	#N/A	#N/A	AT4G00370.1
BaRT2v18chr7HG362400.1	BaRT2v18chr7HG362400	2426	17	1135	10-deacetylbaccatin III-10-O-acetyl transferase;3'-N-debenzoyl-2'-deoxytaxol N-benzoyltransferase;Taxadienol acetyl transferase;10-deacetylbaccatin III 10-O-acetyltransferase;Acyl-transferase family protein	HORVU.MOREX.r3.7HG0705120.1	TBP-associated factor 4B	AT3G62160.1
BaRT2v18chr5HG279970.1	BaRT2v18chr5HG279970	1090	946	1134.75	Aspartic proteinase nepenthesin-1;Peptidase A1 domain-containing protein	HORVU.MOREX.r3.5HG0535110.1	Pantothenate synthetase	AT1G01300.1
BaRT2v18chr5HG255410.3	BaRT2v18chr5HG255410	992	1158	1134.25	Transport inhibitor response protein 1;Protein AUXIN SIGNALING F-BOX 3	HORVU.MOREX.r3.5HG0493240.1	Transport inhibitor response 1 protein	AT1G12820.1
BaRT2v18chr4HG175790.3	BaRT2v18chr4HG175790	970	1200	1134	Type IV inositol polyphosphate 5-phosphatase 7;IPPc domain-containing protein;Type I inositol 1,4,5-trisphosphate 5-phosphatase CVP2;Putative phosphatase (With alternative splicing);Endonuclease/Exonuclease/phosphatase family protein, expressed	HORVU.MOREX.r3.4HG0333450.1	Type I inositol-1,4,5-trisphosphate 5-phosphatase CVP2	AT2G32010.2
BaRT2v18chr4HG194150.1	BaRT2v18chr4HG194150	1033	1081	1134	0	.	0	#N/A
BaRT2v18chr5HG240340.7	BaRT2v18chr5HG240340	955	1217	1134	probable 2-oxoglutarate-dependent dioxygenase At5g05600;probable 2-oxoglutarate-dependent dioxygenase At3g111800;probable 2-oxoglutarate-dependent dioxygenase ANS;Fe2OG dioxygenase domain-containing protein;Leucoanthocyanidin dioxygenase;Putative anthocyanidin synthase	HORVU.MOREX.r3.5HG0466060.1	2-oxoglutarate (2OG) and Fe(II)-dependent oxygenase superfamily protein	AT2G38240.1
BaRT2v18chr4HG204650.4	BaRT2v18chr4HG204650	1013	1101	1133.25	DUF775 domain-containing protein	HORVU.MOREX.r3.4HG0393540.1	Protein Hikeshi	AT1G66080.1
BaRT2v18chr4HG200540.6	BaRT2v18chr4HG200540	1007	1135	1133	Platelet endothelial aggregation receptor 1 (Fragment)	HORVU.MOREX.r3.4HG0386290.1	Valine--trna ligase	AT3G53490.1
BaRT2v18chr5HG242430.6	BaRT2v18chr5HG242430	869	1400	1132.75	4-coumarate--CoA ligase;Acyl-CoA synthetase long-chain family member 3;AMP-binding domain-containing protein;Long chain acyl-CoA synthetase 8	HORVU.MOREX.r3.5HG0470130.1	Long chain acyl-CoA synthetase	AT2G04350.2
BaRT2v18chr1HG011450.1	BaRT2v18chr1HG011450	2471	1	1132.5	Pollen-specific LRR extensin-like protein;homeobox protein Hox-B3;tRNA (Guanine(26)-N(2))-dimethyltransferase	HORVU.MOREX.r3.1HG0024030.1	tRNA (Guanine(26)-N(2))-dimethyltransferase	AT2G25920.1
BaRT2v18chr3HG124900.4	BaRT2v18chr3HG124900	1140	817	1132.5	0	HORVU.MOREX.r3.3HG0236820.1	Clavaminate synthase-like protein	#N/A
BaRT2v18chr1HG042500.6	BaRT2v18chr1HG042500	1082	957	1132.25	0	#N/A	#N/A	#N/A
BaRT2v18chr6HG317410.1	BaRT2v18chr6HG317410	2480	0	1132.25	Oxoprolinase 1;Putative 5-oxoprolinase (ATP-hydrolyzing);5-oxoprolinase	HORVU.MOREX.r3.6HG0615590.1	5-oxoprolinase	AT5G37830.1
BaRT2v18chr2HG095560.2	BaRT2v18chr2HG095560	1152	778	1131.5	0	HORVU.MOREX.r3.2HG0187530.1	E3 ubiquitin-protein ligase	AT4G11680.1
BaRT2v18chr7HG331910.1	BaRT2v18chr7HG331910	685	1691	1131.5	0	HORVU.MOREX.r3.7HG0641000.1	zinc finger B-box protein	AT4G25030.2
BaRT2v18chr7HG368870.1	BaRT2v18chr7HG368870	2387	26	1131.5	0	HORVU.MOREX.r3.7HG0718540.1	Heat shock transcription factor	#N/A
BaRT2v18chr4HG182330.7	BaRT2v18chr4HG182330	2421	18	1131.25	0	HORVU.MOREX.r3.4HG0342920.1	Protein OSB1, mitochondrial	AT1G47720.1
BaRT2v18chr2HG104690.3	BaRT2v18chr2HG104690	2434	14	1131	0	HORVU.MOREX.r3.2HG0200390.1	Beta-fructofuranosidase, insoluble isoenzyme 1	#N/A
BaRT2v18chr2HG068680.5	BaRT2v18chr2HG068680	1458	180	1130.75	Constitutive photomorphogenesis protein 10;UBC core domain-containing protein;Ubiquitin-conjugating enzyme E2	HORVU.MOREX.r3.2HG0131580.1	Ubiquitin-conjugating enzyme E2, putative	AT3G13550.1
BaRT2v18chr5HG240150.1	BaRT2v18chr5HG240150	857	1415	1130.5	Protein kinase domain-containing protein;Putative LRR receptor-like serine/threonine-protein kinase	HORVU.MOREX.r3.5HG0465610.1	Receptor protein kinase, putative	AT4G08850.1
BaRT2v18chr7HG355690.3	BaRT2v18chr7HG355690	827	1494	1130.5	0	.	0	NA
BaRT2v18chr1HG009810.3	BaRT2v18chr1HG009810	1484	163	1130	SRK protein (Fragment)	#N/A	#N/A	AT4G00960.1
BaRT2v18chr4HG208720.3	BaRT2v18chr4HG208720	1424	210	1129.25	GRAS domain-containing protein;Chitin-inducible gibberellin-responsive protein 2, putative, expressed;Chitin-inducible gibberellin-responsive protein 2;Scarecrow-like protein 21	HORVU.MOREX.r3.4HG0400300.1	GRAS transcription factor	AT5G48150.2
BaRT2v18chr1HG004560.3	BaRT2v18chr1HG004560	2413	20	1129	0	.	0	#N/A
BaRT2v18chr7HG350890.1	BaRT2v18chr7HG350890	2423	17	1128.25	F-box protein At-B isoform X1	HORVU.MOREX.r3.7HG0678220.1	F-box/LRR protein	AT1G55590.1
BaRT2v18chr7HG366250.6	BaRT2v18chr7HG366250	2456	7	1128.25	0	HORVU.MOREX.r3.7HG0713020.1	Alpha/beta hydrolase, putative	AT5G13800.1
BaRT2v18chr2HG057190.2	BaRT2v18chr2HG057190	1427	204	1127.25	J domain-containing protein;Tetratricopeptide repeat (TPR)-like superfamily protein	HORVU.MOREX.r3.2HG0109800.1	DnaJ	AT4G02100.1
BaRT2v18chr4HG208140.2	BaRT2v18chr4HG208140	2470	1	1127.25	Homeodomain leucine zipper protein class 1;Grassy tiller 1;Homeobox domain-containing protein	HORVU.MOREX.r3.4HG0399240.1	Homeobox protein, putative	AT2G18550.1
BaRT2v18chr6HG325990.1	BaRT2v18chr6HG325990	764	1535	1127	0	HORVU.MOREX.r3.6HG0629810.1	Auxin-responsive protein	AT4G28640.1
BaRT2v18chr5HG259410.1	BaRT2v18chr5HG259410	2479	0	1126.75	0	HORVU.MOREX.r3.5HG0499760.1	Cysteine proteinase	#N/A
BaRT2v18chr7HG347410.4	BaRT2v18chr7HG347410	2479	0	1126.75	Aluminum-activated malate transporter 9	HORVU.MOREX.r3.7HG0670910.1	Aluminum activated malate transporter family protein	AT3G18440.1
BaRT2v18chr7HG387160.2	BaRT2v18chr7HG387160	2479	0	1126.75	F-box domain-containing protein	HORVU.MOREX.r3.7HG0751140.1	F-box family protein	#N/A
BaRT2v18chr3HG170700.1	BaRT2v18chr3HG170700	2479	0	1126.75	0	HORVU.MOREX.r3.3HG0324410.1	Myosin-2	AT5G45310.1
BaRT2v18chr3HG135520.3	BaRT2v18chr3HG135520	2338	35	1126.25	0	HORVU.MOREX.r3.3HG0258890.1	F-box protein	AT2G32560.1
BaRT2v18chr5HG236050.1	BaRT2v18chr5HG236050	1077	945	1126	0	#N/A	#N/A	#N/A
BaRT2v18chr2HG101110.1	BaRT2v18chr2HG101110	1160	729	1125.5	0	HORVU.MOREX.r3.2HG0193930.1	ATP synthase epsilon chain	#N/A
BaRT2v18chr3HG163580.2	BaRT2v18chr3HG163580	1140	804	1125.5	F-box only protein 6;Putative F-box domain, galactose oxidase/kelch, beta-propeller, galactose oxidase, beta-propeller	HORVU.MOREX.r3.3HG0311410.1	F box protein	AT1G27340.1
BaRT2v18chr6HG306100.17	BaRT2v18chr6HG306100	2463	3	1123	Bidirectional sugar transporter SWEET;Sugars will eventually be exported transporter4b	HORVU.MOREX.r3.6HG0593390.1	Bidirectional sugar transporter SWEET	AT4G10850.1
BaRT2v18chr5HG239940.5	BaRT2v18chr5HG239940	1025	1038	1122.75	0	HORVU.MOREX.r3.5HG0465170.1	Protein phosphatase 2c, putative, expressed	AT3G02750.3
BaRT2v18chr1HG018080.1	BaRT2v18chr1HG018080	2389	24	1121.75	Leucine Rich Repeat family protein expressed;Inactive leucine-rich repeat receptor-like protein kinase;Protein BRASSINOSTEROID INSENSITIVE 1;Putative LRR receptor-like serine/threonine-protein kinase;Receptor-like protein 12	HORVU.MOREX.r3.1HG0041580.1	Leucine-rich repeat receptor-like protein kinase family protein	AT4G04220.1
BaRT2v18chr2HG096210.1	BaRT2v18chr2HG096210	1012	1067	1121.75	0	HORVU.MOREX.r3.2HG0188300.1	CsAtPR5	#N/A
BaRT2v18chr1HG045940.16	BaRT2v18chr1HG045940	2478	0	1121.75	Aspartic proteinase A1;Phytepsin;Peptidase A1	HORVU.MOREX.r3.1HG0089460.1	Aspartic proteinase	AT1G11910.1
BaRT2v18chr3HG123430.2	BaRT2v18chr3HG123430	2406	21	1121.5	Autophagy-related protein 18c;Autophagy-related protein like;Autophagy-related protein 18d;WD repeat domain phosphoinositide-interacting protein 3	HORVU.MOREX.r3.3HG0234270.1	WD repeat domain phosphoinositide-interacting protein	AT3G56440.1
BaRT2v18chr4HG180140.5	BaRT2v18chr4HG180140	776	1483	1121.5	0	HORVU.MOREX.r3.4HG0339590.1	Ribosomal RNA small subunit methyltransferase F	AT2G22400.1
BaRT2v18chr4HG181040.1	BaRT2v18chr4HG181040	971	1108	1120.75	0	HORVU.MOREX.r3.4HG0340680.1	Kinase PfkB	AT5G58730.1
BaRT2v18chr6HG294800.10	BaRT2v18chr6HG294800	1088	894	1119.25	Thiosulfate transferase;Sulfurtransferase	HORVU.MOREX.r3.6HG0566940.1	Sulfurtransferase	AT1G79230.3
BaRT2v18chr6HG325970.6	BaRT2v18chr6HG325970	2459	4	1119	Acetyl-CoA C-acyltransferase-like protein;3-ketoacyl-CoA thiolase 2, peroxisomal;Putative acetyl-CoA C-acyltransferase	HORVU.MOREX.r3.6HG0629790.1	3-ketoacyl-CoA thiolase-like protein	AT2G33150.1
BaRT2v18chr3HG136280.9	BaRT2v18chr3HG136280	2416	18	1118.5	Major facilitator superfamily antiporter;MFS domain-containing protein;Putative peptide/nitrate transporter;Zinc induced facilitator-like 1;probable peptide/nitrate transporter At3g43790	HORVU.MOREX.r3.3HG0260800.1	Protein ZINC INDUCED FACILITATOR-LIKE 1	AT3G43790.1
BaRT2v18chr5HG247350.4	BaRT2v18chr5HG247350	2477	0	1118.25	Damaged dna-binding 2, putative isoform 1	HORVU.MOREX.r3.5HG0480040.1	MTD1	AT3G43850.1
BaRT2v18chr7HG374760.4	BaRT2v18chr7HG374760	2477	0	1118.25	Xyloglucan endotransglucosylase/hydrolase	HORVU.MOREX.r3.7HG0728710.1	Xyloglucan endotransglucosylase/hydrolase	AT4G25810.1
BaRT2v18chr6HG308530.1	BaRT2v18chr6HG308530	2477	0	1118.25	0	HORVU.MOREX.r3.6HG0598590.1	MYB transcription factor	#N/A
BaRT2v18chr6HG321190.31	BaRT2v18chr6HG321190	2477	0	1118.25	0	HORVU.MOREX.r3.6HG0621800.1	Lysine ketoglutarate reductase/saccharopine dehydrogenase	#N/A
BaRT2v18chr5HG274040.2	BaRT2v18chr5HG274040	683	1558	1116.5	U-box domain-containing protein 62;U-box domain-containing protein;U-box domain-containing protein 62-like isoform X1	HORVU.MOREX.r3.5HG0524700.1	U-box protein	AT5G05230.1
BaRT2v18chr1HG021640.7	BaRT2v18chr1HG021640	1234	543	1116.25	Thymus-specific serine protease;Prolyl carboxypeptidase like protein;Putative serine peptidase	HORVU.MOREX.r3.1HG0049770.1	Serine carboxypeptidase S28 family protein	AT4G36195.3
BaRT2v18chr4HG201540.1	BaRT2v18chr4HG201540	2415	18	1115.5	receptor-like cytoplasmic kinase 176;probable serine/threonine-protein kinase PBL10;Putative serine/threonine-protein kinase NAK;probable serine/threonine-protein kinase PBL9;Protein kinase domain-containing protein	HORVU.MOREX.r3.4HG0388310.1	Protein kinase	AT1G07570.1
BaRT2v18chr1HG000060.2	BaRT2v18chr1HG000060	760	1452	1115.25	0	HORVU.MOREX.r3.1HG0000050.1	RING-finger ubiquitin ligase	AT3G47990.1
BaRT2v18chr4HG187110.2	BaRT2v18chr4HG187110	973	1083	1114.5	GPI transamidase component PIG-T;GPI-anchor transamidase, putative	HORVU.MOREX.r3.4HG0352760.1	GPI transamidase component PIG-T	AT3G07140.2
BaRT2v18chr5HG236320.1	BaRT2v18chr5HG236320	1127	795	1113	NTF2 domain-containing protein	#N/A	#N/A	AT5G40440.1
BaRT2v18chr5HG235200.17	BaRT2v18chr5HG235200	941	1126	1112.5	0	HORVU.MOREX.r3.5HG0454510.1	Multifunctional CCA protein	AT1G22660.2
BaRT2v18chr1HG011920.2	BaRT2v18chr1HG011920	2423	15	1110.75	0	.	0	#N/A
BaRT2v18chr3HG118750.1	BaRT2v18chr3HG118750	1457	162	1110.25	Protein SAR DEFICIENT 1;Calmodulin-binding protein 60 B;Calmodulin-binding protein-like;Photosystem II manganese-stabilizing polypeptide (Fragment);Putative CALMODULIN-BINDING PROTEIN60	HORVU.MOREX.r3.3HG0225960.1	Calmodulin-binding protein-like	AT2G18750.3
BaRT2v18chr6HG309380.1	BaRT2v18chr6HG309380	2445	8	1110.25	Methylglutaconyl-CoA hydratase, mitochondrial-like isoform X2;Methylglutaconyl-CoA hydratase, mitochondrial-like;Methylglutaconyl-CoA hydratase;Putative enoyl-CoA hydratase/isomerase YngF	HORVU.MOREX.r3.6HG0600060.1	Fatty acid oxidation complex subunit alpha	AT4G16800.1
BaRT2v18chr7HG358310.1	BaRT2v18chr7HG358310	1192	608	1109.75	0	.	0	#N/A
BaRT2v18chr7HG341480.1	BaRT2v18chr7HG341480	880	1201	1109.5	Trimethylguanosine synthase	HORVU.MOREX.r3.7HG0659770.1	Methyltransferase	AT1G30550.1
BaRT2v18chr3HG152650.11	BaRT2v18chr3HG152650	2350	30	1109.25	Serine/threonine-protein kinase WNK (With No Lysine)-related;Transcription factor MYC/MYB N-terminal;protein RICE SALT SENSITIVE 3;Serine/threonine-protein kinase WNK-related isoform 1	HORVU.MOREX.r3.3HG0294930.1	Serine/Threonine-kinase WNK (WNK)-like protein	AT5G53900.1
BaRT2v18chr3HG139630.1	BaRT2v18chr3HG139630	2454	5	1108	0	HORVU.MOREX.r3.3HG0270100.1	MYB-related transcription factor	#N/A
BaRT2v18chr5HG272380.1	BaRT2v18chr5HG272380	950	1090	1107.75	0	HORVU.MOREX.r3.5HG0522130.1	F-box protein family-like protein	AT3G56470.1
BaRT2v18chr6HG304640.6	BaRT2v18chr6HG304640	788	1306	1104.75	0	HORVU.MOREX.r3.6HG0590230.1	MutL DNA mismatch repair protein	AT4G02460.1
BaRT2v18chr4HG212050.1	BaRT2v18chr4HG212050	1035	927	1104.25	UDP-glycosyltransferase TURAN;Asparagine-linked glycosylation protein 1-like;Beta-1,4-mannosyltransferase;Group 1 family glycosyltransferase;UDP-Glycosyltransferase superfamily protein	HORVU.MOREX.r3.4HG0405190.1	myosin-like protein XIF	AT1G16570.1
BaRT2v18chr1HG046710.4	BaRT2v18chr1HG046710	1150	658	1103	DNA-directed RNA polymerase subunit beta	HORVU.MOREX.r3.1HG0090960.1	DNA-directed RNA polymerase subunit beta	AT2G25605.1
BaRT2v18chr2HG087790.2	BaRT2v18chr2HG087790	2474	0	1102.25	WPP domain-interacting protein 2	HORVU.MOREX.r3.2HG0174650.1	WPP domain-interacting protein 1	#N/A
BaRT2v18chr2HG085040.2	BaRT2v18chr2HG085040	2474	0	1102.25	Putative peptide/nitrate transporter;Peptide transporter PTR1	HORVU.MOREX.r3.2HG0170120.1	Protein NRT1/ PTR FAMILY 1.2	AT1G59740.1
BaRT2v18chr4HG219310.2	BaRT2v18chr4HG219310	2474	0	1102.25	Palmitoyl-protein thioesterase 1;Alpha/beta-Hydrolases superfamily protein isoform 1	HORVU.MOREX.r3.4HG0416460.1	Palmitoyl protein thioesterase containing protein, expressed	AT3G60340.2
BaRT2v18chr7HG372640.3	BaRT2v18chr7HG372640	2474	0	1102.25	Aspartic proteinase nepenthesin-1;Peptidase A1 domain-containing protein;41 kD chloroplast nucleoid DNA binding protein (CND41)	HORVU.MOREX.r3.7HG0725070.1	Eukaryotic aspartyl protease family protein, putative	AT5G10770.1
BaRT2v18chr2HG095830.1	BaRT2v18chr2HG095830	2457	3	1101.75	Proton-coupled amino acid transporter 3;Lysine histidine transporter-like 1	HORVU.MOREX.r3.2HG0187870.1	Amino acid transporter, putative	AT2G42005.1
BaRT2v18chr3HG136510.7	BaRT2v18chr3HG136510	869	1174	1101.75	0	HORVU.MOREX.r3.3HG0261800.1	COP9 signalosome complex subunit 5b	#N/A
BaRT2v18chr3HG125720.6	BaRT2v18chr3HG125720	2376	24	1100.75	0	HORVU.MOREX.r3.3HG0238290.1	Holocarboxylase synthetase	AT5G64780.1
BaRT2v18chr5HG258610.1	BaRT2v18chr5HG258610	1128	727	1099.5	B-box zinc finger protein 19;Salt-tolerance protein, putative;B box-type domain-containing protein	HORVU.MOREX.r3.5HG0498320.1	Zinc finger, B-box	AT4G38960.1
BaRT2v18chr2HG066470.6	BaRT2v18chr2HG066470	2456	3	1097.75	Probable 6-phosphogluconolactonase;Putative 6-phosphogluconolactonase 2	HORVU.MOREX.r3.2HG0127150.1	Glucosamine-6-phosphate deaminase	AT1G13700.1
BaRT2v18chr2HG058090.3	BaRT2v18chr2HG058090	2473	0	1096.5	Dof-type domain-containing protein;Cyclic dof factor 3	HORVU.MOREX.r3.2HG0111280.1	Dof zinc finger protein	AT5G39660.2
BaRT2v18chr4HG190520.10	BaRT2v18chr4HG190520	2473	0	1096.5	0	HORVU.MOREX.r3.4HG0361660.1	Aminotransferase-related family protein	#N/A
BaRT2v18chr1HG032150.4	BaRT2v18chr1HG032150	2473	0	1096.5	0	HORVU.MOREX.r3.1HG0067500.1	GDSL esterase/lipase	AT5G45910.1
BaRT2v18chr2HG070710.3	BaRT2v18chr2HG070710	1041	886	1096	0	HORVU.MOREX.r3.2HG0135980.1	Receptor-type tyrosine-protein phosphatase	#N/A
BaRT2v18chr2HG108170.6	BaRT2v18chr2HG108170	1062	853	1095.75	0	HORVU.MOREX.r3.2HG0206380.1	DNA-directed RNA polymerase subunit beta	AT3G23780.2
BaRT2v18chr2HG097380.1	BaRT2v18chr2HG097380	1247	446	1092.75	0	HORVU.MOREX.r3.2HG0190250.1	SAUR-like auxin-responsive family protein	#N/A
BaRT2v18chr4HG181180.6	BaRT2v18chr4HG181180	2394	19	1092	Auxin-repressed protein;Dormancy-associated protein 1;Auxin-repressed 12.5 kDa protein;Putative dormancy/auxin associated protein;Dormancyauxin associated;Auxin-repressed protein-like protein ARP1, putative, expressed;Auxin-repressed protein-like protein ARP1;Auxin repressed protein	HORVU.MOREX.r3.4HG0341070.1	Auxin repressed/dormancy associated protein	AT5G44300.1
BaRT2v18chr2HG063760.2	BaRT2v18chr2HG063760	1062	841	1091	Ras-related protein ARA-4;Ras-related GTP-binding protein, putative;Putative small GTPase superfamily, P-loop containing nucleoside triphosphate hydrolase	HORVU.MOREX.r3.2HG0121580.1	Ras family	AT5G47520.1
BaRT2v18chr2HG065930.9	BaRT2v18chr2HG065930	924	1024	1090.5	alpha/beta hydrolase domain-containing protein WAV2;alpha/beta hydrolase domain-containing protein WAV2-like	HORVU.MOREX.r3.2HG0126160.1	alpha/beta-Hydrolases superfamily protein	AT5G20520.1
BaRT2v18chr4HG189080.3	BaRT2v18chr4HG189080	804	1201	1089.25	Elongin-C	HORVU.MOREX.r3.4HG0357350.1	Transcription elongation factor B polypeptide 1	AT5G59140.1
BaRT2v18chr6HG310410.1	BaRT2v18chr6HG310410	2373	23	1088.75	0	HORVU.MOREX.r3.6HG0602210.1	Aquaporin	AT4G00430.2
BaRT2v18chr1HG033760.4	BaRT2v18chr1HG033760	900	1053	1088	IPPc domain-containing protein;Type I inositol polyphosphate 5-phosphatase 10	HORVU.MOREX.r3.1HG0070110.1	Type I inositol-1,4,5-trisphosphate 5-phosphatase	AT5G04980.2
BaRT2v18chr2HG064960.2	BaRT2v18chr2HG064960	2471	0	1088	GRAM domain-containing protein;GLABRA2 expression modulator;FH protein interacting protein FIP1, putative, expressed	HORVU.MOREX.r3.2HG0124110.1	GRAM domain protein/ABA-responsive-like protein	AT2G22475.1
BaRT2v18chr1HG009250.8	BaRT2v18chr1HG009250	1064	816	1087.5	Mitogen-activated protein kinase	HORVU.MOREX.r3.1HG0019360.1	Mitogen-activated protein kinase	AT5G19010.1
BaRT2v18chr2HG073980.21	BaRT2v18chr2HG073980	929	1008	1087.5	0	.	0	NA
BaRT2v18chr3HG149030.1	BaRT2v18chr3HG149030	2455	2	1086.75	Trehalose 6-phosphate phosphatase	HORVU.MOREX.r3.3HG0288880.1	Trehalose-6-phosphate synthase 6	AT1G06410.1
BaRT2v18chr1HG017480.2	BaRT2v18chr1HG017480	1228	474	1086.25	0	HORVU.MOREX.r3.1HG0040530.1	Transposon Ty3-G Gag-Pol polyprotein	NA
BaRT2v18chr4HG205770.1	BaRT2v18chr4HG205770	1060	828	1085.25	Heat stress transcription factor A-9	HORVU.MOREX.r3.4HG0395190.1	Heat shock transcription factor family protein	AT5G16820.2
BaRT2v18chr2HG062750.1	BaRT2v18chr2HG062750	1189	549	1084.75	Hydroxyacylglutathione hydrolase	HORVU.MOREX.r3.2HG0119820.1	S2 self-incompatibility locus-linked pollen 3.2 protein	AT5G12240.2
BaRT2v18chr6HG314120.1	BaRT2v18chr6HG314120	1038	849	1084.5	0	HORVU.MOREX.r3.6HG0609570.1	rho GTPase-activating gacO-like protein	AT3G57930.2
BaRT2v18chr2HG089560.4	BaRT2v18chr2HG089560	1077	798	1084.25	eIF-2-alpha kinase GCN2;Non-specific serine/threonine protein kinase	HORVU.MOREX.r3.2HG0177670.1	protein kinase family protein	AT3G59410.2
BaRT2v18chr4HG180250.2	BaRT2v18chr4HG180250	2456	1	1084	0	HORVU.MOREX.r3.4HG0339740.1	Cathepsin B-like cysteine protease	AT1G02305.1
BaRT2v18chr5HG256970.1	BaRT2v18chr5HG256970	68	1562	1083.75	0	HORVU.MOREX.r3.5HG0495840.1	Protein farnesyltransferase/geranylgeranyltransferase type-1 subunit alpha	AT3G59380.1
BaRT2v18chr3HG153570.1	BaRT2v18chr3HG153570	1323	309	1083.5	0	HORVU.MOREX.r3.3HG0296140.1	F-box protein	#N/A
BaRT2v18chr7HG350000.2	BaRT2v18chr7HG350000	854	1094	1082	SURP motif domain-containing protein;G patch domain-containing protein TGH;SWAP/surp domain-containing protein	HORVU.MOREX.r3.7HG0676590.1	G-patch domain-containing protein	AT5G23080.1
BaRT2v18chr2HG073880.5	BaRT2v18chr2HG073880	967	936	1081.25	Receptor like protein 4;Leucine-rich repeat receptor-like serine/threonine-protein kinase	HORVU.MOREX.r3.2HG0143250.1	Leucine-rich repeat receptor-like protein kinase	AT1G28340.1
BaRT2v18chr5HG234000.7	BaRT2v18chr5HG234000	1503	125	1081.25	0	#N/A	#N/A	#N/A
BaRT2v18chr5HG274040.5	BaRT2v18chr5HG274040	918	990	1080.25	U-box domain-containing protein 62	HORVU.MOREX.r3.5HG0524700.1	U-box protein	AT2G40640.3
BaRT2v18chr6HG305200.1	BaRT2v18chr6HG305200	1485	128	1080.25	Steroid nuclear receptor ligand-binding	HORVU.MOREX.r3.6HG0591380.1	transmembrane protein	AT5G40640.1
BaRT2v18chr6HG292510.8	BaRT2v18chr6HG292510	719	1205	1079.5	0	HORVU.MOREX.r3.6HG0559190.1	GATA transcription factor	AT3G21175.2
BaRT2v18chr7HG360710.1	BaRT2v18chr7HG360710	1525	119	1079.25	Transcription factor MYBS3;Myb-like protein J;Transcription factor MYB1R1	HORVU.MOREX.r3.7HG0701420.1	Myb transcription factor	AT5G47390.1
BaRT2v18chr6HG295240.2	BaRT2v18chr6HG295240	2469	0	1078.75	Disease resistance protein RPP13	HORVU.MOREX.r3.6HG0567780.1	disease resistance protein (TIR-NBS-LRR class)	AT3G46710.1
BaRT2v18chr3HG166360.3	BaRT2v18chr3HG166360	1175	546	1078.5	0	HORVU.MOREX.r3.3HG0316070.1	Salicylate O-methyltransferase	#N/A
BaRT2v18chr3HG117190.3	BaRT2v18chr3HG117190	2433	7	1078.5	Aspergillus nuclease S(1)	HORVU.MOREX.r3.3HG0222150.1	Nuclease S1	AT1G68290.1
BaRT2v18chr4HG193790.1	BaRT2v18chr4HG193790	759	1159	1077	0	HORVU.MOREX.r3.4HG0371680.1	TVP38/TMEM64 family membrane protein	#N/A
BaRT2v18chr1HG005220.7	BaRT2v18chr1HG005220	1470	131	1076.75	0	HORVU.MOREX.r3.1HG0011270.1	DIS3-like exonuclease 2	AT5G02250.1
BaRT2v18chr7HG372420.3	BaRT2v18chr7HG372420	1069	779	1076.5	0	#N/A	#N/A	#N/A
BaRT2v18chr4HG204440.5	BaRT2v18chr4HG204440	1111	652	1076	0	HORVU.MOREX.r3.4HG0393080.1	Translocase of chloroplast	AT5G05000.1
BaRT2v18chr5HG251610.1	BaRT2v18chr5HG251610	1430	150	1075.5	Putative carboxylesterase 2;Gibberellin receptor GID1L2;Tuliposide A-converting enzyme 1, chloroplastic	HORVU.MOREX.r3.5HG0486970.1	Alpha/beta-Hydrolases superfamily protein, putative	AT3G48700.1
BaRT2v18chr4HG193160.7	BaRT2v18chr4HG193160	1451	140	1074.75	0	HORVU.MOREX.r3.4HG0369810.1	Pentatricopeptide repeat (PPR) superfamily protein	#N/A
BaRT2v18chr6HG297450.1	BaRT2v18chr6HG297450	1184	516	1074.75	F-box protein interaction domain containing protein	HORVU.MOREX.r3.6HG0572400.1	F-box family protein	AT5G18160.1
BaRT2v18chr4HG187950.2	BaRT2v18chr4HG187950	1027	821	1072.5	E1 ubiquitin-activating enzyme	HORVU.MOREX.r3.4HG0354620.1	Ubiquitin activating enzyme E1	AT5G06460.1
BaRT2v18chr6HG321340.8	BaRT2v18chr6HG321340	1125	619	1072.5	Protein kinase domain-containing protein;Serine/threonine-protein kinase CTR1;Serine/threonine-protein kinase EDR1	HORVU.MOREX.r3.6HG0622060.1	Protein kinase-like	AT5G57610.1
BaRT2v18chr6HG310270.1	BaRT2v18chr6HG310270	1605	99	1072.25	0	HORVU.MOREX.r3.6HG0601910.1	Disease resistance protein RPM1	#N/A
BaRT2v18chr3HG146520.3	BaRT2v18chr3HG146520	2441	4	1071.25	Protein-serine/threonine phosphatase	HORVU.MOREX.r3.3HG0284740.1	Protein phosphatase 2C	AT1G72770.3
BaRT2v18chr1HG023080.1	BaRT2v18chr1HG023080	1056	793	1071	AMMECR1 domain-containing protein;AMME syndrome candidateprotein 1 protein	.	0	AT2G38710.2
BaRT2v18chr5HG242280.1	BaRT2v18chr5HG242280	2464	0	1067.25	0	HORVU.MOREX.r3.5HG0469700.1	RING/U-box superfamily protein	#N/A
BaRT2v18chr2HG066230.6	BaRT2v18chr2HG066230	981	859	1067	0	HORVU.MOREX.r3.2HG0126770.1	BTR1-like protein	#N/A
BaRT2v18chr2HG090360.1	BaRT2v18chr2HG090360	1415	160	1067	0	HORVU.MOREX.r3.7HG0648630.1	UDP-glycosyltransferase	NA
BaRT2v18chr7HG342870.2	BaRT2v18chr7HG342870	1212	457	1066.75	GTP-binding protein rho1 (Fragment);Transmembrane protein, putative;Detected protein of confused Function	HORVU.MOREX.r3.7HG0663030.1	DNA-binding protein with MIZ/SP-RING zinc finger, PHD-finger and SAP domain-containing protein	AT2G41945.1
BaRT2v18chr4HG202290.9	BaRT2v18chr4HG202290	1221	441	1066.5	LIM domain-containing protein WLIM2b;Pollen-specific protein SF3;Zinc finger, LIM-type;Pollen-specific protein SF3-like;Putative transcription factor interactor and regulator LIM family	HORVU.MOREX.r3.4HG0389470.1	LIM domain-containing protein	AT2G39900.1
BaRT2v18chr3HG140510.1	BaRT2v18chr3HG140510	1167	514	1065.5	0	#N/A	#N/A	#N/A
BaRT2v18chr5HG254800.11	BaRT2v18chr5HG254800	2431	6	1065.5	F-box domain;Lipid-binding serum glycoprotein family protein isoform 1;Putative F-box domain, BPI/LBP/Plunc family protein;F-box domain-containing protein	#N/A	#N/A	AT3G20270.3
BaRT2v18chr2HG095430.1	BaRT2v18chr2HG095430	1474	123	1064	0	HORVU.MOREX.r3.2HG0187170.1	S-adenosyl-L-methionine-dependent methyltransferases superfamily protein	AT4G00750.1
BaRT2v18chr4HG196230.4	BaRT2v18chr4HG196230	1107	617	1062.75	0	#N/A	#N/A	#N/A
BaRT2v18chr6HG296830.14	BaRT2v18chr6HG296830	1416	155	1062.75	Choline-phosphate cytidylyltransferase 2;Cholinephosphate cytidylyltransferase, putative;Cytidyltransferase-like domain	HORVU.MOREX.r3.6HG0570970.1	Haloacid dehalogenase-like hydrolase domain-containing protein 3	AT2G32260.1
BaRT2v18chr3HG158540.1	BaRT2v18chr3HG158540	849	1004	1061.25	BCL-2-associated athanogene 2 (Fragment);BCL-2 binding anthanogene-1;BCL-2-associated athanoprotein 4 isoform 2;BAG family molecular chaperone regulator 4	HORVU.MOREX.r3.3HG0303840.1	BAG family molecular chaperone regulator	AT3G51780.1
BaRT2v18chr3HG172330.7	BaRT2v18chr3HG172330	1290	321	1061	Auxin efflux carrier	HORVU.MOREX.r3.3HG0327790.1	Dehydration-induced 19-like protein	AT1G71090.1
BaRT2v18chr3HG153560.3	BaRT2v18chr3HG153560	1245	389	1060.5	F-box domain containing protein	HORVU.MOREX.r3.3HG0296140.1	F-box protein	AT4G18380.2
BaRT2v18chr1HG015510.2	BaRT2v18chr1HG015510	1183	481	1059.75	0	#N/A	#N/A	#N/A
BaRT2v18chr5HG240230.3	BaRT2v18chr5HG240230	1255	369	1059	Ribosome assembly factor mrt4	HORVU.MOREX.r3.5HG0465780.1	60S acidic ribosomal protein P0	AT1G25260.1
BaRT2v18chr1HG001260.3	BaRT2v18chr1HG001260	1022	781	1057.75	0	HORVU.MOREX.r3.1HG0002560.1	U-box domain-containing protein 1	AT3G07370.1
BaRT2v18chr3HG163030.3	BaRT2v18chr3HG163030	1476	119	1057.25	probable arabinosyltransferase ARAD1;Exostosin domain-containing protein	HORVU.MOREX.r3.3HG0310550.1	Exostosin-like	AT1G67410.1
BaRT2v18chr1HG008490.1	BaRT2v18chr1HG008490	2427	6	1057	Soluble diacylglycerol acyltransferase	HORVU.MOREX.r3.1HG0018130.1	Diacylglycerol acyltransferase	AT1G48300.1
BaRT2v18chr2HG106750.2	BaRT2v18chr2HG106750	1123	591	1057	0	HORVU.MOREX.r3.2HG0204110.1	FBD-associated F-box protein	#N/A
BaRT2v18chr6HG291520.6	BaRT2v18chr6HG291520	895	917	1056	Squamosa-promoter binding protein-like protein;Squamosa promoter-binding-like protein 12;SBP-type domain-containing protein;SBP transcription factor	HORVU.MOREX.r3.6HG0557190.1	Squamosa promoter-binding-like protein	AT5G43270.1
BaRT2v18chr7HG331590.2	BaRT2v18chr7HG331590	1100	615	1055.75	Gluconokinase	HORVU.MOREX.r3.7HG0640480.1	Shikimate kinase	AT2G16790.1
BaRT2v18chr5HG235030.7	BaRT2v18chr5HG235030	1132	561	1055.5	0	#N/A	#N/A	#N/A
BaRT2v18chr2HG090910.2	BaRT2v18chr2HG090910	1508	106	1053.25	0	HORVU.MOREX.r3.2HG0179940.1	Isocitrate lyase	AT2G43180.2
BaRT2v18chr3HG161410.2	BaRT2v18chr3HG161410	1230	404	1053.25	Magnesium transporter	HORVU.MOREX.r3.3HG0308240.1	Magnesium transporter MRS2-like protein	AT3G19640.1
BaRT2v18chr3HG115470.9	BaRT2v18chr3HG115470	2459	0	1052.75	Putative acetyl-CoA acetyltransferase, cytosolic 2;Putative acetyl-CoA C-acyltransferase	HORVU.MOREX.r3.3HG0219040.1	3-ketoacyl-CoA thiolase	AT5G47720.4
BaRT2v18chr6HG320810.7	BaRT2v18chr6HG320810	1124	567	1052.25	ATP-dependent DNA helicase	HORVU.MOREX.r3.6HG0620770.1	ATP-dependent RNA helicase DeaD	AT4G35740.1
BaRT2v18chr7HG341050.1	BaRT2v18chr7HG341050	874	917	1051.5	0	#N/A	#N/A	AT5G16950.1
BaRT2v18chr3HG172040.2	BaRT2v18chr3HG172040	896	904	1051.25	0	HORVU.MOREX.r3.3HG0327220.1	U-box domain-containing protein	#N/A
BaRT2v18chr6HG299650.1	BaRT2v18chr6HG299650	1114	576	1050.75	Peptidylprolyl isomerase	HORVU.MOREX.r3.6HG0577650.1	Peptidyl-prolyl cis-trans isomerase	AT3G63400.2
BaRT2v18chr3HG134110.1	BaRT2v18chr3HG134110	1094	604	1048	0	#N/A	#N/A	#N/A
BaRT2v18chr5HG258560.5	BaRT2v18chr5HG258560	1041	689	1045.5	Mediator of RNA polymerase II transcription subunit 10	HORVU.MOREX.r3.5HG0498260.1	Mediator of RNA polymerase II transcription subunit 10	AT1G26665.1
BaRT2v18chr5HG243900.1	BaRT2v18chr5HG243900	1092	602	1045	iron-sulfur assembly protein IscA-like 2, mitochondrial;FeS cluster insertion protein	HORVU.MOREX.r3.5HG0473180.1	Iron-sulfur cluster insertion protein ErpA	AT5G03905.1
BaRT2v18chr4HG186590.1	BaRT2v18chr4HG186590	1129	541	1043.5	Transcription repressor	HORVU.MOREX.r3.4HG0351150.1	transcription repressor	AT5G04820.1
BaRT2v18chr4HG196010.2	BaRT2v18chr4HG196010	897	856	1041.75	Potassium transporter	HORVU.MOREX.r3.4HG0377950.1	Potassium transporter	AT2G40540.2
BaRT2v18chr3HG166960.1	BaRT2v18chr3HG166960	1424	133	1041.5	BRCT domain-containing protein;PAX-interacting protein 1	HORVU.MOREX.r3.3HG0317730.1	PAX-interacting protein 1	AT3G21480.1
BaRT2v18chr4HG193940.14	BaRT2v18chr4HG193940	1522	97	1040	0	.	0	#N/A
BaRT2v18chr6HG301910.6	BaRT2v18chr6HG301910	872	880	1040	0	#N/A	#N/A	#N/A
BaRT2v18chr1HG014190.1	BaRT2v18chr1HG014190	1073	615	1039.25	0	#N/A	#N/A	#N/A
BaRT2v18chr5HG246380.2	BaRT2v18chr5HG246380	1500	101	1039.25	0	#N/A	#N/A	#N/A
BaRT2v18chr4HG202080.8	BaRT2v18chr4HG202080	1104	556	1035.25	0	HORVU.MOREX.r3.4HG0389240.1	DUF3527 domain protein	AT2G29510.1
BaRT2v18chr5HG279880.1	BaRT2v18chr5HG279880	1015	691	1034.75	0	HORVU.MOREX.r3.5HG0534960.1	U2 small nuclear ribonucleoprotein A	AT1G09760.1
BaRT2v18chr1HG027430.1	BaRT2v18chr1HG027430	2415	7	1033.75	0	HORVU.MOREX.r3.1HG0059750.1	DUF1644 family protein	AT3G24740.2
BaRT2v18chr5HG238810.1	BaRT2v18chr5HG238810	1026	658	1031.75	0	HORVU.MOREX.r3.5HG0462840.1	Ephrin type-B receptor 3	AT1G26750.1
BaRT2v18chr1HG032320.2	BaRT2v18chr1HG032320	1041	627	1031	0	#N/A	#N/A	NA
BaRT2v18chr2HG097240.1	BaRT2v18chr2HG097240	1061	614	1031	0	HORVU.MOREX.r3.2HG0189980.1	PPPDE thiol peptidase family protein, putative	AT5G47310.1
BaRT2v18chr7HG357500.1	BaRT2v18chr7HG357500	1150	450	1029.25	0	#N/A	#N/A	#N/A
BaRT2v18chr2HG062340.2	BaRT2v18chr2HG062340	2412	7	1028.25	BZIP domain-containing protein;Transcription factor hy5	HORVU.MOREX.r3.2HG0119190.1	BZIP transcription factor	AT3G56660.1
BaRT2v18chr2HG074440.20	BaRT2v18chr2HG074440	1247	326	1025	0	HORVU.MOREX.r3.2HG0144980.1	Mediator of RNA polymerase II transcription subunit 11	AT3G01435.1
BaRT2v18chr3HG174170.2	BaRT2v18chr3HG174170	950	743	1025	NAB domain-containing protein;Kinase-interacting protein 1	.	0	AT2G22560.1
BaRT2v18chr5HG251930.3	BaRT2v18chr5HG251930	1348	194	1021	Carbonic anhydrase	HORVU.MOREX.r3.5HG0487570.1	Carbonic anhydrase	AT4G33580.1
BaRT2v18chr6HG301000.12	BaRT2v18chr6HG301000	1065	572	1019.5	0	#N/A	#N/A	#N/A
BaRT2v18chr3HG147690.1	BaRT2v18chr3HG147690	1203	375	1017.5	Pathogenesis-related family protein isoform 1;pathogen-related protein-like	HORVU.MOREX.r3.3HG0286770.1	Pathogen-related protein	AT1G78780.2
BaRT2v18chr4HG181970.1	BaRT2v18chr4HG181970	925	728	1016.75	0	#N/A	#N/A	#N/A
BaRT2v18chr6HG303980.1	BaRT2v18chr6HG303980	1104	501	1016.75	0	HORVU.MOREX.r3.6HG0588820.1	Pericentriolar material 1 protein	#N/A
BaRT2v18chr3HG131420.4	BaRT2v18chr3HG131420	1447	103	1012.25	0	#N/A	#N/A	#N/A
BaRT2v18chr5HG275330.5	BaRT2v18chr5HG275330	855	801	1011	0	HORVU.MOREX.r3.5HG0526750.1	Ribosomal RNA large subunit methyltransferase E	#N/A
BaRT2v18chr3HG119690.2	BaRT2v18chr3HG119690	1132	443	1010.25	Protein SUPPRESSOR OF K(+) TRANSPORT GROWTH DEFECT 1;Vacuolar protein sorting-associated protein 4B;Salt-induced AAA-Type ATPase	HORVU.MOREX.r3.3HG0227860.1	Katanin p60 ATPase-containing subunit, putative	AT2G27600.1
BaRT2v18chr7HG329910.1	BaRT2v18chr7HG329910	1398	135	1010	Fiber protein Fb34;Putative cytochrome c oxidase, subunit III, 4-helical bundle;Coproporphyrinogen-III oxidase, aerobic	HORVU.MOREX.r3.7HG0636900.1	Fiber protein Fb34	AT1G68220.1
BaRT2v18chr2HG076920.1	BaRT2v18chr2HG076920	1128	444	1008.5	0	HORVU.MOREX.r3.2HG0151770.1	Receptor protein kinase-like protein	AT3G03770.2
BaRT2v18chr2HG083670.1	BaRT2v18chr2HG083670	1454	99	1007	Thioredoxin-dependent peroxiredoxin	HORVU.MOREX.r3.2HG0167220.1	Peroxiredoxin	AT5G06290.1
BaRT2v18chr1HG047930.1	BaRT2v18chr1HG047930	1356	164	1005.75	Probable protein ABIL1	HORVU.MOREX.r3.1HG0092870.1	Protein ABIL1	AT2G46225.1
BaRT2v18chr5HG264220.1	BaRT2v18chr5HG264220	938	664	1005.5	Protein Iojap-related, mitochondrial	HORVU.MOREX.r3.5HG0508690.1	Protein Iojap/ribosomal silencing factor RsfS	AT1G67620.1
BaRT2v18chr4HG177270.3	BaRT2v18chr4HG177270	1458	95	1005.25	30 kDa salivary gland allergen Aed a 3;Stress response protein NST1 isoform X2	HORVU.MOREX.r3.4HG0335310.1	tRNA (Ile)-lysidine synthase	AT3G47850.1
BaRT2v18chr1HG023680.5	BaRT2v18chr1HG023680	1439	102	1005	Choline-phosphate cytidylyltransferase 2;Cytidyltransferase-like domain	HORVU.MOREX.r3.1HG0053680.1	Choline-phosphate cytidylyltransferase	AT4G15130.1
BaRT2v18chr5HG280900.3	BaRT2v18chr5HG280900	1093	483	1004.75	0	HORVU.MOREX.r3.5HG0536900.1	F-box only 46	#N/A
BaRT2v18chr5HG248130.2	BaRT2v18chr5HG248130	1082	500	1002	0	.	0	#N/A
BaRT2v18chr3HG135930.5	BaRT2v18chr3HG135930	1425	107	1001	0	.	0	#N/A
BaRT2v18chr2HG091960.1	BaRT2v18chr2HG091960	2419	1	998.75	NAC domain-containing protein;Protein CUP-SHAPED COTYLEDON 1;NAC-type transcription factor (Fragment)	HORVU.MOREX.r3.2HG0181770.1	NAC domain protein,	AT4G28530.1
BaRT2v18chr3HG149430.1	BaRT2v18chr3HG149430	1150	388	996.75	Integrator complex subunit 9-like protein;Nucleic acid-binding;Replication factor A1	HORVU.MOREX.r3.3HG0289420.1	Nucleic acid-binding, OB-fold	AT1G23750.1
BaRT2v18chr2HG083410.4	BaRT2v18chr2HG083410	1087	472	995.25	0	HORVU.MOREX.r3.2HG0166630.1	OTU domain-containing protein	AT2G27350.6
BaRT2v18chr7HG368910.1	BaRT2v18chr7HG368910	1092	460	994.5	Receptor-like serine/threonine-protein kinase	HORVU.MOREX.r3.7HG0718670.1	Serine/threonine-protein kinase	AT4G32300.1
BaRT2v18chr7HG366370.1	BaRT2v18chr7HG366370	1184	346	994.25	Peroxidase	HORVU.MOREX.r3.7HG0713340.1	Peroxidase	AT4G11290.1
BaRT2v18chr6HG293350.4	BaRT2v18chr6HG293350	1134	407	993.5	0	#N/A	#N/A	#N/A
BaRT2v18chr6HG306100.9	BaRT2v18chr6HG306100	2406	4	993.25	0	HORVU.MOREX.r3.6HG0593390.1	Bidirectional sugar transporter SWEET	AT4G10850.1
BaRT2v18chr4HG207650.2	BaRT2v18chr4HG207650	1055	510	991	0	#N/A	#N/A	AT4G37608.1
BaRT2v18chr7HG332040.8	BaRT2v18chr7HG332040	1516	74	988.75	0	HORVU.MOREX.r3.7HG0641180.1	Protein ENHANCED DISEASE RESISTANCE 2-like	AT4G19040.1
BaRT2v18chr4HG177920.8	BaRT2v18chr4HG177920	1200	330	988.25	0	.	0	AT1G15200.2
BaRT2v18chr1HG044690.2	BaRT2v18chr1HG044690	2407	3	988	Gibberellin 2-beta-dioxygenase;Fe2OG dioxygenase domain-containing protein	HORVU.MOREX.r3.1HG0087020.1	Gibberellin 2-oxidase	AT1G78440.1
BaRT2v18chr5HG262750.2	BaRT2v18chr5HG262750	1436	94	987.5	AB hydrolase-1 domain-containing protein;epoxide hydrolase 4	HORVU.MOREX.r3.5HG0505640.1	Alpha/beta-hydrolase superfamily protein	AT2G18360.1
BaRT2v18chr1HG018870.4	BaRT2v18chr1HG018870	1374	135	985.75	0	#N/A	#N/A	AT3G59280.1
BaRT2v18chr3HG149600.1	BaRT2v18chr3HG149600	1104	427	983.75	0	HORVU.MOREX.r3.3HG0289630.1	Transcription factor, putative	#N/A
BaRT2v18chr1HG014630.5	BaRT2v18chr1HG014630	1495	76	983	KAT8 regulatory NSL complex subunit 2	HORVU.MOREX.r3.1HG0033130.1	INO80 complex subunit D	AT2G31600.1
BaRT2v18chr2HG078640.8	BaRT2v18chr2HG078640	1004	539	980	0	HORVU.MOREX.r3.2HG0155800.1	Alpha-glucosidase	#N/A
BaRT2v18chr5HG246650.1	BaRT2v18chr5HG246650	1454	84	978.75	0	.	0	#N/A
BaRT2v18chrUnG388980.1	BaRT2v18chrUnG388980	1144	366	978.5	0	HORVU.MOREX.r3.6HG0542790.1	GDSL esterase/lipase	NA
BaRT2v18chr2HG100350.3	BaRT2v18chr2HG100350	1220	296	978.25	MULTIDRUG RESISTANCE-ASSOCIATED protein 2;ATP-binding cassette sub-family C member 2;Mgatp-energized glutathione s-conjugate pump, putative;ABC transporter C family member 2	HORVU.MOREX.r3.2HG0195130.1	Multidrug resistance protein ABC transporter family protein	AT2G34660.2
BaRT2v18chr4HG182670.5	BaRT2v18chr4HG182670	1036	486	977.25	Dehydrogenase/reductase SDR family member 7;NAD(P)-binding Rossmann-fold superfamily protein;11-beta-hydroxysteroid dehydrogenase-like 2	HORVU.MOREX.r3.4HG0343470.1	Dehydrogenase/reductase SDR family member	AT3G03330.1
BaRT2v18chr6HG325990.10	BaRT2v18chr6HG325990	1168	336	977	Auxin-responsive protein IAA10;Auxin-responsive protein	HORVU.MOREX.r3.6HG0629810.1	Auxin-responsive protein	AT2G33310.2
BaRT2v18chr7HG371670.4	BaRT2v18chr7HG371670	1145	354	975	0	HORVU.MOREX.r3.7HG0723200.1	Peroxiredoxin, putative	AT4G37440.1
BaRT2v18chr1HG041780.4	BaRT2v18chr1HG041780	988	525	973.75	0	HORVU.MOREX.r3.1HG0082310.1	Like-COV protein	#N/A
BaRT2v18chr6HG303370.1	BaRT2v18chr6HG303370	923	579	973.75	0	#N/A	#N/A	#N/A
BaRT2v18chr2HG062540.4	BaRT2v18chr2HG062540	1235	270	973.25	0	#N/A	#N/A	#N/A
BaRT2v18chr5HG234960.2	BaRT2v18chr5HG234960	1084	428	973.25	0	.	0	#N/A
BaRT2v18chr5HG271660.1	BaRT2v18chr5HG271660	1237	268	973.25	DUF569 domain-containing protein;Actin cross-linking protein	HORVU.MOREX.r3.5HG0520830.1	Actin cross-linking protein, putative	AT1G59710.1
BaRT2v18chr4HG183760.11	BaRT2v18chr4HG183760	1463	78	972.75	BZIP domain-containing protein;Basic leucine zipper 61	HORVU.MOREX.r3.4HG0345340.1	Basic-leucine zipper (bZIP) transcription factor family protein	AT1G58110.2
BaRT2v18chr4HG190150.2	BaRT2v18chr4HG190150	1163	331	972	0	HORVU.MOREX.r3.4HG0360300.1	Stress-associated endoplasmic reticulum protein 2	AT1G27330.1
BaRT2v18chr6HG311760.1	BaRT2v18chr6HG311760	1174	320	970.75	Pentatricopeptide repeat-containing protein	HORVU.MOREX.r3.6HG0604960.1	Pentatricopeptide repeat-containing protein	AT4G13650.1
BaRT2v18chr5HG229490.4	BaRT2v18chr5HG229490	1321	176	969.5	Purple acid phosphatase	HORVU.MOREX.r3.5HG0440850.1	Purple acid phosphatase	AT1G13750.1
BaRT2v18chr5HG239680.2	BaRT2v18chr5HG239680	1020	483	969	0	HORVU.MOREX.r3.5HG0464590.1	Methyltransferase-related protein	AT5G58375.1
BaRT2v18chr1HG007430.2	BaRT2v18chr1HG007430	1529	65	968.25	Metal tolerance protein 1;Solute carrier family 30 (Zinc transporter), member 2;Putative Zn transporter;Metal/metalloid transporter protein	HORVU.MOREX.r3.1HG0016110.1	Metal tolerance protein	AT2G46800.2
BaRT2v18chr6HG289110.1	BaRT2v18chr6HG289110	1072	434	968.25	0	HORVU.MOREX.r3.6HG0552030.1	Phosphatidate cytidylyltransferase	AT2G45150.3
BaRT2v18chr6HG313440.2	BaRT2v18chr6HG313440	1233	266	968	0	.	0	#N/A
BaRT2v18chr6HG295760.4	BaRT2v18chr6HG295760	1115	376	967.75	Protein-serine/threonine phosphatase	HORVU.MOREX.r3.6HG0568830.1	Protein phosphatase 2c, putative	AT4G31860.1
BaRT2v18chr3HG146540.14	BaRT2v18chr3HG146540	1152	332	967	Dilute domain-containing protein;Myosin motor domain-containing protein	HORVU.MOREX.r3.3HG0284760.1	Myosin	AT5G20490.2
BaRT2v18chr7HG362310.3	BaRT2v18chr7HG362310	1475	71	959.25	0	.	0	NA
BaRT2v18chr3HG122090.1	BaRT2v18chr3HG122090	1258	230	958.75	Serine/threonine-protein phosphatase	HORVU.MOREX.r3.3HG0231800.1	Light-regulated protein	AT2G29400.1
BaRT2v18chr5HG247180.7	BaRT2v18chr5HG247180	1022	455	958.75	Transmembrane Fragile-X-F-associated protein	HORVU.MOREX.r3.5HG0479700.1	Transmembrane Fragile-X-F-associated protein	AT1G18470.1
BaRT2v18chr1HG025250.3	BaRT2v18chr1HG025250	2382	4	958.25	0	HORVU.MOREX.r3.1HG0056160.1	Altered inheritance of mitochondria protein 32	AT4G26620.1
BaRT2v18chr7HG359590.3	BaRT2v18chr7HG359590	1508	64	956.25	0	.	0	#N/A
BaRT2v18chr6HG304570.15	BaRT2v18chr6HG304570	1062	416	955	0	#N/A	#N/A	AT5G12920.1
BaRT2v18chr7HG338190.3	BaRT2v18chr7HG338190	1446	76	954.25	Lactoylglutathione lyase / glyoxalase I family protein	HORVU.MOREX.r3.7HG0654180.1	Lactoylglutathione lyase/glyoxalase I family protein	AT1G64185.1
BaRT2v18chr1HG029070.1	BaRT2v18chr1HG029070	1257	224	953.5	0	#N/A	#N/A	#N/A
BaRT2v18chr7HG369830.1	BaRT2v18chr7HG369830	1164	307	952.75	0	HORVU.MOREX.r3.7HG0720070.1	Tetratricopeptide repeat (TPR)-like superfamily protein	#N/A
BaRT2v18chr4HG201660.1	BaRT2v18chr4HG201660	1245	240	952.25	0	#N/A	#N/A	#N/A
BaRT2v18chr4HG212770.3	BaRT2v18chr4HG212770	1002	457	952.25	WD and tetratricopeptide repeats protein 1;Coatomer subunit alpha-2;Transducin family protein / WD-40 repeat family protein;Dynein assembly factor with WDR repeat domains 1	HORVU.MOREX.r3.4HG0406310.1	WD and tetratricopeptide repeat protein, putative	AT5G10940.2
BaRT2v18chr2HG070090.1	BaRT2v18chr2HG070090	1109	351	951.25	ARF GAP-like zinc finger-containing protein ZIGA3;Putative ADP-ribosylation factor GTPase-activating protein AGD5;Putative ADP-ribosylation factor GTPase-activating protein;Arf-GAP domain-containing protein	HORVU.MOREX.r3.2HG0134790.1	Arf GTPase activating protein	AT5G54310.1
BaRT2v18chr7HG363390.3	BaRT2v18chr7HG363390	1469	68	948.75	BTB/POZ domain-containing protein At1g21780;BTB domain-containing protein;TRAF transcription factor;BTB/POZ domain-containing protein	HORVU.MOREX.r3.7HG0707210.1	BTB/POZ domain-containing protein	AT1G21780.2
BaRT2v18chr5HG239400.6	BaRT2v18chr5HG239400	1219	258	948.25	E3 ubiquitin-protein ligase RING1	HORVU.MOREX.r3.5HG0464040.1	N-acetyltransferase, putative	AT5G01980.1
BaRT2v18chr1HG003760.2	BaRT2v18chr1HG003760	1391	101	945.25	0	HORVU.MOREX.r3.1HG0007850.1	E3 UFM1-protein ligase 1-like protein	AT3G46220.1
BaRT2v18chr1HG030760.3	BaRT2v18chr1HG030760	1196	272	944.5	0	HORVU.MOREX.r3.1HG0065410.1	UPF0301 protein	#N/A
BaRT2v18chr4HG190420.1	BaRT2v18chr4HG190420	1408	92	943.25	0	HORVU.MOREX.r3.4HG0361260.1	Vacuolar protein sorting-associated	AT4G27690.1
BaRT2v18chr6HG283540.2	BaRT2v18chr6HG283540	916	497	941.75	Methyltransferase	HORVU.MOREX.r3.6HG0541940.1	S-adenosyl-L-methionine-dependent methyltransferases superfamily protein	AT4G10440.1
BaRT2v18chr5HG263360.2	BaRT2v18chr5HG263360	1480	62	941	0	HORVU.MOREX.r3.5HG0507290.1	Myosin heavy chain, putative	AT1G24560.1
BaRT2v18chr3HG130200.1	BaRT2v18chr3HG130200	1452	70	939.5	0	.	0	NA
BaRT2v18chr5HG223460.8	BaRT2v18chr5HG223460	1254	212	939.25	C2C2-YABBY transcription factor;putative axial regulator YABBY 2 isoform X1;YABBY2-like transcription factor YAB2	HORVU.MOREX.r3.5HG0425660.1	YABBY transcription factor	AT2G26580.2
BaRT2v18chr5HG251830.2	BaRT2v18chr5HG251830	1189	270	939	0	HORVU.MOREX.r3.5HG0487290.1	Nucleotide/sugar transporter family protein	#N/A
BaRT2v18chr2HG079560.9	BaRT2v18chr2HG079560	1433	73	938.5	0	#N/A	#N/A	#N/A
BaRT2v18chr6HG307140.5	BaRT2v18chr6HG307140	1123	326	938.5	0	HORVU.MOREX.r3.6HG0595860.1	E3 ubiquitin-protein ligase	AT3G24800.1
BaRT2v18chr3HG131170.7	BaRT2v18chr3HG131170	1344	128	936.5	0	HORVU.MOREX.r3.3HG0249550.1	Retrotransposon protein, putative, unclassified	#N/A
BaRT2v18chr5HG231160.1	BaRT2v18chr5HG231160	1221	244	936.5	0	#N/A	#N/A	#N/A
BaRT2v18chr7HG378600.2	BaRT2v18chr7HG378600	1216	248	936	0	#N/A	#N/A	#N/A
BaRT2v18chr3HG152850.12	BaRT2v18chr3HG152850	1050	389	935.5	Glycerol-3-phosphate dehydrogenase [NAD(+)]	HORVU.MOREX.r3.3HG0295210.1	Glycerol-3-phosphate dehydrogenase [NAD(+)]	AT3G07690.1
BaRT2v18chr4HG204730.4	BaRT2v18chr4HG204730	1160	280	934	0	HORVU.MOREX.r3.4HG0393640.1	Anaphase-promoting complex subunit 6-like protein	AT1G78770.1
BaRT2v18chr3HG125580.2	BaRT2v18chr3HG125580	1106	330	933.5	p53 and DNA damage-regulated protein 1	HORVU.MOREX.r3.3HG0237910.1	P53/DNA damage-regulated protein	AT3G15351.1
BaRT2v18chr7HG341560.2	BaRT2v18chr7HG341560	1060	376	932.75	0	HORVU.MOREX.r3.7HG0659980.1	UAA transporter	AT4G31600.1
BaRT2v18chr7HG345810.2	BaRT2v18chr7HG345810	969	440	932.25	0	HORVU.MOREX.r3.7HG0667760.1	DNA glycosylase	AT3G47830.1
BaRT2v18chr5HG237070.3	BaRT2v18chr5HG237070	1012	411	931.5	Protein trichome birefringence-like 11	HORVU.MOREX.r3.5HG0459290.1	Protein trichome birefringence	AT5G19160.1
BaRT2v18chr7HG329640.3	BaRT2v18chr7HG329640	1169	267	928.5	PPPDE domain-containing protein;deubiquitinase DESI2	HORVU.MOREX.r3.7HG0636510.1	PPPDE putative thiol peptidase family protein	AT4G25680.1
BaRT2v18chr2HG057780.13	BaRT2v18chr2HG057780	1422	73	925	0	HORVU.MOREX.r3.2HG0110840.1	2-dehydro-3-deoxyphosphooctonate aldolase	AT1G79500.4
BaRT2v18chr1HG013570.2	BaRT2v18chr1HG013570	1083	341	924.5	0	#N/A	#N/A	AT1G31870.2
BaRT2v18chr1HG019710.2	BaRT2v18chr1HG019710	1116	312	924.5	myosin-1 isoform X1;Myosin-3;Myosin motor domain-containing protein;Myosin-J heavy chain	HORVU.MOREX.r3.1HG0045720.1	Myosin-related family protein	AT3G19960.1
BaRT2v18chr4HG204640.4	BaRT2v18chr4HG204640	1040	374	924.5	65-kDa microtubule-associated protein 7;65-kDa microtubule-associated protein 6 isoform X1;65-kDa microtubule-associated protein 6;65-kDa microtubule-associated protein 6-like;Microtubule associated protein family protein, putative, expressed	HORVU.MOREX.r3.4HG0393520.1	Microtubule associated protein family protein, putative, expressed	AT1G14690.2
BaRT2v18chr2HG095040.1	BaRT2v18chr2HG095040	1124	305	922.75	protein FATTY ACID EXPORT 4, chloroplastic	HORVU.MOREX.r3.2HG0186490.1	Transmembrane protein 14C	AT1G33265.1
BaRT2v18chr3HG138160.1	BaRT2v18chr3HG138160	1170	259	922.75	0	HORVU.MOREX.r3.3HG0266290.1	Tetratricopeptide repeat (TPR)-like superfamily protein	#N/A
BaRT2v18chr7HG337170.3	BaRT2v18chr7HG337170	1028	376	921.25	0	HORVU.MOREX.r3.7HG0651570.1	Dual specificity protein phosphatase family protein	AT5G56610.1
BaRT2v18chr7HG366830.3	BaRT2v18chr7HG366830	1465	57	920.75	0	#N/A	#N/A	AT1G48600.1
BaRT2v18chr4HG191760.2	BaRT2v18chr4HG191760	1133	293	920.25	0	HORVU.MOREX.r3.4HG0365200.1	Ubiquitin carboxyl-terminal hydrolase family protein, expressed	AT5G06600.3
BaRT2v18chr2HG057630.1	BaRT2v18chr2HG057630	1105	314	919	0	HORVU.MOREX.r3.2HG0110580.1	Ras-responsive element-binding protein 1	NA
BaRT2v18chr7HG357590.3	BaRT2v18chr7HG357590	1090	322	918	0	#N/A	#N/A	AT2G02970.1
BaRT2v18chr6HG287050.2	BaRT2v18chr6HG287050	1498	52	917	Glutathionyl-hydroquinone reductase YqjG-like;GST C-terminal domain-containing protein	HORVU.MOREX.r3.6HG0548070.1	Glutathione S-transferase,-like protein	AT4G19880.1
BaRT2v18chr6HG303330.4	BaRT2v18chr6HG303330	978	402	914	Translocation protein SEC62	#N/A	#N/A	AT3G20920.2
BaRT2v18chr2HG096340.11	BaRT2v18chr2HG096340	1071	336	913.25	Cyclic nucleotide-binding domain-containing protein;Acyl-coenzyme A thioesterase 8	HORVU.MOREX.r3.2HG0188670.1	Acyl-coenzyme A thioesterase 8	AT1G01710.1
BaRT2v18chr5HG233390.1	BaRT2v18chr5HG233390	1203	236	913.25	Transmembrane protein 19	HORVU.MOREX.r3.5HG0449350.1	Transmembrane 19	AT5G19930.2
BaRT2v18chr5HG231080.3	BaRT2v18chr5HG231080	1229	208	912	Splicing factor, arginine/serine-rich 12	HORVU.MOREX.r3.5HG0444470.1	Splicing factor, arginine/serine-rich 12	NA
BaRT2v18chr3HG131730.19	BaRT2v18chr3HG131730	1410	75	910.5	0	#N/A	#N/A	#N/A
BaRT2v18chr5HG221800.4	BaRT2v18chr5HG221800	1284	156	909.25	Early-responsive to dehydration protein, putative, expressed;Hyperosmolality-gated Ca2+ permeable channel 2.1;Expressed protein (With alternative splicing)	HORVU.MOREX.r3.5HG0420970.1	ERD (Early-responsive to dehydration stress) family protein	AT1G58520.1
BaRT2v18chr1HG006870.15	BaRT2v18chr1HG006870	1178	241	908.75	0	#N/A	#N/A	#N/A
BaRT2v18chr6HG302150.4	BaRT2v18chr6HG302150	1038	346	908.5	Putative WRKY transcription factor 19	HORVU.MOREX.r3.6HG0583730.1	Loricrin-like	AT5G64550.1
BaRT2v18chr7HG357910.7	BaRT2v18chr7HG357910	1322	127	903.75	0	HORVU.MOREX.r3.7HG0694330.1	Methylenetetrahydrofolate--tRNA-(uracil-5-)-methyltransferase TrmFO	#N/A
BaRT2v18chr3HG125940.5	BaRT2v18chr3HG125940	1157	247	903	BTB/POZ domain-containing protein POB1;BTB domain-containing protein	.	0	AT3G61600.2
BaRT2v18chr4HG181890.1	BaRT2v18chr4HG181890	1422	65	902.25	CVC domain-containing protein;Pentatricopeptide repeat-containing protein;Pentatricopeptide, putative, expressed	HORVU.MOREX.r3.4HG0342130.1	Pentatricopeptide repeat-containing protein	AT5G55840.1
BaRT2v18chr2HG103500.1	BaRT2v18chr2HG103500	1252	174	900.5	Diadenosine 5' family protein;Serine hydroxymethyltransferase	#N/A	#N/A	AT1G14990.1
BaRT2v18chr5HG241480.9	BaRT2v18chr5HG241480	1195	223	900.5	0	HORVU.MOREX.r3.5HG0468350.1	PI-PLC X domain-containing protein	AT5G67130.1
BaRT2v18chr4HG176770.2	BaRT2v18chr4HG176770	949	389	900.25	0	HORVU.MOREX.r3.4HG0334590.1	RecQ-mediated genome instability protein 2	#N/A
BaRT2v18chr6HG326860.2	BaRT2v18chr6HG326860	1205	213	899.25	0	.	0	#N/A
[truncated: 506 more rows]

## Sheet: S22
WGCNA module	Genotype	GroupID	Category	Term	Description	LogP	Log(q-value)	InTerm_InList	Genes	Symbols
Yellow	Bowman	1_Summary	GO Biological Processes	GO:0016054	organic acid catabolic process	-11.6663	-7.90497	37/162	814769,814770,816180,817175,817876,821135,823668,823888,824347,824750,825044,826468,826967,827089,827386,829549,829675,830546,830746,830789,834363,834660,834823,835480,835494,836635,836724,837757,838362,838739,839254,839883,841516,841876,841998,843395,844180,816152,817163,835871,836262,836519,844395,815134,818978,819138,819954,821049,824484,825145,827145,827211,828736,829246,830067,831169,831332,…	GSTZ2,GSTZ1,AT2G16790,PEX10,PKT3,DOX1,IVD,ASN1,ACX4,AT3G55840,CSY2,ARGAH1,AT4G13360,HCD1,AT4G16800,MCCB,AT4G35220,AT5G06580,PEX1,AT5G09300,ETFBETA,DELTA-OAT,AACT1,TAT7,HGO,ACX2,CHY1,AT1G12050,MCCA,AT1G21400,AT1G01710,GA2OX2,ETFALPHA,ABCD2,BCDH BETA1,AOAT2,ATGA2OX1,AT2G16530,AT2G26230,AT5G57655,RPE,SAL1,IMD2,AT2G05830,OASB,AT2G45300,ADT2,PYD1,NodGS,OASC,OASA1,ATB' GAMMA,emb1027,AT4G31180,IMPL2,AK-…
Yellow	Bowman	1_Member	GO Biological Processes	GO:0016054	organic acid catabolic process	-11.6663	-7.90497	37/162	814769,814770,816180,817175,817876,821135,823668,823888,824347,824750,825044,826468,826967,827089,827386,829549,829675,830546,830746,830789,834363,834660,834823,835480,835494,836635,836724,837757,838362,838739,839254,839883,841516,841876,841998,843395,844180	GSTZ2,GSTZ1,AT2G16790,PEX10,PKT3,DOX1,IVD,ASN1,ACX4,AT3G55840,CSY2,ARGAH1,AT4G13360,HCD1,AT4G16800,MCCB,AT4G35220,AT5G06580,PEX1,AT5G09300,ETFBETA,DELTA-OAT,AACT1,TAT7,HGO,ACX2,CHY1,AT1G12050,MCCA,AT1G21400,AT1G01710,GA2OX2,ETFALPHA,ABCD2,BCDH BETA1,AOAT2,ATGA2OX1
Yellow	Bowman	1_Member	GO Biological Processes	GO:0046395	carboxylic acid catabolic process	-10.4247	-6.96445	34/153	814769,814770,816180,817175,817876,821135,823668,823888,824347,824750,825044,826468,826967,827089,827386,829549,829675,830546,830746,830789,834363,834660,834823,835494,836635,836724,837757,838362,838739,839254,841516,841876,841998,843395	GSTZ2,GSTZ1,AT2G16790,PEX10,PKT3,DOX1,IVD,ASN1,ACX4,AT3G55840,CSY2,ARGAH1,AT4G13360,HCD1,AT4G16800,MCCB,AT4G35220,AT5G06580,PEX1,AT5G09300,ETFBETA,DELTA-OAT,AACT1,HGO,ACX2,CHY1,AT1G12050,MCCA,AT1G21400,AT1G01710,ETFALPHA,ABCD2,BCDH BETA1,AOAT2
Yellow	Bowman	1_Member	GO Biological Processes	GO:0044282	small molecule catabolic process	-9.55242	-6.39315	42/234	814769,814770,816152,816180,817163,817175,817876,821135,823668,823888,824347,824750,825044,826468,826967,827089,827386,829549,829675,830546,830746,830789,834363,834660,834823,835480,835494,835871,836262,836519,836635,836724,837757,838362,838739,839254,839883,841516,841876,841998,843395,844180	GSTZ2,GSTZ1,AT2G16530,AT2G16790,AT2G26230,PEX10,PKT3,DOX1,IVD,ASN1,ACX4,AT3G55840,CSY2,ARGAH1,AT4G13360,HCD1,AT4G16800,MCCB,AT4G35220,AT5G06580,PEX1,AT5G09300,ETFBETA,DELTA-OAT,AACT1,TAT7,HGO,AT5G57655,RPE,SAL1,ACX2,CHY1,AT1G12050,MCCA,AT1G21400,AT1G01710,GA2OX2,ETFALPHA,ABCD2,BCDH BETA1,AOAT2,ATGA2OX1
Yellow	Bowman	1_Member	GO Biological Processes	GO:0009063	cellular amino acid catabolic process	-6.08313	-3.43575	20/94	814769,814770,823668,823888,824750,826468,826967,827386,829549,829675,830789,834363,834660,835494,836724,837757,838362,838739,841998,843395	GSTZ2,GSTZ1,IVD,ASN1,AT3G55840,ARGAH1,AT4G13360,AT4G16800,MCCB,AT4G35220,AT5G09300,ETFBETA,DELTA-OAT,HGO,CHY1,AT1G12050,MCCA,AT1G21400,BCDH BETA1,AOAT2
Yellow	Bowman	1_Member	GO Biological Processes	GO:0009083	branched-chain amino acid catabolic process	-5.9978	-3.3826	10/25	823668,826967,827386,829549,830789,834363,836724,838362,838739,841998	IVD,AT4G13360,AT4G16800,MCCB,AT5G09300,ETFBETA,CHY1,MCCA,AT1G21400,BCDH BETA1
Yellow	Bowman	1_Member	GO Biological Processes	GO:1901606	alpha-amino acid catabolic process	-4.16685	-2.06195	16/87	814769,814770,823668,824750,826468,826967,829549,829675,834363,834660,835480,835494,836724,837757,838362,843395	GSTZ2,GSTZ1,IVD,AT3G55840,ARGAH1,AT4G13360,MCCB,AT4G35220,ETFBETA,DELTA-OAT,TAT7,HGO,CHY1,AT1G12050,MCCA,AOAT2
Yellow	Bowman	1_Member	GO Biological Processes	GO:0009081	branched-chain amino acid metabolic process	-3.74947	-1.74402	11/50	823668,826967,827386,829549,830789,834363,836724,838362,838739,841998,844395	IVD,AT4G13360,AT4G16800,MCCB,AT5G09300,ETFBETA,CHY1,MCCA,AT1G21400,BCDH BETA1,IMD2
Yellow	Bowman	1_Member	GO Biological Processes	GO:0006552	leucine catabolic process	-3.37414	-1.43889	4/7	823668,829549,834363,838362	IVD,MCCB,ETFBETA,MCCA
Yellow	Bowman	1_Member	GO Biological Processes	GO:0006520	cellular amino acid metabolic process	-3.12237	-1.25867	41/397	814769,814770,815134,818978,819138,819954,821049,823668,823888,824484,824750,825145,826468,826967,827145,827211,827386,828736,829246,829549,829675,830067,830789,831169,831332,831519,834363,834660,835480,835494,836558,836625,836724,837757,838362,838739,839866,841998,843395,844264,844395	GSTZ2,GSTZ1,AT2G05830,OASB,AT2G45300,ADT2,PYD1,IVD,ASN1,NodGS,AT3G55840,OASC,ARGAH1,AT4G13360,OASA1,ATB' GAMMA,AT4G16800,emb1027,AT4G31180,MCCB,AT4G35220,IMPL2,AT5G09300,AK-LYS1,P5CR,GLN1;4,ETFBETA,DELTA-OAT,TAT7,HGO,BETA-UP,ASN2,CHY1,AT1G12050,MCCA,AT1G21400,AT1G29880,BCDH BETA1,AOAT2,MST1,IMD2
Yellow	Bowman	1_Member	GO Biological Processes	GO:1901605	alpha-amino acid metabolic process	-3.00333	-1.18649	30/267	814769,814770,815134,818978,819954,823668,823888,824484,824750,825145,826468,826967,827145,827211,829549,829675,831169,831332,831519,834363,834660,835480,835494,836625,836724,837757,838362,843395,844264,844395	GSTZ2,GSTZ1,AT2G05830,OASB,ADT2,IVD,ASN1,NodGS,AT3G55840,OASC,ARGAH1,AT4G13360,OASA1,ATB' GAMMA,MCCB,AT4G35220,AK-LYS1,P5CR,GLN1;4,ETFBETA,DELTA-OAT,TAT7,HGO,ASN2,CHY1,AT1G12050,MCCA,AOAT2,MST1,IMD2
Yellow	Bowman	1_Member	GO Biological Processes	GO:0006551	leucine metabolic process	-1.86317	-0.351183	5/24	823668,829549,834363,838362,844395	IVD,MCCB,ETFBETA,MCCA,IMD2
Yellow	Bowman	2_Summary	GO Biological Processes	GO:0044255	cellular lipid metabolic process	-10.2333	-6.9491	88/695	814677,814698,814915,814974,816012,816152,817165,817175,817205,817234,817761,817786,817876,818042,818137,818241,818449,819123,819337,819554,819716,819845,819900,819961,820339,820387,820461,820647,820667,820760,820816,821135,821299,824347,824568,824660,824702,825044,825052,825527,826788,827089,827179,827386,827730,827908,827953,827960,828239,829541,829602,830380,830746,831298,831587,832432,832820,…	PAHX,AT2G01690,PI4K GAMMA 7,LACS8,LIP1,AT2G16530,KCS10,PEX10,KCS11,CDPMEK,CVL1,CCT1,PKT3,FAH1,AT2G35680,AT2G36690,PECT1,CDS4,LACS1,AT3G03990,AT3G05510,ACLB-1,AT3G07140,AT3G07700,DGD1,FAD2,PGK1,FAB1B,NCED3,AT3G15290,PLDALPHA1,DOX1,LPP3,ACX4,PAS1,pPLAIIIbeta,CER10,CSY2,AT3G58830,CCD1,HMGS,HCD1,CCT2,AT4G16800,AT4G19860,ANTR2,AT4G02485,DGD2,SPHK1,OST1,KCS17,AT5G04980,PEX1,AT5G14470,PSY,LCB2,LACS7,AT5…
Yellow	Bowman	2_Member	GO Biological Processes	GO:0044255	cellular lipid metabolic process	-10.2333	-6.9491	88/695	814677,814698,814915,814974,816012,816152,817165,817175,817205,817234,817761,817786,817876,818042,818137,818241,818449,819123,819337,819554,819716,819845,819900,819961,820339,820387,820461,820647,820667,820760,820816,821135,821299,824347,824568,824660,824702,825044,825052,825527,826788,827089,827179,827386,827730,827908,827953,827960,828239,829541,829602,830380,830746,831298,831587,832432,832820,…	PAHX,AT2G01690,PI4K GAMMA 7,LACS8,LIP1,AT2G16530,KCS10,PEX10,KCS11,CDPMEK,CVL1,CCT1,PKT3,FAH1,AT2G35680,AT2G36690,PECT1,CDS4,LACS1,AT3G03990,AT3G05510,ACLB-1,AT3G07140,AT3G07700,DGD1,FAD2,PGK1,FAB1B,NCED3,AT3G15290,PLDALPHA1,DOX1,LPP3,ACX4,PAS1,pPLAIIIbeta,CER10,CSY2,AT3G58830,CCD1,HMGS,HCD1,CCT2,AT4G16800,AT4G19860,ANTR2,AT4G02485,DGD2,SPHK1,OST1,KCS17,AT5G04980,PEX1,AT5G14470,PSY,LCB2,LACS7,AT5…
Yellow	Bowman	2_Member	GO Biological Processes	GO:0008610	lipid biosynthetic process	-4.58973	-2.35549	59/555	814698,814915,816152,817165,817205,817234,817786,817876,818137,818241,818449,819123,819554,819845,819900,819961,820339,820387,820461,820647,820667,821135,821519,822709,824568,824702,825052,826788,827179,827960,828239,829541,829602,831298,831587,832432,833509,834828,835027,835420,835762,837372,837602,837990,838868,839883,840942,841250,841281,841899,841944,842344,842541,843028,843128,843384,844002,…	AT2G01690,PI4K GAMMA 7,AT2G16530,KCS10,KCS11,CDPMEK,CCT1,PKT3,AT2G35680,AT2G36690,PECT1,CDS4,AT3G03990,ACLB-1,AT3G07140,AT3G07700,DGD1,FAD2,PGK1,FAB1B,NCED3,DOX1,DWF1,BR6OX2,PAS1,CER10,AT3G58830,HMGS,CCT2,DGD2,SPHK1,OST1,KCS17,AT5G14470,PSY,LCB2,AT5G35460,FPS1,XK-2,FOP1,AT5G56610,FATB,CER1,SBH2,ATSAC1,GA2OX2,AT1G43580,DGAT3,PMEAMT,PES1,LOX1,VPS34,CDS1,ABA4,PIS1,AT1G70480,OPR2,ATGA2OX1,HST
Yellow	Bowman	2_Member	GO Biological Processes	GO:0045017	glycerolipid biosynthetic process	-3.90709	-1.85333	21/140	814698,814915,817786,818137,818449,819123,819900,820647,825052,827179,829541,833509,835420,835762,838868,841250,841281,841899,842344,842541,843128	AT2G01690,PI4K GAMMA 7,CCT1,AT2G35680,PECT1,CDS4,AT3G07140,FAB1B,AT3G58830,CCT2,OST1,AT5G35460,FOP1,AT5G56610,ATSAC1,DGAT3,PMEAMT,PES1,VPS34,CDS1,PIS1
Yellow	Bowman	2_Member	GO Biological Processes	GO:0006644	phospholipid metabolic process	-3.70874	-1.71826	28/220	814698,814915,817234,817761,817786,818137,818449,819123,819716,819900,820647,820816,821299,824660,825052,826788,827179,827730,830380,833509,834828,835762,837234,838868,841281,842344,842541,843128	AT2G01690,PI4K GAMMA 7,CDPMEK,CVL1,CCT1,AT2G35680,PECT1,CDS4,AT3G05510,AT3G07140,FAB1B,PLDALPHA1,LPP3,pPLAIIIbeta,AT3G58830,HMGS,CCT2,AT4G19860,AT5G04980,AT5G35460,FPS1,AT5G56610,NPC1,ATSAC1,PMEAMT,VPS34,CDS1,PIS1
Yellow	Bowman	2_Member	GO Biological Processes	GO:0046486	glycerolipid metabolic process	-3.56358	-1.61516	25/191	814698,814915,816012,817761,817786,818137,818449,819123,819900,820647,820816,825052,827179,829541,830380,833509,835420,835762,838868,841250,841281,841899,842344,842541,843128	AT2G01690,PI4K GAMMA 7,LIP1,CVL1,CCT1,AT2G35680,PECT1,CDS4,AT3G07140,FAB1B,PLDALPHA1,AT3G58830,CCT2,OST1,AT5G04980,AT5G35460,FOP1,AT5G56610,ATSAC1,DGAT3,PMEAMT,PES1,VPS34,CDS1,PIS1
Yellow	Bowman	2_Member	GO Biological Processes	GO:0046474	glycerophospholipid biosynthetic process	-3.33759	-1.41511	17/112	814698,814915,817786,818137,818449,819123,819900,820647,825052,827179,833509,835762,838868,841281,842344,842541,843128	AT2G01690,PI4K GAMMA 7,CCT1,AT2G35680,PECT1,CDS4,AT3G07140,FAB1B,AT3G58830,CCT2,AT5G35460,AT5G56610,ATSAC1,PMEAMT,VPS34,CDS1,PIS1
Yellow	Bowman	2_Member	GO Biological Processes	GO:0008654	phospholipid biosynthetic process	-3.10823	-1.25539	20/149	814698,814915,817234,817786,818137,818449,819123,819900,820647,825052,826788,827179,833509,834828,835762,838868,841281,842344,842541,843128	AT2G01690,PI4K GAMMA 7,CDPMEK,CCT1,AT2G35680,PECT1,CDS4,AT3G07140,FAB1B,AT3G58830,HMGS,CCT2,AT5G35460,FPS1,AT5G56610,ATSAC1,PMEAMT,VPS34,CDS1,PIS1
Yellow	Bowman	2_Member	GO Biological Processes	GO:0019637	organophosphate metabolic process	-2.87101	-1.06873	53/565	814698,814826,814915,817234,817505,817761,817786,818137,818449,819003,819123,819716,819845,819900,819960,820461,820647,820816,820955,821299,824660,825052,826470,826788,827179,827628,827730,828232,828733,830380,833509,834828,835762,835987,836262,836298,836519,837234,837776,837931,838868,838901,839254,839866,839948,841281,841762,841853,842344,842541,843128,843535,2746201	AT2G01690,AT2G02970,PI4K GAMMA 7,CDPMEK,ENOC,CVL1,CCT1,AT2G35680,PECT1,ITPK4,CDS4,AT3G05510,ACLB-1,AT3G07140,AT3G07690,PGK1,FAB1B,PLDALPHA1,AT3G16990,LPP3,pPLAIIIbeta,AT3G58830,CRY1,HMGS,CCT2,AT4G18930,AT4G19860,FMN/FHY,PFK3,AT5G04980,AT5G35460,FPS1,AT5G56610,Mik,RPE,IPK2BETA,SAL1,NPC1,AT1G12230,PGL1,ATSAC1,TH1,AT1G01710,AT1G29880,AT1G30680,PMEAMT,DJ1B,RSH3,VPS34,CDS1,PIS1,dNK,HINT3
Yellow	Bowman	2_Member	GO Biological Processes	GO:0006650	glycerophospholipid metabolic process	-2.85824	-1.06539	20/156	814698,814915,817761,817786,818137,818449,819123,819900,820647,820816,825052,827179,830380,833509,835762,838868,841281,842344,842541,843128	AT2G01690,PI4K GAMMA 7,CVL1,CCT1,AT2G35680,PECT1,CDS4,AT3G07140,FAB1B,PLDALPHA1,AT3G58830,CCT2,AT5G04980,AT5G35460,AT5G56610,ATSAC1,PMEAMT,VPS34,CDS1,PIS1
Yellow	Bowman	2_Member	GO Biological Processes	GO:0090407	organophosphate biosynthetic process	-1.80126	-0.307108	31/337	814698,814915,817234,817786,818137,818449,819003,819123,819845,819900,820647,820955,825052,826788,827179,828232,833509,834828,835762,835987,836298,838868,838901,839866,839948,841281,841853,842344,842541,843128,843535	AT2G01690,PI4K GAMMA 7,CDPMEK,CCT1,AT2G35680,PECT1,ITPK4,CDS4,ACLB-1,AT3G07140,FAB1B,AT3G16990,AT3G58830,HMGS,CCT2,FMN/FHY,AT5G35460,FPS1,AT5G56610,Mik,IPK2BETA,ATSAC1,TH1,AT1G29880,AT1G30680,PMEAMT,RSH3,VPS34,CDS1,PIS1,dNK
Yellow	Bowman	3_Summary	GO Biological Processes	GO:0072329	monocarboxylic acid catabolic process	-8.70316	-5.6408	19/61	814770,816180,817175,817876,821135,824347,825044,827089,827386,830546,830746,834823,835494,836635,836724,837757,839254,841516,841876,816152,820667,820816,825527,827730,835053,837234,839883,844180,841944,814677,814974,816893,817165,817205,817234,817505,818042,819244,819337,819845,820387,820461,820760,821726,824568,824702,825905,827953,828733,829541,829602,831690,832820,837372,841762,843028,843384,…	GSTZ1,AT2G16790,PEX10,PKT3,DOX1,ACX4,CSY2,HCD1,AT4G16800,AT5G06580,PEX1,AACT1,HGO,ACX2,CHY1,AT1G12050,AT1G01710,ETFALPHA,ABCD2,AT2G16530,NCED3,PLDALPHA1,CCD1,AT4G19860,AT5G49900,NPC1,GA2OX2,ATGA2OX1,LOX1,PAHX,LACS8,MES3,KCS10,KCS11,CDPMEK,ENOC,FAH1,JAR1,LACS1,ACLB-1,FAD2,PGK1,AT3G15290,ICL,PAS1,CER10,IBR1,AT4G02485,PFK3,OST1,KCS17,MLS,LACS7,FATB,DJ1B,ABA4,AT1G70480,OPR2,CVL1,AT3G58830,AT5G04980,A…
Yellow	Bowman	3_Member	GO Biological Processes	GO:0072329	monocarboxylic acid catabolic process	-8.70316	-5.6408	19/61	814770,816180,817175,817876,821135,824347,825044,827089,827386,830546,830746,834823,835494,836635,836724,837757,839254,841516,841876	GSTZ1,AT2G16790,PEX10,PKT3,DOX1,ACX4,CSY2,HCD1,AT4G16800,AT5G06580,PEX1,AACT1,HGO,ACX2,CHY1,AT1G12050,AT1G01710,ETFALPHA,ABCD2
Yellow	Bowman	3_Member	GO Biological Processes	GO:0044242	cellular lipid catabolic process	-7.14476	-4.16158	23/105	816152,817175,817876,820667,820816,821135,824347,825044,825527,827089,827386,827730,830746,834823,835053,836635,836724,837234,839254,839883,841516,841876,844180	AT2G16530,PEX10,PKT3,NCED3,PLDALPHA1,DOX1,ACX4,CSY2,CCD1,HCD1,AT4G16800,AT4G19860,PEX1,AACT1,AT5G49900,ACX2,CHY1,NPC1,AT1G01710,GA2OX2,ETFALPHA,ABCD2,ATGA2OX1
Yellow	Bowman	3_Member	GO Biological Processes	GO:0009062	fatty acid catabolic process	-6.84652	-3.93029	14/43	817175,817876,821135,824347,825044,827089,827386,830746,834823,836635,836724,839254,841516,841876	PEX10,PKT3,DOX1,ACX4,CSY2,HCD1,AT4G16800,PEX1,AACT1,ACX2,CHY1,AT1G01710,ETFALPHA,ABCD2
Yellow	Bowman	3_Member	GO Biological Processes	GO:0016042	lipid catabolic process	-6.31588	-3.55455	23/116	816152,817175,817876,820667,820816,821135,824347,825044,825527,827089,827386,827730,830746,834823,835053,836635,836724,837234,839254,839883,841516,841876,844180	AT2G16530,PEX10,PKT3,NCED3,PLDALPHA1,DOX1,ACX4,CSY2,CCD1,HCD1,AT4G16800,AT4G19860,PEX1,AACT1,AT5G49900,ACX2,CHY1,NPC1,AT1G01710,GA2OX2,ETFALPHA,ABCD2,ATGA2OX1
Yellow	Bowman	3_Member	GO Biological Processes	GO:0019395	fatty acid oxidation	-6.24881	-3.52887	13/41	817175,817876,821135,824347,825044,827089,827386,830746,834823,836635,836724,841516,841876	PEX10,PKT3,DOX1,ACX4,CSY2,HCD1,AT4G16800,PEX1,AACT1,ACX2,CHY1,ETFALPHA,ABCD2
Yellow	Bowman	3_Member	GO Biological Processes	GO:0006635	fatty acid beta-oxidation	-5.93152	-3.34628	12/37	817175,817876,824347,825044,827089,827386,830746,834823,836635,836724,841516,841876	PEX10,PKT3,ACX4,CSY2,HCD1,AT4G16800,PEX1,AACT1,ACX2,CHY1,ETFALPHA,ABCD2
Yellow	Bowman	3_Member	GO Biological Processes	GO:0034440	lipid oxidation	-5.82977	-3.27256	14/51	817175,817876,821135,824347,825044,827089,827386,830746,834823,836635,836724,841516,841876,841944	PEX10,PKT3,DOX1,ACX4,CSY2,HCD1,AT4G16800,PEX1,AACT1,ACX2,CHY1,ETFALPHA,ABCD2,LOX1
Yellow	Bowman	3_Member	GO Biological Processes	GO:0032787	monocarboxylic acid metabolic process	-5.41822	-2.9493	51/427	814677,814770,814974,816180,816893,817165,817175,817205,817234,817505,817876,818042,819244,819337,819845,820387,820461,820667,820760,820816,821135,821726,824347,824568,824702,825044,825905,827089,827386,827953,828733,829541,829602,830546,830746,831690,832820,834823,835494,836635,836724,837372,837757,839254,841516,841762,841876,841944,843028,843384,844002	PAHX,GSTZ1,LACS8,AT2G16790,MES3,KCS10,PEX10,KCS11,CDPMEK,ENOC,PKT3,FAH1,JAR1,LACS1,ACLB-1,FAD2,PGK1,NCED3,AT3G15290,PLDALPHA1,DOX1,ICL,ACX4,PAS1,CER10,CSY2,IBR1,HCD1,AT4G16800,AT4G02485,PFK3,OST1,KCS17,AT5G06580,PEX1,MLS,LACS7,AACT1,HGO,ACX2,CHY1,FATB,AT1G12050,AT1G01710,ETFALPHA,DJ1B,ABCD2,LOX1,ABA4,AT1G70480,OPR2
Yellow	Bowman	3_Member	GO Biological Processes	GO:0030258	lipid modification	-5.281	-2.87708	18/88	817175,817761,817876,821135,824347,825044,825052,827089,827386,830380,830746,834823,836635,836724,838868,841516,841876,841944	PEX10,CVL1,PKT3,DOX1,ACX4,CSY2,AT3G58830,HCD1,AT4G16800,AT5G04980,PEX1,AACT1,ACX2,CHY1,ATSAC1,ETFALPHA,ABCD2,LOX1
Yellow	Bowman	3_Member	GO Biological Processes	GO:0006631	fatty acid metabolic process	-5.27668	-2.87708	31/211	814677,814974,817165,817175,817205,817876,818042,819337,819845,820387,820760,820816,821135,824347,824568,824702,825044,827089,827386,827953,829541,829602,830746,832820,834823,836635,836724,837372,839254,841516,841876	PAHX,LACS8,KCS10,PEX10,KCS11,PKT3,FAH1,LACS1,ACLB-1,FAD2,AT3G15290,PLDALPHA1,DOX1,ACX4,PAS1,CER10,CSY2,HCD1,AT4G16800,AT4G02485,OST1,KCS17,PEX1,LACS7,AACT1,ACX2,CHY1,FATB,AT1G01710,ETFALPHA,ABCD2
Yellow	Bowman	4_Summary	GO Biological Processes	GO:0006508	proteolysis	-6.73139	-3.87316	86/796	814805,817087,817135,817154,817278,817595,817857,818240,818422,818581,818862,819352,819756,819925,820050,820477,821090,821258,822078,824580,824937,825648,825847,825896,826476,826779,827104,827231,827269,827637,828671,828673,828806,829184,829187,829412,829431,829777,829944,830064,830534,830548,831911,832119,832174,832189,832215,832260,832588,832787,834312,834314,834750,834778,835091,835414,835842,…	UBC2,EBF1,ALPHA-VPE,ftsh4,OTLD1,TPP,COP1,AT2G36680,AT2G38410,COI1,MAX2,AT2G47390,APC11,CHIP,AT3G08980,BRG3,AT3G02340,AT3G03420,PRT1,AT3G54130,AT3G57680,CUL1,UBQ11,AT4G05460,FBW2,SAY1,AARE,AT4G15563,ESD4,VPS25,AT4G25660,AT4G25680,AT4G26980,BRS1,AT4G30640,AT4G32760,GAMMA-VPE,AT4G36195,AT4G37880,RD19,UBA 2,UBP12,AT5G01980,AT5G19970,WAV2,AT5G20660,AIP2,RHF2A,AT5G25170,AT5G27290,COP8,UBC18,LON2,AT5G47…
Yellow	Bowman	4_Member	GO Biological Processes	GO:0006508	proteolysis	-6.73139	-3.87316	86/796	814805,817087,817135,817154,817278,817595,817857,818240,818422,818581,818862,819352,819756,819925,820050,820477,821090,821258,822078,824580,824937,825648,825847,825896,826476,826779,827104,827231,827269,827637,828671,828673,828806,829184,829187,829412,829431,829777,829944,830064,830534,830548,831911,832119,832174,832189,832215,832260,832588,832787,834312,834314,834750,834778,835091,835414,835842,…	UBC2,EBF1,ALPHA-VPE,ftsh4,OTLD1,TPP,COP1,AT2G36680,AT2G38410,COI1,MAX2,AT2G47390,APC11,CHIP,AT3G08980,BRG3,AT3G02340,AT3G03420,PRT1,AT3G54130,AT3G57680,CUL1,UBQ11,AT4G05460,FBW2,SAY1,AARE,AT4G15563,ESD4,VPS25,AT4G25660,AT4G25680,AT4G26980,BRS1,AT4G30640,AT4G32760,GAMMA-VPE,AT4G36195,AT4G37880,RD19,UBA 2,UBP12,AT5G01980,AT5G19970,WAV2,AT5G20660,AIP2,RHF2A,AT5G25170,AT5G27290,COP8,UBC18,LON2,AT5G47…
Yellow	Bowman	4_Member	GO Biological Processes	GO:0070647	protein modification by small protein conjugation or removal	-6.11425	-3.43575	84/798	814805,815853,817087,817116,817117,817175,817278,817857,818581,818659,818862,819104,819793,819925,819998,820135,820557,820797,820924,822078,822584,823767,823804,823869,823954,824242,824580,824613,825278,825333,825648,825847,825896,826476,826773,827265,827269,827857,828671,828673,829833,830405,830534,830548,830961,831758,832018,832215,832260,832588,834312,834314,834545,834778,834811,835288,835591,…	UBC2,AT2G13690,EBF1,AT2G25737,AT2G25740,PEX10,OTLD1,COP1,COI1,AT2G40640,MAX2,HUB1,BPM2,CHIP,AT3G08505,LOG2,FUS9,AT3G15570,ATL2,PRT1,AT3G29270,AT3G46220,PUB13,AT3G47160,SIS3,AT3G50780,AT3G54130,SKIP5,PP2-A13,POB1,CUL1,UBQ11,AT4G05460,FBW2,AT4G11680,AT4G15840,ESD4,DDB1B,AT4G25660,AT4G25680,RCE1,AT5G05230,UBA 2,UBP12,ASG2,UPL4,BPM1,AIP2,RHF2A,AT5G25170,COP8,UBC18,NPR3,AT5G47310,AT5G47610,PP2-A14,FIP…
Yellow	Bowman	4_Member	GO Biological Processes	GO:0016567	protein ubiquitination	-5.40959	-2.9493	72/680	814805,815853,817087,817116,817117,817175,817857,818581,818659,818862,819104,819793,819925,819998,820135,820557,820797,820924,822078,822584,823804,823869,823954,824242,824613,825278,825333,825648,825847,825896,826476,826773,827265,827857,830405,830534,830961,831758,832018,832215,832260,834314,834545,834811,835288,835591,835842,835901,836032,837120,837838,838300,838668,838740,838780,838782,839060,…	UBC2,AT2G13690,EBF1,AT2G25737,AT2G25740,PEX10,COP1,COI1,AT2G40640,MAX2,HUB1,BPM2,CHIP,AT3G08505,LOG2,FUS9,AT3G15570,ATL2,PRT1,AT3G29270,PUB13,AT3G47160,SIS3,AT3G50780,SKIP5,PP2-A13,POB1,CUL1,UBQ11,AT4G05460,FBW2,AT4G11680,AT4G15840,DDB1B,AT5G05230,UBA 2,ASG2,UPL4,BPM1,AIP2,RHF2A,UBC18,NPR3,AT5G47610,PP2-A14,FIP2,ZTL,SKIP1,AT5G59140,SKIP16,AFB3,UBC34,SAUL1,SKP2A,FBP7,AT1G21780,AT1G24440,TLP10,RUB1…
Yellow	Bowman	4_Member	GO Biological Processes	GO:0032446	protein modification by small protein conjugation	-5.297	-2.87708	74/710	814805,815853,817087,817116,817117,817175,817857,818581,818659,818862,819104,819793,819925,819998,820135,820557,820797,820924,822078,822584,823767,823804,823869,823954,824242,824613,825278,825333,825648,825847,825896,826476,826773,827265,827857,829833,830405,830534,830961,831758,832018,832215,832260,834314,834545,834811,835288,835591,835842,835901,836032,837120,837838,838300,838668,838740,838780,…	UBC2,AT2G13690,EBF1,AT2G25737,AT2G25740,PEX10,COP1,COI1,AT2G40640,MAX2,HUB1,BPM2,CHIP,AT3G08505,LOG2,FUS9,AT3G15570,ATL2,PRT1,AT3G29270,AT3G46220,PUB13,AT3G47160,SIS3,AT3G50780,SKIP5,PP2-A13,POB1,CUL1,UBQ11,AT4G05460,FBW2,AT4G11680,AT4G15840,DDB1B,RCE1,AT5G05230,UBA 2,ASG2,UPL4,BPM1,AIP2,RHF2A,UBC18,NPR3,AT5G47610,PP2-A14,FIP2,ZTL,SKIP1,AT5G59140,SKIP16,AFB3,UBC34,SAUL1,SKP2A,FBP7,AT1G21780,AT1G2…
Yellow	Bowman	4_Member	GO Biological Processes	GO:0031146	SCF-dependent proteasomal ubiquitin-dependent protein catabolic process	-5.08627	-2.72288	16/74	817087,818581,818862,826476,827231,828806,829187,832119,835842,835901,837838,838143,838740,838780,839623,841121	EBF1,COI1,MAX2,FBW2,AT4G15563,AT4G26980,AT4G30640,AT5G19970,ZTL,SKIP1,AFB3,AT1G15740,SKP2A,FBP7,LCR,VFB1
Yellow	Bowman	4_Member	GO Biological Processes	GO:0044257	cellular protein catabolic process	-4.58534	-2.35549	61/580	814805,817087,817135,817857,818240,818422,818581,818862,819756,819925,820477,821090,822078,825648,825847,825896,826476,826779,826942,827231,827637,828806,829187,829412,829431,829944,830064,830534,830548,831911,832119,832215,832260,834314,835091,835414,835842,835901,835910,835941,836032,837517,837838,838143,838260,838261,838300,838609,838740,838780,839538,839623,840023,841121,841122,842569,842683,…	UBC2,EBF1,ALPHA-VPE,COP1,AT2G36680,AT2G38410,COI1,MAX2,APC11,CHIP,BRG3,AT3G02340,PRT1,CUL1,UBQ11,AT4G05460,FBW2,SAY1,NYC1,AT4G15563,VPS25,AT4G26980,AT4G30640,AT4G32760,GAMMA-VPE,AT4G37880,RD19,UBA 2,UBP12,AT5G01980,AT5G19970,AIP2,RHF2A,UBC18,CEP1,AT5G53330,ZTL,SKIP1,UBP23,RPT3,AT5G59140,XBCP3,AFB3,AT1G15740,UBC36,EBS3,UBC34,EMB2719,SKP2A,FBP7,AT1G02305,LCR,RUB1,VFB1,RD21A,BETA-VPE,UBC5,ARI8,AT1G7…
Yellow	Bowman	4_Member	GO Biological Processes	GO:0051603	proteolysis involved in cellular protein catabolic process	-4.50864	-2.29139	60/571	814805,817087,817135,817857,818240,818422,818581,818862,819756,819925,820477,821090,822078,825648,825847,825896,826476,826779,827231,827637,828806,829187,829412,829431,829944,830064,830534,830548,831911,832119,832215,832260,834314,835091,835414,835842,835901,835910,835941,836032,837517,837838,838143,838260,838261,838300,838609,838740,838780,839538,839623,840023,841121,841122,842569,842683,842854,…	UBC2,EBF1,ALPHA-VPE,COP1,AT2G36680,AT2G38410,COI1,MAX2,APC11,CHIP,BRG3,AT3G02340,PRT1,CUL1,UBQ11,AT4G05460,FBW2,SAY1,AT4G15563,VPS25,AT4G26980,AT4G30640,AT4G32760,GAMMA-VPE,AT4G37880,RD19,UBA 2,UBP12,AT5G01980,AT5G19970,AIP2,RHF2A,UBC18,CEP1,AT5G53330,ZTL,SKIP1,UBP23,RPT3,AT5G59140,XBCP3,AFB3,AT1G15740,UBC36,EBS3,UBC34,EMB2719,SKP2A,FBP7,AT1G02305,LCR,RUB1,VFB1,RD21A,BETA-VPE,UBC5,ARI8,AT1G75990,…
Yellow	Bowman	4_Member	GO Biological Processes	GO:0030163	protein catabolic process	-4.26049	-2.12242	61/595	814805,817087,817135,817857,818240,818422,818581,818862,819756,819925,820477,821090,822078,825648,825847,825896,826476,826779,826942,827231,827637,828806,829187,829412,829431,829944,830064,830534,830548,831911,832119,832215,832260,834314,835091,835414,835842,835901,835910,835941,836032,837517,837838,838143,838260,838261,838300,838609,838740,838780,839538,839623,840023,841121,841122,842569,842683,…	UBC2,EBF1,ALPHA-VPE,COP1,AT2G36680,AT2G38410,COI1,MAX2,APC11,CHIP,BRG3,AT3G02340,PRT1,CUL1,UBQ11,AT4G05460,FBW2,SAY1,NYC1,AT4G15563,VPS25,AT4G26980,AT4G30640,AT4G32760,GAMMA-VPE,AT4G37880,RD19,UBA 2,UBP12,AT5G01980,AT5G19970,AIP2,RHF2A,UBC18,CEP1,AT5G53330,ZTL,SKIP1,UBP23,RPT3,AT5G59140,XBCP3,AFB3,AT1G15740,UBC36,EBS3,UBC34,EMB2719,SKP2A,FBP7,AT1G02305,LCR,RUB1,VFB1,RD21A,BETA-VPE,UBC5,ARI8,AT1G7…
Yellow	Bowman	4_Member	GO Biological Processes	GO:0044265	cellular macromolecule catabolic process	-4.0139	-1.93381	70/723	814805,817087,817135,817767,817857,818240,818422,818563,818581,818862,819756,819925,820477,821090,822078,825648,825847,825896,826476,826779,826942,827231,827637,828244,828806,829187,829412,829431,829944,830064,830534,830548,831911,832119,832215,832260,834314,835091,835414,835842,835901,835910,835941,836032,836519,837517,837838,838143,838260,838261,838300,838609,838740,838780,839109,839538,839567,…	UBC2,EBF1,ALPHA-VPE,AT2G32070,COP1,AT2G36680,AT2G38410,RNS2,COI1,MAX2,APC11,CHIP,BRG3,AT3G02340,PRT1,CUL1,UBQ11,AT4G05460,FBW2,SAY1,NYC1,AT4G15563,VPS25,ENDO4,AT4G26980,AT4G30640,AT4G32760,GAMMA-VPE,AT4G37880,RD19,UBA 2,UBP12,AT5G01980,AT5G19970,AIP2,RHF2A,UBC18,CEP1,AT5G53330,ZTL,SKIP1,UBP23,RPT3,AT5G59140,SAL1,XBCP3,AFB3,AT1G15740,UBC36,EBS3,UBC34,EMB2719,SKP2A,FBP7,AT1G25260,AT1G02305,AT1G0314…
Yellow	Bowman	4_Member	GO Biological Processes	GO:0019941	modification-dependent protein catabolic process	-3.32474	-1.40851	51/514	814805,817087,817857,818240,818422,818581,818862,819756,819925,820477,821090,822078,825648,825847,825896,826476,826779,827231,827637,828806,829187,829412,829944,830534,830548,831911,832119,832215,834314,835414,835842,835901,835910,835941,836032,837838,838143,838260,838261,838300,838609,838740,838780,839623,840023,841121,842683,842854,843931,844027,844213	UBC2,EBF1,COP1,AT2G36680,AT2G38410,COI1,MAX2,APC11,CHIP,BRG3,AT3G02340,PRT1,CUL1,UBQ11,AT4G05460,FBW2,SAY1,AT4G15563,VPS25,AT4G26980,AT4G30640,AT4G32760,AT4G37880,UBA 2,UBP12,AT5G01980,AT5G19970,AIP2,UBC18,AT5G53330,ZTL,SKIP1,UBP23,RPT3,AT5G59140,AFB3,AT1G15740,UBC36,EBS3,UBC34,EMB2719,SKP2A,FBP7,LCR,RUB1,VFB1,UBC5,ARI8,AT1G75990,AT1G76920,APC6
Yellow	Bowman	4_Member	GO Biological Processes	GO:0043161	proteasome-mediated ubiquitin-dependent protein catabolic process	-3.26714	-1.36314	28/234	814805,817087,817857,818581,818862,819756,819925,820477,822078,826476,826779,827231,828806,829187,829944,832119,835842,835901,835941,837838,838143,838261,838300,838740,838780,839623,841121,844213	UBC2,EBF1,COP1,COI1,MAX2,APC11,CHIP,BRG3,PRT1,FBW2,SAY1,AT4G15563,AT4G26980,AT4G30640,AT4G37880,AT5G19970,ZTL,SKIP1,RPT3,AFB3,AT1G15740,EBS3,UBC34,SKP2A,FBP7,LCR,VFB1,APC6
Yellow	Bowman	4_Member	GO Biological Processes	GO:0006511	ubiquitin-dependent protein catabolic process	-3.2502	-1.35219	50/505	814805,817087,817857,818240,818422,818581,818862,819756,819925,820477,821090,822078,825648,825847,825896,826476,826779,827231,827637,828806,829187,829412,829944,830534,830548,831911,832119,832215,834314,835414,835842,835901,835910,835941,836032,837838,838143,838260,838261,838300,838609,838740,838780,839623,841121,842683,842854,843931,844027,844213	UBC2,EBF1,COP1,AT2G36680,AT2G38410,COI1,MAX2,APC11,CHIP,BRG3,AT3G02340,PRT1,CUL1,UBQ11,AT4G05460,FBW2,SAY1,AT4G15563,VPS25,AT4G26980,AT4G30640,AT4G32760,AT4G37880,UBA 2,UBP12,AT5G01980,AT5G19970,AIP2,UBC18,AT5G53330,ZTL,SKIP1,UBP23,RPT3,AT5G59140,AFB3,AT1G15740,UBC36,EBS3,UBC34,EMB2719,SKP2A,FBP7,LCR,VFB1,UBC5,ARI8,AT1G75990,AT1G76920,APC6
Yellow	Bowman	4_Member	GO Biological Processes	GO:0043632	modification-dependent macromolecule catabolic process	-3.11562	-1.25738	51/525	814805,817087,817857,818240,818422,818581,818862,819756,819925,820477,821090,822078,825648,825847,825896,826476,826779,827231,827637,828806,829187,829412,829944,830534,830548,831911,832119,832215,834314,835414,835842,835901,835910,835941,836032,837838,838143,838260,838261,838300,838609,838740,838780,839623,840023,841121,842683,842854,843931,844027,844213	UBC2,EBF1,COP1,AT2G36680,AT2G38410,COI1,MAX2,APC11,CHIP,BRG3,AT3G02340,PRT1,CUL1,UBQ11,AT4G05460,FBW2,SAY1,AT4G15563,VPS25,AT4G26980,AT4G30640,AT4G32760,AT4G37880,UBA 2,UBP12,AT5G01980,AT5G19970,AIP2,UBC18,AT5G53330,ZTL,SKIP1,UBP23,RPT3,AT5G59140,AFB3,AT1G15740,UBC36,EBS3,UBC34,EMB2719,SKP2A,FBP7,LCR,RUB1,VFB1,UBC5,ARI8,AT1G75990,AT1G76920,APC6
Yellow	Bowman	4_Member	GO Biological Processes	GO:0010498	proteasomal protein catabolic process	-2.43092	-0.745317	28/266	814805,817087,817857,818581,818862,819756,819925,820477,822078,826476,826779,827231,828806,829187,829944,832119,835842,835901,835941,837838,838143,838261,838300,838740,838780,839623,841121,844213	UBC2,EBF1,COP1,COI1,MAX2,APC11,CHIP,BRG3,PRT1,FBW2,SAY1,AT4G15563,AT4G26980,AT4G30640,AT4G37880,AT5G19970,ZTL,SKIP1,RPT3,AFB3,AT1G15740,EBS3,UBC34,SKP2A,FBP7,LCR,VFB1,APC6
Yellow	Bowman	5_Summary	GO Biological Processes	GO:0007034	vacuolar transport	-6.6581	-3.85102	22/103	818240,818422,819206,820326,820419,824597,825344,825381,827637,828571,828782,829412,830785,832359,834549,834730,838349,839070,839208,843468,843471,844248,816608,817306,828883,814689,815065,818416,819016,821141,821377,826779,827328,827368,828700,829009,829618,829993,831021,831569,834200,834264,834924,835519,836242,837054,837606,839663,839749,839807,842344,843847	AT2G36680,AT2G38410,ATI1,AT3G11530,ELC,VAMP727,ATG6,AT3G62080,VPS25,NBR1,EXT-like,AT4G32760,VPS20.2,VPS24.1,RHA1,VAM3,VPS46.1,AT1G24560,VTI1B,POK,AT1G71300,AT1G79070,AT2G20790,SKD1,VPS26B,AT2G01600,VPS11,PRA1.B4,GDI1,SYP131,CASP,SAY1,SPK1,SAR2,AT4G25940,ckl3,AT4G34660,LAZ1,AT5G11490,ARFB1B,AT5G41950,AT5G42570,AT5G48660,AGD5,SNAP33,AT1G05520,ARFA1F,AT1G27700,SYP61,ERD2,VPS34,JAC1
Yellow	Bowman	5_Member	GO Biological Processes	GO:0007034	vacuolar transport	-6.6581	-3.85102	22/103	818240,818422,819206,820326,820419,824597,825344,825381,827637,828571,828782,829412,830785,832359,834549,834730,838349,839070,839208,843468,843471,844248	AT2G36680,AT2G38410,ATI1,AT3G11530,ELC,VAMP727,ATG6,AT3G62080,VPS25,NBR1,EXT-like,AT4G32760,VPS20.2,VPS24.1,RHA1,VAM3,VPS46.1,AT1G24560,VTI1B,POK,AT1G71300,AT1G79070
Yellow	Bowman	5_Member	GO Biological Processes	GO:0045324	late endosome to vacuole transport	-5.04869	-2.70234	12/44	818422,820326,825344,825381,827637,828782,829412,830785,832359,834730,838349,839070	AT2G38410,AT3G11530,ATG6,AT3G62080,VPS25,EXT-like,AT4G32760,VPS20.2,VPS24.1,VAM3,VPS46.1,AT1G24560
Yellow	Bowman	5_Member	GO Biological Processes	GO:0016197	endosomal transport	-4.35023	-2.18638	14/67	816608,817306,818422,820326,825381,827637,828782,828883,829412,830785,832359,838349,843468,843471	AT2G20790,SKD1,AT2G38410,AT3G11530,AT3G62080,VPS25,EXT-like,VPS26B,AT4G32760,VPS20.2,VPS24.1,VPS46.1,POK,AT1G71300
Yellow	Bowman	5_Member	GO Biological Processes	GO:0032509	endosome transport via multivesicular body sorting pathway	-4.03806	-1.94883	9/32	818422,820326,825381,827637,828782,829412,830785,832359,838349	AT2G38410,AT3G11530,AT3G62080,VPS25,EXT-like,AT4G32760,VPS20.2,VPS24.1,VPS46.1
Yellow	Bowman	5_Member	GO Biological Processes	GO:0071985	multivesicular body sorting pathway	-3.92387	-1.86151	9/33	818422,820326,825381,827637,828782,829412,830785,832359,838349	AT2G38410,AT3G11530,AT3G62080,VPS25,EXT-like,AT4G32760,VPS20.2,VPS24.1,VPS46.1
Yellow	Bowman	5_Member	GO Biological Processes	GO:0016192	vesicle-mediated transport	-3.47644	-1.53466	49/481	814689,815065,816608,817306,818416,818422,819016,819206,820326,820419,821141,821377,824597,825344,825381,826779,827328,827368,827637,828700,828782,828883,829009,829412,829618,829993,830785,831021,831569,832359,834200,834264,834730,834924,835519,836242,837054,837606,838349,839070,839208,839663,839749,839807,842344,843468,843471,843847,844248	AT2G01600,VPS11,AT2G20790,SKD1,PRA1.B4,AT2G38410,GDI1,ATI1,AT3G11530,ELC,SYP131,CASP,VAMP727,ATG6,AT3G62080,SAY1,SPK1,SAR2,VPS25,AT4G25940,EXT-like,VPS26B,ckl3,AT4G32760,AT4G34660,LAZ1,VPS20.2,AT5G11490,ARFB1B,VPS24.1,AT5G41950,AT5G42570,VAM3,AT5G48660,AGD5,SNAP33,AT1G05520,ARFA1F,VPS46.1,AT1G24560,VTI1B,AT1G27700,SYP61,ERD2,VPS34,POK,AT1G71300,JAC1,AT1G79070
Yellow	Bowman	5_Member	GO Biological Processes	GO:0032511	late endosome to vacuole transport via multivesicular body sorting pathway	-3.35884	-1.43002	7/24	818422,820326,825381,827637,828782,829412,830785	AT2G38410,AT3G11530,AT3G62080,VPS25,EXT-like,AT4G32760,VPS20.2
Yellow	Bowman	6_Summary	GO Biological Processes	GO:0007568	aging	-5.79333	-3.26245	25/142	818563,818862,820307,820621,821453,824408,825251,825381,827145,828971,829431,829743,830779,831654,832090,833957,834786,836158,838272,838668,839621,841853,843282,843685,844001,819104,820816,821783,824134,825648,827631,828908,829541,832171,838138,839623,841262,841753,841807	RNS2,MAX2,UGT76B1,AT3G14067,ATG2,PAD4,AT3G60800,AT3G62080,OASA1,NAC074,GAMMA-VPE,LARP1c,ATAF2,CAX7,AT5G19700,NAC6,AT5G47390,ALP,SRG1,SAUL1,HK3,RSH3,NAP,MKK9,OPR1,HUB1,PLDALPHA1,IQD5,AT3G49720,CUL1,AG,CRF4,OST1,XIK,AVP1,LCR,AGO1,AT1G53190,WAG1
Yellow	Bowman	6_Member	GO Biological Processes	GO:0007568	aging	-5.79333	-3.26245	25/142	818563,818862,820307,820621,821453,824408,825251,825381,827145,828971,829431,829743,830779,831654,832090,833957,834786,836158,838272,838668,839621,841853,843282,843685,844001	RNS2,MAX2,UGT76B1,AT3G14067,ATG2,PAD4,AT3G60800,AT3G62080,OASA1,NAC074,GAMMA-VPE,LARP1c,ATAF2,CAX7,AT5G19700,NAC6,AT5G47390,ALP,SRG1,SAUL1,HK3,RSH3,NAP,MKK9,OPR1
Yellow	Bowman	6_Member	GO Biological Processes	GO:0090693	plant organ senescence	-4.86979	-2.5399	21/121	820307,820621,821453,824408,825251,825381,828971,829431,829743,830779,831654,832090,833957,834786,838272,838668,839621,841853,843282,843685,844001	UGT76B1,AT3G14067,ATG2,PAD4,AT3G60800,AT3G62080,NAC074,GAMMA-VPE,LARP1c,ATAF2,CAX7,AT5G19700,NAC6,AT5G47390,SRG1,SAUL1,HK3,RSH3,NAP,MKK9,OPR1
Yellow	Bowman	6_Member	GO Biological Processes	GO:0010150	leaf senescence	-4.68136	-2.39716	20/115	820307,820621,821453,824408,825251,825381,829431,829743,830779,831654,832090,833957,834786,838272,838668,839621,841853,843282,843685,844001	UGT76B1,AT3G14067,ATG2,PAD4,AT3G60800,AT3G62080,GAMMA-VPE,LARP1c,ATAF2,CAX7,AT5G19700,NAC6,AT5G47390,SRG1,SAUL1,HK3,RSH3,NAP,MKK9,OPR1
Yellow	Bowman	6_Member	GO Biological Processes	GO:0048366	leaf development	-2.17671	-0.591111	34/355	819104,820307,820621,820816,821453,821783,824134,824408,825251,825381,825648,827631,828908,829431,829541,829743,830779,831654,832090,832171,833957,834786,838138,838272,838668,839621,839623,841262,841753,841807,841853,843282,843685,844001	HUB1,UGT76B1,AT3G14067,PLDALPHA1,ATG2,IQD5,AT3G49720,PAD4,AT3G60800,AT3G62080,CUL1,AG,CRF4,GAMMA-VPE,OST1,LARP1c,ATAF2,CAX7,AT5G19700,XIK,NAC6,AT5G47390,AVP1,SRG1,SAUL1,HK3,LCR,AGO1,AT1G53190,WAG1,RSH3,NAP,MKK9,OPR1
Yellow	Bowman	7_Summary	GO Biological Processes	GO:0042742	defense response to bacterium	-5.47354	-2.96748	46/368	815147,817247,817638,818581,819244,820141,820307,820752,821135,821453,821625,823804,824408,824900,828413,828415,828417,828524,828606,828792,829303,829466,829541,829697,829786,830064,830866,831020,834042,834545,834646,834660,835392,835519,836518,836565,837248,837602,838501,839232,839621,839752,840115,841944,842733,844423,814753,816085,816647,819104,819889,819960,820405,821960,822078,823806,824318,…	RIPK,EIL1,SWAP70,COI1,JAR1,AT3G09830,UGT76B1,ERF4,DOX1,ATG2,EIN3,PUB13,PAD4,ACA11,CRK6,CRK8,CRK10,ACBP3,AT4G25030,VTC2,WIN2,ADR1-L1,OST1,AKR2,CRT1,RD19,TGA4,HSC70-1,MKK3,NPR3,PTR3,DELTA-OAT,SPDS3,AGD5,RGLG3,FAAH,MAC5A,CER1,JAZ1,VAD1,HK3,VOZ1,RCD1,LOX1,NPR1,WRKY40,PSKR1,MEE14,AT2G21120,HUB1,RPM1,AT3G07690,TGA6,NRPD2A,PRT1,RPP13,FER,AT3G56740,ATG6,GG1,AT4G16260,EXT-like,AT4G31180,LAZ1,CCR1,MYB3R-4,…
Yellow	Bowman	7_Member	GO Biological Processes	GO:0042742	defense response to bacterium	-5.47354	-2.96748	46/368	815147,817247,817638,818581,819244,820141,820307,820752,821135,821453,821625,823804,824408,824900,828413,828415,828417,828524,828606,828792,829303,829466,829541,829697,829786,830064,830866,831020,834042,834545,834646,834660,835392,835519,836518,836565,837248,837602,838501,839232,839621,839752,840115,841944,842733,844423	RIPK,EIL1,SWAP70,COI1,JAR1,AT3G09830,UGT76B1,ERF4,DOX1,ATG2,EIN3,PUB13,PAD4,ACA11,CRK6,CRK8,CRK10,ACBP3,AT4G25030,VTC2,WIN2,ADR1-L1,OST1,AKR2,CRT1,RD19,TGA4,HSC70-1,MKK3,NPR3,PTR3,DELTA-OAT,SPDS3,AGD5,RGLG3,FAAH,MAC5A,CER1,JAZ1,VAD1,HK3,VOZ1,RCD1,LOX1,NPR1,WRKY40
Yellow	Bowman	7_Member	GO Biological Processes	GO:0098542	defense response to other organism	-4.60514	-2.35549	78/795	814753,815147,816085,816647,817247,817638,818581,819104,819244,819889,819960,820141,820307,820405,820752,821135,821453,821625,821960,822078,823804,823806,824318,824408,824841,824900,825344,825517,827320,828413,828415,828417,828524,828606,828782,828792,829246,829303,829466,829541,829697,829786,829993,830064,830082,830866,831020,831023,831979,834042,834545,834646,834660,834753,834842,835091,835392,…	PSKR1,RIPK,MEE14,AT2G21120,EIL1,SWAP70,COI1,HUB1,JAR1,RPM1,AT3G07690,AT3G09830,UGT76B1,TGA6,ERF4,DOX1,ATG2,EIN3,NRPD2A,PRT1,PUB13,RPP13,FER,PAD4,AT3G56740,ACA11,ATG6,GG1,AT4G16260,CRK6,CRK8,CRK10,ACBP3,AT4G25030,EXT-like,VTC2,AT4G31180,WIN2,ADR1-L1,OST1,AKR2,CRT1,LAZ1,RD19,CCR1,TGA4,HSC70-1,MYB3R-4,AT5G18610,MKK3,NPR3,PTR3,DELTA-OAT,AT5G47070,RBOHD,CEP1,SPDS3,AGD5,RGLG3,FAAH,MAC5A,TPST,LRR XI-23,…
Yellow	Bowman	7_Member	GO Biological Processes	GO:0009617	response to bacterium	-4.21293	-2.08508	52/485	815147,817247,817638,817950,818581,818741,819244,820141,820262,820307,820752,821135,821453,821625,823804,824408,824484,824900,825097,826724,828413,828415,828417,828524,828606,828792,829303,829466,829541,829697,829786,830064,830866,831020,834042,834545,834646,834660,835392,835519,836518,836565,837248,837602,838501,839232,839621,839752,840115,841944,842733,844423	RIPK,EIL1,SWAP70,AT2G33830,COI1,ERD15,JAR1,AT3G09830,AT3G10915,UGT76B1,ERF4,DOX1,ATG2,EIN3,PUB13,PAD4,NodGS,ACA11,TXR1,BTI2,CRK6,CRK8,CRK10,ACBP3,AT4G25030,VTC2,WIN2,ADR1-L1,OST1,AKR2,CRT1,RD19,TGA4,HSC70-1,MKK3,NPR3,PTR3,DELTA-OAT,SPDS3,AGD5,RGLG3,FAAH,MAC5A,CER1,JAZ1,VAD1,HK3,VOZ1,RCD1,LOX1,NPR1,WRKY40
Yellow	Bowman	8_Summary	GO Biological Processes	GO:0071705	nitrogen compound transport	-5.13725	-2.75613	78/768	814640,814735,815065,816608,817175,818240,818422,818584,818801,819016,819206,820050,820491,820565,820870,821141,821492,821641,821952,822311,824341,824581,824597,824604,825097,825251,825344,827007,827368,827637,828400,828571,828883,829287,829412,829697,830382,830746,830781,831021,831569,831675,831810,832359,832786,834067,834646,834730,834750,834802,835728,835746,836402,836624,837054,837104,837606,…	APG2,PTR2,VPS11,AT2G20790,PEX10,AT2G36680,AT2G38410,PXN,AT2G42005,GDI1,ATI1,AT3G08980,NiaP,PUT4,DELTA-TIP,SYP131,PUT5,AT3G20920,Tic22-III,AT3G26935,BAG4,PTR1,VAMP727,SAC3C,TXR1,AT3G60800,ATG6,AT4G13730,SAR2,VPS25,UTR2,NBR1,VPS26B,UTr7,AT4G32760,AKR2,TOC34,PEX1,AAP2,AT5G11490,ARFB1B,IMPA-9,RABC2A,VPS24.1,AT5G27280,AT5G40670,PTR3,VAM3,LON2,RABA5a,PEX5,PM-ANT,PEX14,AT5G65000,AT1G05520,CAT9,ARFA1F,SC…
Yellow	Bowman	8_Member	GO Biological Processes	GO:0071705	nitrogen compound transport	-5.13725	-2.75613	78/768	814640,814735,815065,816608,817175,818240,818422,818584,818801,819016,819206,820050,820491,820565,820870,821141,821492,821641,821952,822311,824341,824581,824597,824604,825097,825251,825344,827007,827368,827637,828400,828571,828883,829287,829412,829697,830382,830746,830781,831021,831569,831675,831810,832359,832786,834067,834646,834730,834750,834802,835728,835746,836402,836624,837054,837104,837606,…	APG2,PTR2,VPS11,AT2G20790,PEX10,AT2G36680,AT2G38410,PXN,AT2G42005,GDI1,ATI1,AT3G08980,NiaP,PUT4,DELTA-TIP,SYP131,PUT5,AT3G20920,Tic22-III,AT3G26935,BAG4,PTR1,VAMP727,SAC3C,TXR1,AT3G60800,ATG6,AT4G13730,SAR2,VPS25,UTR2,NBR1,VPS26B,UTr7,AT4G32760,AKR2,TOC34,PEX1,AAP2,AT5G11490,ARFB1B,IMPA-9,RABC2A,VPS24.1,AT5G27280,AT5G40670,PTR3,VAM3,LON2,RABA5a,PEX5,PM-ANT,PEX14,AT5G65000,AT1G05520,CAT9,ARFA1F,SC…
Yellow	Bowman	8_Member	GO Biological Processes	GO:0046907	intracellular transport	-4.84011	-2.5399	70/681	814640,815065,816608,817175,817306,818240,818422,819206,820050,820326,820419,821141,821641,822311,824341,824597,824604,825097,825251,825344,825381,827007,827368,827637,828571,828782,828883,829412,829697,830382,830746,830785,831021,831569,831675,831810,832171,832359,832518,832786,834264,834549,834730,834750,834802,834924,835728,836402,837054,837404,837606,837949,838349,839070,839208,839663,839749,…	APG2,VPS11,AT2G20790,PEX10,SKD1,AT2G36680,AT2G38410,ATI1,AT3G08980,AT3G11530,ELC,SYP131,AT3G20920,AT3G26935,BAG4,VAMP727,SAC3C,TXR1,AT3G60800,ATG6,AT3G62080,AT4G13730,SAR2,VPS25,NBR1,EXT-like,VPS26B,AT4G32760,AKR2,TOC34,PEX1,VPS20.2,AT5G11490,ARFB1B,IMPA-9,RABC2A,XIK,VPS24.1,PRR5,AT5G27280,AT5G42570,RHA1,VAM3,LON2,RABA5a,AT5G48660,PEX5,PEX14,AT1G05520,VAP27-2,ARFA1F,PAP2,VPS46.1,AT1G24560,VTI1B,A…
Yellow	Bowman	8_Member	GO Biological Processes	GO:0051649	establishment of localization in cell	-4.42522	-2.24367	72/727	814640,815065,816608,817175,817306,818240,818422,819206,820050,820326,820419,821141,821641,822311,824341,824597,824604,825097,825251,825344,825381,827007,827368,827637,828571,828782,828883,829412,829697,830382,830746,830785,831021,831569,831675,831810,832171,832359,832518,832786,834264,834549,834730,834750,834802,834924,835728,836402,837054,837404,837606,837949,838349,839070,839208,839663,839749,…	APG2,VPS11,AT2G20790,PEX10,SKD1,AT2G36680,AT2G38410,ATI1,AT3G08980,AT3G11530,ELC,SYP131,AT3G20920,AT3G26935,BAG4,VAMP727,SAC3C,TXR1,AT3G60800,ATG6,AT3G62080,AT4G13730,SAR2,VPS25,NBR1,EXT-like,VPS26B,AT4G32760,AKR2,TOC34,PEX1,VPS20.2,AT5G11490,ARFB1B,IMPA-9,RABC2A,XIK,VPS24.1,PRR5,AT5G27280,AT5G42570,RHA1,VAM3,LON2,RABA5a,AT5G48660,PEX5,PEX14,AT1G05520,VAP27-2,ARFA1F,PAP2,VPS46.1,AT1G24560,VTI1B,A…
Yellow	Bowman	8_Member	GO Biological Processes	GO:0015031	protein transport	-4.16051	-2.06195	54/512	814640,815065,816608,817175,818240,818422,819016,819206,820050,821141,821641,821952,822311,824341,824597,825097,825251,825344,827007,827368,827637,828571,828883,829412,829697,830382,830746,831021,831569,831675,831810,832359,832786,834730,834750,834802,835728,836402,837054,837606,837659,837949,838349,839208,839663,839749,840321,840987,841312,841788,842693,842922,844248,2745525	APG2,VPS11,AT2G20790,PEX10,AT2G36680,AT2G38410,GDI1,ATI1,AT3G08980,SYP131,AT3G20920,Tic22-III,AT3G26935,BAG4,VAMP727,TXR1,AT3G60800,ATG6,AT4G13730,SAR2,VPS25,NBR1,VPS26B,AT4G32760,AKR2,TOC34,PEX1,AT5G11490,ARFB1B,IMPA-9,RABC2A,VPS24.1,AT5G27280,VAM3,LON2,RABA5a,PEX5,PEX14,AT1G05520,ARFA1F,SCAMP2,PAP2,VPS46.1,VTI1B,AT1G27700,SYP61,AT1G34220,RAB18,AT1G48900,AT1G53530,DAL1,AT1G66080,AT1G79070,AT2G14…
Yellow	Bowman	8_Member	GO Biological Processes	GO:0045184	establishment of protein localization	-3.94068	-1.86955	54/522	814640,815065,816608,817175,818240,818422,819016,819206,820050,821141,821641,821952,822311,824341,824597,825097,825251,825344,827007,827368,827637,828571,828883,829412,829697,830382,830746,831021,831569,831675,831810,832359,832786,834730,834750,834802,835728,836402,837054,837606,837659,837949,838349,839208,839663,839749,840321,840987,841312,841788,842693,842922,844248,2745525	APG2,VPS11,AT2G20790,PEX10,AT2G36680,AT2G38410,GDI1,ATI1,AT3G08980,SYP131,AT3G20920,Tic22-III,AT3G26935,BAG4,VAMP727,TXR1,AT3G60800,ATG6,AT4G13730,SAR2,VPS25,NBR1,VPS26B,AT4G32760,AKR2,TOC34,PEX1,AT5G11490,ARFB1B,IMPA-9,RABC2A,VPS24.1,AT5G27280,VAM3,LON2,RABA5a,PEX5,PEX14,AT1G05520,ARFA1F,SCAMP2,PAP2,VPS46.1,VTI1B,AT1G27700,SYP61,AT1G34220,RAB18,AT1G48900,AT1G53530,DAL1,AT1G66080,AT1G79070,AT2G14…
Yellow	Bowman	8_Member	GO Biological Processes	GO:0006886	intracellular protein transport	-3.76815	-1.74903	48/455	814640,815065,816608,817175,818240,818422,819206,820050,821141,821641,822311,824341,824597,825097,825251,825344,827007,827368,827637,828571,828883,829412,829697,830382,830746,831021,831569,831675,831810,832786,834730,834750,834802,835728,836402,837054,837606,837949,839208,839663,839749,840987,841312,841788,842693,842922,844248,2745525	APG2,VPS11,AT2G20790,PEX10,AT2G36680,AT2G38410,ATI1,AT3G08980,SYP131,AT3G20920,AT3G26935,BAG4,VAMP727,TXR1,AT3G60800,ATG6,AT4G13730,SAR2,VPS25,NBR1,VPS26B,AT4G32760,AKR2,TOC34,PEX1,AT5G11490,ARFB1B,IMPA-9,RABC2A,AT5G27280,VAM3,LON2,RABA5a,PEX5,PEX14,AT1G05520,ARFA1F,PAP2,VTI1B,AT1G27700,SYP61,RAB18,AT1G48900,AT1G53530,DAL1,AT1G66080,AT1G79070,AT2G14255
[truncated: 84 more rows]

## Sheet: S23
HvS40-like co-expression network genes (undirected) cv. Bowman (yellow module)
fromNode	toNode	weight	direction	fromAltName	toAltName	BARTv2_Annotation	Morexv3Annotation	TAIR10 hits
BaRT2v18chr2HG073020.1	BaRT2v18chr6HG321930.4	0.435235	undirected	HORVU.MOREX.r3.2HG0141190	HORVU.MOREX.r3.6HG0622920	Trehalose 6-phosphate phosphatase	Trehalose-6-phosphate synthase	AT2G18700.1
[truncated: 2,079 more rows]

## Sheet: S24
WGCNA module	Genes	Genotype	GroupID	Category	Term	Description	LogP	Log(q-value)	InTerm_InList	Genes	Symbols
[truncated: 138 more rows]

## Sheet: S25
Protein sequences of the following gene IDs from maize, wheat and barley used for phylogentic tree construction
Species	Gene ID	Name
[truncated: 137 more rows]

## Sheet: S26
HvGT1 co-expressed network genes (undirected) cv. Bowman (yellow module)
[truncated: 145 more rows]

[truncated: 19 more sheets: S27, S28, S29, S30, S31, S32, S33, S34, S35, S36, S37, S38, S39, S40, Figure 2E, Figure 3B, Figure 7H, Figure 8B, Figure 8F]
